# Supplementary material for: Evidence of Bacterial Community Coalescence between Freshwater and Discharged tpm-Harboring Bacterial Taxa from Hospital and Domestic Wastewater Treatment Plants among Epilithic Biofilms
Source: Microorganisms. 2023 Apr 2;11(4):922. doi: 10.3390/microorganisms11040922 (PMC10144666; doi:10.3390/microorganisms11040922)
Supplement: Supplementary file 1 [file microorganisms-11-00922-s001.zip]

Archive with 2 entries (2 files):
- Bouchali et al Supplementary Figures R2.pdf
- Bouchali et al Supplementary Tables R2.xlsx
