# Supplementary material for: Evidence of Bacterial Community Coalescence between Freshwater and Discharged tpm-Harboring Bacterial Taxa from Hospital and Domestic Wastewater Treatment Plants among Epilithic Biofilms
Source: Microorganisms. 2023 Apr 2;11(4):922. doi: 10.3390/microorganisms11040922 (PMC10144666; doi:10.3390/microorganisms11040922)
Supplement: Supplementary file 1 [file microorganisms-11-00922-s001.zip › Bouchali et al Supplementary Tables R2.xlsx]

## Sheet: Table S1 metadata
Table S1. Pharmaceutical concentrations, physico-chemical and microbiological parameters monitored from the biofilms (B codes) or the water samples (W codes). Samples come from the Domestic (DTWW) or the Hospital (HTWW) sewer lines or from the river upstream (RU) or downstream (RD) the WWTP outflow at a 10 m, 500 m, or 8 km distance (SIPIBEL, Bellecombe, Scientriers, France). See Fig.1 for a posi…
Samples code	Sampling date	Compartments	Rock exposure time (days)	Mean Total heterotrophic bacteria (CFU/g of dry biofilm)	P. aeruginosa (MPN/g of dry biofilm)	A. caviae (MPN/g of dry biofilm)	E. coli (MPN/g of dry biofilm)	Median Intestinal enterococci (MPN/g of dry biofilm)	Median Total coliforms (MPN/g of dry biofilm)	Total Bacteria (16S rRNA gene copies / g of dry biofilm)	Total Bacteroidales per 16S rRNA gene copies (g of dry biofilm)	Human Bacteriodes (HF183 target per 16S rRNA gene copies (g of dry biofilm)	integron1 (int1 target per 16S rRNA gene copies (g of dry biofilm)	integron2 (int2 target per 16S rRNA gene copies (g of dry biofilm)	integron3 (int3 target per 16S rRNA gene copies (g of dry biofilm)	AciclovirW (ng/mL)	Atenolol W (ng/mL)	BezafibrateW (ng/mL)	Cafeine W (ng/mL)	Carbamazepine W (ng/mL)	DiazepameW (ng/mL)	DiclofenacW (ng/mL)	Epoxy Carbamazepine W (ng/mL)	Iohexol W (ng/mL)	Ketoprofen W (ng/mL)	Metronidazole W (ng/mL)	PropranololW (ng/mL)	Roxithromycin W (ng/mL)	Sulfamethoxazole W (ng/mL)	Trimethoprim W (ng/mL)	Aciclovir B (ng/mL)	Atenolol B (ng/mL)	Bezafibrate B (ng/mL)	Cafeine B (ng/mL)	Carbamazepine B (ng/mL)	ClofibrateB (ng/mL)	DiazepameB (ng/mL)	DiclofenacB (ng/mL)	Epoxy CarbamazepineB (ng/mL)	Iohexol B (ng/mL)	Ketoprofen B (ng/mL)	Levofloxacin B (ng/mL)	Metronidazole B (ng/mL)	Propranolol B (ng/mL)	RanitidineB (ng/mL)	Roxithromycin B (ng/mL)	Sulfamethoxazole B (ng/mL)	Trimethoprim B (ng/mL)	NO2 + NO3 W (mg/L)
HTWW1	February 2014	Hospital treated wastewater	25	7.63284e+06	13305.9	11363.9	NA	2213	243055	1.40668e+06	1.77565e-05	1.94581e-06	8.55152e-06	> LOD	0.00345331	0.105	2.71	0.265	7.81	365.79	6.99	61.65	90.42	1237.1	21.78	6.99	47.68	12.33	263.04	1.36	1.28	0.61	1.55	141.1	2.38	0.745	0.69	1.23	1.05	11.06	2.47	936.045	0.735	65.51	6.9	20.48	12.85	0.76	24.23
HTWW2	March 2014		31	1.15385e+08	671.806	11687.5	NA	NA	NA	2.21422e+06	3.15559e-05	1.19075e-06	4.51794e-07	4.51627e-07	4.56836e-07	0.055	5.8	0.14	2.58	224.59	3.22	59.75	73.07	1353.97	9.24	25.15	44.7	9.03	174.08	1.07	0.74	2.19	1.81	105.09	3.6	1.75	0.76	1.23	0.58	6.78	2.34	936.045	0.655	65.05	5.05	48.77	3.93	3.17	16.55
HTWW3	April 2014		36	1.55167e+07	15500.8	435467	622336	59433.3	419650	1.3616e+06	1.38129e-05	1.70798e-07	1.88316e-07	2.83727e-06	0.00216504	0.255	0.62	0.62	4.39	313.53	0.62	24.99	75.43	371.51	6.75	4.17	6.19	1.35	45.03	0.395	1.68	2.25	1.135	289.39	5.36	2.68	2.13	1.97	1.64	4.96	14.07	936.045	0.73	20.05	4.78	7.83	4.62	1.12	137.7
HTWW4	May 2014		36	1.84167e+07	4435	30776.3	1.45547e+06	1270	84325	4.94128e+06	5.99246e-06	4.70643e-08	9.01409e-05	1.88316e-07	0.00735625	1.055	2.575	2.575	4.215	337.13	2.575	42.61	103.01	889.64	10.77	4.215	48.7	9.36	168.56	1.64	1.04	0.585	1.18	294.15	2.16	0.26	0.65	1.97	0.83	1.68	3.23	936.045	1.445	30.87	1.44	22.27	1.47	0.46	132.48
HTWW5	June 2014		29	1.57167e+08	4150.67	72688	638923	87875	NA	2.21726e+06	2.41301e-05	1.04885e-07	6.35283e-05	2.64736e-05	0.00887596	0.225	2.57	0.515	1.68	118.7	1.58	36.6	44.51	919.96	14.84	9.89	32.64	10.88	108.81	0.84	1.275	1.315	1.895	79.45	1.55	1.6	5.18	0.565	1.36	9.19	9.39	936.045	1.535	53.45	3.67	41.78	1.115	1.64	114.23
HTWW6	July 2014		29	1.08713e+08	9719.44	94557.4	1.44378e+06	6233.33	161222	3.00157e+06	1.7513e-05	7.74789e-08	5.67531e-07	6.82669e-07	0.00313509	0.5	1.22	1.22	4.88	354.92	3.99	46.58	141.97	1064.77	9.98	10.2	46.58	4.88	135.31	1.55	0.74	0.54	1.34	243.58	4.99	0.575	0.285	2.71	0.9	19.82	9.66	936.045	0.54	18.73	12.61	11.27	6.36	0.625	23.44
RD_close1	March 2014	River 10 m downstream the outlet of the WWTP	31	NA	NA	NA	NA	NA	NA	1.43519e+06	0.000116076	3.41134e-06	0.000205763	1.88316e-07	0.000833075	0.05	3.79	1.18	32.91	14.76	0.13	17.75	1.89	8.18	9.77	0.2	2.99	0.74	1.68	1.3	> LOQ	> LOQ	> LOQ	> LOQ	> LOQ	> LOQ	> LOQ	> LOQ	> LOQ	> LOQ	> LOQ	> LOQ	> LOQ	> LOQ	> LOQ	> LOQ	> LOQ	> LOQ	> LOQ
RD_close2	April 2014		36	NA	NA	NA	NA	NA	NA	1.71643e+06	7.35732e-05	1.3549e-07	7.27374e-05	1.88316e-07	0.000310942	0.37	0.91	0.91	14.03	16.34	0.91	17.33	0.91	8.09	4.13	1.485	2.15	0.37	2.06	0.58	> LOQ	> LOQ	> LOQ	> LOQ	> LOQ	> LOQ	> LOQ	> LOQ	> LOQ	> LOQ	> LOQ	> LOQ	> LOQ	> LOQ	> LOQ	> LOQ	> LOQ	> LOQ	> LOQ
RD_close3	May 2014		36	NA	NA	NA	NA	NA	NA	4.89063e+06	6.07907e-05	5.08692e-06	9.63125e-05	0.000143319	0.000698479	0.295	3.03	0.725	22.41	14.5	0.725	16.35	1.58	7.78	4.48	1.185	3.3	0.295	1.71	0.46	> LOQ	> LOQ	> LOQ	> LOQ	> LOQ	> LOQ	> LOQ	> LOQ	> LOQ	> LOQ	> LOQ	> LOQ	> LOQ	> LOQ	> LOQ	> LOQ	> LOQ	> LOQ	> LOQ
RD_close4	June 2014		29	NA	NA	NA	NA	NA	NA	140649	0.00140539	5.70811e-05	0.00039735	1.88316e-07	0.0171136	0.04	7.28	1.86	38.93	30.46	0.11	37.23	2.37	11.85	25.39	0.17	3.05	1.61	3.05	1.69	> LOQ	> LOQ	> LOQ	> LOQ	> LOQ	> LOQ	> LOQ	> LOQ	> LOQ	> LOQ	> LOQ	> LOQ	> LOQ	> LOQ	> LOQ	> LOQ	> LOQ	> LOQ	> LOQ
RD_close5	July 2014		29	NA	NA	NA	NA	NA	NA	5.16839e+06	2.61063e-05	2.17542e-06	0.000160582	4.18565e-05	0.000637432	0.075	5.1	1.17	47.98	22.49	0.195	20.39	1.65	10.5	9	0.3	3.3	0.57	2.1	0.78	> LOQ	> LOQ	> LOQ	> LOQ	> LOQ	> LOQ	> LOQ	> LOQ	> LOQ	> LOQ	> LOQ	> LOQ	> LOQ	> LOQ	> LOQ	> LOQ	> LOQ	> LOQ	> LOQ
RU_close1	March 2014	River 10 m upstream the outlet of the WWTP	31	NA	NA	NA	NA	NA	NA	1.78745e+06	4.09915e-05	2.40033e-06	3.33346e-05	1.54487e-05	0.00121245	0.04	0.52	0.29	12.6	2	0.1	1.69	0.22	0.81	0.54	0.155	0.345	0.15	0.37	0.32	> LOQ	> LOQ	> LOQ	> LOQ	> LOQ	> LOQ	> LOQ	> LOQ	> LOQ	> LOQ	> LOQ	> LOQ	> LOQ	> LOQ	> LOQ	> LOQ	> LOQ	> LOQ	> LOQ
RU_close2	April 2014		36	NA	NA	NA	NA	NA	NA	2.29948e+06	3.41278e-05	1.01135e-07	1.47959e-05	8.80056e-06	0.000278434	0.32	0.785	0.785	10.4	1.71	0.785	1.57	0.785	2.42	1.28	1.28	0.32	0.32	0.785	0.5	> LOQ	> LOQ	> LOQ	> LOQ	> LOQ	> LOQ	> LOQ	> LOQ	> LOQ	> LOQ	> LOQ	> LOQ	> LOQ	> LOQ	> LOQ	> LOQ	> LOQ	> LOQ	> LOQ
RU_close3	May 2014		36	NA	NA	NA	NA	NA	NA	1.99101e+06	6.86625e-05	1.16804e-07	4.15492e-05	1.04527e-05	0.000388547	0.36	0.875	0.875	7.47	1.03	0.875	1.11	0.875	2.7	1.43	1.43	0.36	0.36	0.875	0.555	> LOQ	> LOQ	> LOQ	> LOQ	> LOQ	> LOQ	> LOQ	> LOQ	> LOQ	> LOQ	> LOQ	> LOQ	> LOQ	> LOQ	> LOQ	> LOQ	> LOQ	> LOQ	> LOQ
RU_close4	June 2014		29	NA	NA	NA	NA	NA	NA	1.19964e+06	0.000254682	1.18204e-06	9.24993e-06	5.57881e-05	0.00122827	0.04	0.82	0.39	19.65	1.47	0.105	1.8	0.105	2.13	0.8	0.165	0.23	0.26	0.61	0.34	> LOQ	> LOQ	> LOQ	> LOQ	> LOQ	> LOQ	> LOQ	> LOQ	> LOQ	> LOQ	> LOQ	> LOQ	> LOQ	> LOQ	> LOQ	> LOQ	> LOQ	> LOQ	> LOQ
RU_close5	July 2014		29	NA	NA	NA	NA	NA	NA	1.52424e+06	7.84222e-05	2.23899e-06	8.27307e-06	6.56281e-05	0.000214336	0.04	0.92	0.11	16.76	1.34	0.11	1.32	0.11	2.01	0.54	0.17	0.23	0.04	0.47	0.25	> LOQ	> LOQ	> LOQ	> LOQ	> LOQ	> LOQ	> LOQ	> LOQ	> LOQ	> LOQ	> LOQ	> LOQ	> LOQ	> LOQ	> LOQ	> LOQ	> LOQ	> LOQ	> LOQ
DTWW1	February 2014	Domestic treated wastewater	25	7.52952e+06	383.224	31857.7	NA	64217.1	1.28787e+06	2.77267e+06	0.000447327	2.08285e-06	0.000108718	3.24623e-05	0.00445782	0.065	38.92	7.47	37.37	149.48	0.62	198.44	16.24	20.62	195.87	1.8	22.68	2.83	21.91	27.06	0.955	14.41	1.235	129.97	1.32	0.6	0.325	3.07	0.36	1.35	2.69	241.68	0.37	92.95	0.6	21.4	0.64	6.49	30.71
DTWW2	March 2014		31	2e+07	36.65	56119.4	NA	NA	NA	7.35699e+06	5.1047e-05	0.00117864	1.35966e-07	1.35944e-07	1.36386e-07	0.05	41.67	6.72	9.41	99.86	0.25	146.91	11.33	33.61	126.74	3.84	18.82	3.26	23.24	10.75	1.895	1.045	1.7	144.35	1.66	1.73	1.875	0.925	1.795	2.4	1.855	327.9	2.405	27.67	4.15	2.96	1.82	0.74	19.15
DTWW3	April 2014		36	3.08417e+07	80460	123383	8.14357e+06	640450	2.1555e+06	6.16482e+06	0.000432503	2.13134e-07	0.000243457	2.51748e-05	0.000393243	0.41	18.84	2.38	21.77	150	1.005	174.7	20.12	19.76	104.27	1.645	10.61	0.41	9.7	3.48	2.15	22.51	2.13	198.78	3	0.75	1.26	9.105	0.925	1.035	3.83	423.68	0.76	95.55	1.18	0.74	0.77	3.08	41.68
DTWW4	May 2014		36	2.45209e+08	67307.3	188207	4.11402e+07	1.24888e+06	4.3914e+06	4.75714e+06	0.00027966	6.12164e-06	0.000614776	5.58777e-05	0.001134	0.585	5.97	3.12	31.17	44.15	1.43	171.42	18.44	17.66	98.7	2.34	19.22	1.43	9.87	4.42	1.715	7.62	1	216.11	1.31	1.115	1.445	9.105	1.515	1.38	1.155	238.69	1.44	77.89	1.35	0.885	1.34	0.645	23.56
DTWW5	June 2014		29	6.00556e+07	290.733	6825.56	6.14815e+07	279867	NA	3.60125e+06	0.000264435	1.84168e-06	0.000210447	7.18546e-05	0.0041657	0.31	38.57	12.67	11.98	137.74	0.76	206.61	15.15	28.92	162.53	1.24	19.28	9.64	17.91	9.23	1.06	6.64	1.485	149.23	1.295	1.305	0.84	2.51	1.285	1.975	7.66	624.03	1.055	61.3	0.79	2.83	1.255	5.21	4.43
DTWW6	July 2014		29	1.1121e+08	10107.1	7.03513e+06	4.35782e+07	519679	2.99694e+06	6.81736e+06	0.000352399	3.68782e-06	0.000194356	0.000191495	0.0010968	0.385	23.87	6.48	25.57	170.47	0.94	131.26	18.75	25.57	144.6	1.535	7.5	1.11	10.06	3.92	1.23	21.52	1.05	272	2.76	0.45	3.52	15.14	0.485	0.52	4.05	936.045	0.45	107	1.38	2.68	5.83	6.14	16.97
RD_med1	October 2011	River 0.5 km downstream the outlet of the WWTP	92	NA	NA	NA	NA	NA	NA	3.34086e+06	8.04803e-06	2.99324e-07	2.12825e-06	2.22987e-05	7.1947e-05	> LOQ	> LOQ	> LOQ	> LOQ	> LOQ	> LOQ	> LOQ	> LOQ	> LOQ	> LOQ	> LOQ	> LOQ	> LOQ	> LOQ	> LOQ	> LOQ	20	4.145	44.11	1.85	2,075	2.075	3,22	> LOQ	> LOQ	1.16	3.21	> LOQ	0,15	1.705	> LOQ	2,9	> LOQ	> LOQ
RD_med2	June 2012		240	NA	NA	NA	NA	NA	NA	2.64474e+06	1.30077e-05	3.78109e-07	9.86933e-05	7.58123e-06	9.86371e-05	> LOQ	> LOQ	> LOQ	> LOQ	> LOQ	> LOQ	> LOQ	> LOQ	> LOQ	> LOQ	> LOQ	> LOQ	> LOQ	> LOQ	> LOQ	> LOQ	7,0958	0.895	102.66	0.52	0,935	0.935	> LOQ	> LOQ	> LOQ	1.43	79.11	> LOQ	4,767	0.84	> LOQ	5,35	> LOQ	> LOQ
RD_med3	October 2012		119	NA	NA	NA	NA	NA	NA	7.17355e+06	7.25557e-06	1.39401e-07	3.97248e-05	1.73786e-05	0.0001545	> LOQ	> LOQ	> LOQ	> LOQ	> LOQ	> LOQ	> LOQ	> LOQ	> LOQ	> LOQ	> LOQ	> LOQ	> LOQ	> LOQ	> LOQ	> LOQ	20	0.72	53.87	0.425	0,975	0.975	0,215	> LOQ	> LOQ	6.89	11.64	> LOQ	5,7	0.505	> LOQ	2,1	> LOQ	> LOQ
RD_med4	May 2013		225	NA	NA	NA	NA	NA	NA	4.22683e+06	2.09227e-05	4.14169e-07	8.99963e-05	1.69312e-05	0.000103071	> LOQ	> LOQ	> LOQ	> LOQ	> LOQ	> LOQ	> LOQ	> LOQ	> LOQ	> LOQ	> LOQ	> LOQ	> LOQ	> LOQ	> LOQ	> LOQ	> LOQ	1.08	164.53	0.565	1,005	1.005	> LOQ	> LOQ	> LOQ	2.63	86.67	> LOQ	> LOQ	1.475	> LOQ	> LOQ	> LOQ	> LOQ
RD_med5	November 2013		180	NA	NA	NA	NA	NA	NA	1.56216e+06	9.70253e-05	4.67508e-06	> LOD	0.000124221	0.00198572	> LOQ	> LOQ	> LOQ	> LOQ	> LOQ	> LOQ	> LOQ	> LOQ	> LOQ	> LOQ	> LOQ	> LOQ	> LOQ	> LOQ	> LOQ	> LOQ	> LOQ	0.8	100.63	16.68	1,4	1.4	1,13	> LOQ	> LOQ	1.07	11.1	> LOQ	> LOQ	0.425	> LOQ	> LOQ	> LOQ	> LOQ
RD_med6	June 2016		210	NA	NA	NA	NA	NA	NA	8.21272e+06	1.78838e-06	1.21762e-07	9.60452e-06	0.000150555	0.000307749	> LOQ	> LOQ	> LOQ	> LOQ	> LOQ	> LOQ	> LOQ	> LOQ	> LOQ	> LOQ	> LOQ	> LOQ	> LOQ	> LOQ	> LOQ	> LOQ	> LOQ	0.98	52.62	1.08	0,58	0.58	0,67	> LOQ	> LOQ	14.1	19.39	> LOQ	> LOQ	1.64	> LOQ	> LOQ	> LOQ	> LOQ
RU_med1	October 2011	River 0.5 kmupstream the outlet of the WWTP	92	NA	NA	NA	NA	NA	NA	3.72419e+06	4.72526e-06	> LOD	3.02731e-05	1.54487e-05	2.50031e-05	> LOQ	> LOQ	> LOQ	> LOQ	> LOQ	> LOQ	> LOQ	> LOQ	> LOQ	> LOQ	> LOQ	> LOQ	> LOQ	> LOQ	> LOQ	> LOQ	13	2.06	81.09	0.67	0,66	0.66	0,27	> LOQ	> LOQ	1.6	4.92	> LOQ	0,15	0.36	> LOQ	1,35	> LOQ	> LOQ
RU_med2	June 2012		240	NA	NA	NA	NA	NA	NA	723605	1.59176e-05	2.39744e-06	7.406e-05	> LOD	8.24578e-05	> LOQ	> LOQ	> LOQ	> LOQ	> LOQ	> LOQ	> LOQ	> LOQ	> LOQ	> LOQ	> LOQ	> LOQ	> LOQ	> LOQ	> LOQ	> LOQ	3,4375	0.975	111.45	0.19	1,03	1.03	> LOQ	> LOQ	> LOQ	5.89	32.82	> LOQ	0	0.14	> LOQ	2,46	> LOQ	> LOQ
RU_med3	October 2012		119	NA	NA	NA	NA	NA	NA	4.39631e+06	4.00285e-06	> LOD	5.57881e-05	0.000105293	0.000125525	> LOQ	> LOQ	> LOQ	> LOQ	> LOQ	> LOQ	> LOQ	> LOQ	> LOQ	> LOQ	> LOQ	> LOQ	> LOQ	> LOQ	> LOQ	> LOQ	13,5	1.225	52.43	0.405	0,65	0.65	0,43	> LOQ	> LOQ	3.28	7.73	> LOQ	4,2	0.42	> LOQ	0,5	> LOQ	> LOQ
RU_med4	May 2013		225	NA	NA	NA	NA	NA	NA	1.81423e+06	7.39797e-05	1.24695e-06	6.56281e-05	5.61026e-05	0.000243042	> LOQ	> LOQ	> LOQ	> LOQ	> LOQ	> LOQ	> LOQ	> LOQ	> LOQ	> LOQ	> LOQ	> LOQ	> LOQ	> LOQ	> LOQ	> LOQ	> LOQ	0.79	390.4	0.155	0,56	0.56	> LOQ	> LOQ	> LOQ	3.06	17.95	> LOQ	> LOQ	0.52	> LOQ	> LOQ	> LOQ	> LOQ
RU_med5	November 2013		180	NA	NA	NA	NA	NA	NA	2.23688e+06	2.87485e-05	1.44337e-06	3.77572e-06	0.000109673	0.000576721	> LOQ	> LOQ	> LOQ	> LOQ	> LOQ	> LOQ	> LOQ	> LOQ	> LOQ	> LOQ	> LOQ	> LOQ	> LOQ	> LOQ	> LOQ	> LOQ	> LOQ	0.265	51.05	0.24	0,265	0.265	0,325	> LOQ	> LOQ	0.43	9.62	> LOQ	> LOQ	0.365	> LOQ	> LOQ	> LOQ	> LOQ
RU_med6	June 2016		210	NA	NA	NA	NA	NA	NA	1.78977e+07	1.70486e-06	5.58731e-08	1.04527e-05	1.08988e-05	0.000127832	> LOQ	> LOQ	> LOQ	> LOQ	> LOQ	> LOQ	> LOQ	> LOQ	> LOQ	> LOQ	> LOQ	> LOQ	> LOQ	> LOQ	> LOQ	> LOQ	> LOQ	0.635	77.9	0.24	0,505	0.505	0,305	> LOQ	> LOQ	5.43	8.07	> LOQ	> LOQ	2.025	> LOQ	> LOQ	> LOQ	> LOQ
RD_far1	October 2011	River 8 km downstream the outlet of the WWTP	92	NA	NA	NA	NA	NA	NA	4.69517e+06	6.88777e-06	2.35892e-06	2.92778e-05	2.12985e-07	5.47804e-05	> LOQ	> LOQ	> LOQ	> LOQ	> LOQ	> LOQ	> LOQ	> LOQ	> LOQ	> LOQ	> LOQ	> LOQ	> LOQ	> LOQ	> LOQ	> LOQ	14,5	0.35	71.33	0.225	0,535	0.535	0,22	> LOQ	> LOQ	1.08	13	> LOQ	0,15	0.135	> LOQ	1,35	> LOQ	> LOQ
RD_far2	June 2012		240	NA	NA	NA	NA	NA	NA	5.60272e+06	5.30229e-05	2.28759e-06	7.80982e-05	1.78485e-07	0.000102872	> LOQ	> LOQ	> LOQ	> LOQ	> LOQ	> LOQ	> LOQ	> LOQ	> LOQ	> LOQ	> LOQ	> LOQ	> LOQ	> LOQ	> LOQ	> LOQ	11,15	0.705	124.93	1.565	1,84	1.84	> LOQ	> LOQ	> LOQ	2.41	16.2	> LOQ	3,237	1.415	> LOQ	1,2263	> LOQ	> LOQ
RD_far3	October 2012		119	NA	NA	NA	NA	NA	NA	5.48857e+06	1.61388e-05	2.70589e-07	4.40359e-05	7.12465e-06	0.000116348	> LOQ	> LOQ	> LOQ	> LOQ	> LOQ	> LOQ	> LOQ	> LOQ	> LOQ	> LOQ	> LOQ	> LOQ	> LOQ	> LOQ	> LOQ	> LOQ	13,5	1.295	75.18	1.33	0,85	0.85	1,49	> LOQ	> LOQ	4.89	1.695	> LOQ	3,15	0.895	> LOQ	0,5	> LOQ	> LOQ
RD_far4	May 2013		225	NA	NA	NA	NA	NA	NA	7.8746e+06	2.34222e-05	8.30701e-07	6.0568e-05	2.09929e-06	5.60541e-05	> LOQ	> LOQ	> LOQ	> LOQ	> LOQ	> LOQ	> LOQ	> LOQ	> LOQ	> LOQ	> LOQ	> LOQ	> LOQ	> LOQ	> LOQ	> LOQ	> LOQ	0.64	94.55	0.165	0,3	0.3	> LOQ	> LOQ	> LOQ	0.73	46.26	> LOQ	> LOQ	0.37	> LOQ	> LOQ	> LOQ	> LOQ
RD_far5	November 2013		180	NA	NA	NA	NA	NA	NA	1.41808e+06	9.98139e-05	2.60452e-06	8.18521e-06	7.34705e-05	0.00141635	> LOQ	> LOQ	> LOQ	> LOQ	> LOQ	> LOQ	> LOQ	> LOQ	> LOQ	> LOQ	> LOQ	> LOQ	> LOQ	> LOQ	> LOQ	> LOQ	> LOQ	0.355	50.82	0.22	0,405	0.405	0,295	> LOQ	> LOQ	0.265	3.18	> LOQ	> LOQ	0.275	> LOQ	> LOQ	> LOQ	> LOQ
RD_far6	June 2016		210	NA	NA	NA	NA	NA	NA	1.7172e+06	1.84754e-06	5.82345e-07	3.83301e-06	6.65632e-05	0.00133041	> LOQ	> LOQ	> LOQ	> LOQ	> LOQ	> LOQ	> LOQ	> LOQ	> LOQ	> LOQ	> LOQ	> LOQ	> LOQ	> LOQ	> LOQ	> LOQ	> LOQ	1.115	82.38	0.66	0,625	0.625	0,71	> LOQ	> LOQ	10.55	10.64	> LOQ	> LOQ	0.615	> LOQ	> LOQ	> LOQ	> LOQ
RU_far1	October 2011	River 8 km upstream the outlet of the WWTP	92	NA	NA	NA	NA	NA	NA	> LOD	> LOD	> LOD	> LOD	> LOD	> LOD	> LOQ	> LOQ	> LOQ	> LOQ	> LOQ	> LOQ	> LOQ	> LOQ	> LOQ	> LOQ	> LOQ	> LOQ	> LOQ	> LOQ	> LOQ	> LOQ	> LOQ	0.445	228.08	0.32	0,395	0.395	0,415	> LOQ	> LOQ	1.58	7.86	> LOQ	> LOQ	0.195	> LOQ	> LOQ	> LOQ	> LOQ
RU_far2	June 2012		240	NA	NA	NA	NA	NA	NA	4.04547e+06	1.19026e-05	8.34169e-07	6.75339e-05	4.74231e-05	0.000125309	> LOQ	> LOQ	> LOQ	> LOQ	> LOQ	> LOQ	> LOQ	> LOQ	> LOQ	> LOQ	> LOQ	> LOQ	> LOQ	> LOQ	> LOQ	> LOQ	> LOQ	1.16	128.51	1.02	0,845	0.845	> LOQ	> LOQ	> LOQ	0.52	106.39	> LOQ	> LOQ	0.475	> LOQ	> LOQ	> LOQ	> LOQ
RU_far3	October 2012		119	NA	NA	NA	NA	NA	NA	4.35485e+06	1.0782e-05	2.29629e-07	0.000112236	1.18164e-05	0.000324556	> LOQ	> LOQ	> LOQ	> LOQ	> LOQ	> LOQ	> LOQ	> LOQ	> LOQ	> LOQ	> LOQ	> LOQ	> LOQ	> LOQ	> LOQ	> LOQ	> LOQ	1.14	22.71	0.52	0,502	0.502	0,35	> LOQ	> LOQ	1.83	5.28	> LOQ	> LOQ	0.695	> LOQ	> LOQ	> LOQ	> LOQ
RU_far4	May 2013		225	NA	NA	NA	NA	NA	NA	6.76278e+06	2.59579e-05	3.68018e-07	0.000114592	1.47868e-07	8.3766e-05	> LOQ	> LOQ	> LOQ	> LOQ	> LOQ	> LOQ	> LOQ	> LOQ	> LOQ	> LOQ	> LOQ	> LOQ	> LOQ	> LOQ	> LOQ	> LOQ	> LOQ	2.035	177.83	0.795	0,685	0.685	> LOQ	> LOQ	> LOQ	4	18.72	> LOQ	> LOQ	2.21	> LOQ	> LOQ	> LOQ	> LOQ
RU_far5	November 2013		180	NA	NA	NA	NA	NA	NA	1.24844e+06	0.000122813	1.09015e-05	0.000114592	0.000366529	0.00357836	> LOQ	> LOQ	> LOQ	> LOQ	> LOQ	> LOQ	> LOQ	> LOQ	> LOQ	> LOQ	> LOQ	> LOQ	> LOQ	> LOQ	> LOQ	> LOQ	> LOQ	0.6	83.75	0.275	0,47	0.47	0,305	> LOQ	> LOQ	0.445	5.96	> LOQ	> LOQ	0.5	> LOQ	> LOQ	> LOQ	> LOQ
RU_far6	June 2016		210	NA	NA	NA	NA	NA	NA	6.1522e+06	2.12478e-06	2.52031e-06	6.75339e-05	2.84067e-05	0.000188358	> LOQ	> LOQ	> LOQ	> LOQ	> LOQ	> LOQ	> LOQ	> LOQ	> LOQ	> LOQ	> LOQ	> LOQ	> LOQ	> LOQ	> LOQ	> LOQ	> LOQ	0.635	91.89	0.4	0,43	0.43	0,315	> LOQ	> LOQ	6.23	9.86	> LOQ	> LOQ	0.37	> LOQ	> LOQ	> LOQ	> LOQ
[truncated: 14 more columns]

## Sheet: Table S2 tpm diversity index
Table S2. Number of tpm metabarcoding gene reads and ASVs obtained per biofilm samples and their corresponding diversity indices. See Table S1 and Fig. 1 for the sampling sites and codes.
sample coding	total number tpm raw reads	total number tpm cleaned reads	tpm richness (ASV numbers)	Shannon index	Simpson index	Evenness index
b-DTWW1	39826	10494	188	3.76	0.95	0.72
b-DTWW2	37761	13581	265	4.28	0.97	0.77
b-DTWW3	35451	7798	206	4.17	0.97	0.78
b-DTWW4	30397	14626	238	4	0.96	0.73
b-DTWW5	44188	17803	270	4.15	0.96	0.74
b-DTWW6	44624	23779	292	4.06	0.96	0.72
b-HTWW1	28248	9431	161	4.27	0.97	0.84
b-HTWW2	51523	22369	218	4.38	0.97	0.81
b-HTWW3	50974	19127	124	4.72	0.97	0.98
b-HTWW4	38735	17879	180	4.63	0.98	0.89
b-HTWW5	30866	18985	252	4.66	0.98	0.84
b-HTWW6	41732	18326	222	3.1	0.89	0.57
b-RD_close1	45985	12971	266	3.2	0.91	0.57
b-RD_close2	51990	17238	383	4.51	0.97	0.76
b-RD_close3	39539	22963	528	4.09	0.94	0.65
b-RD_close4	48835	17164	443	4.34	0.96	0.71
b-RD_close5	45824	23889	487	3.86	0.87	0.62
b-RD_far1	36048	20404	499	3.12	0.9	0.5
b-RD_far2	59825	38011	406	3.44	0.91	0.57
b-RD_far3	33607	19239	552	4.7	0.98	0.74
b-RD_far4	64357	39355	507	4.55	0.96	0.73
b-RD_far5	25046	15259	395	4.85	0.98	0.81
b-RD_far6	62908	42936	826	4.25	0.89	0.63
b-RD_med1	36822	22369	506	5.12	0.98	0.82
b-RD_med2	52766	34815	411	4.54	0.98	0.75
b-RD_med3	43371	26458	591	4.76	0.98	0.75
b-RD_med4	47902	29779	516	5.14	0.98	0.82
b-RD_med5	41085	21854	575	3.64	0.92	0.57
b-RD_med6	35972	24601	807	4.66	0.98	0.7
b-RU_close1	44636	20706	325	3.54	0.91	0.61
b-RU_close2	42769	27149	449	3.71	0.93	0.61
b-RU_close3	27246	12924	327	4.96	0.98	0.86
b-RU_close4	37970	20882	404	4.62	0.98	0.77
b-RU_close5	43640	15395	403	4.84	0.96	0.81
b-RU_far1	48007	26227	404	3.6	0.94	0.6
b-RU_far2	48081	29044	438	3.91	0.96	0.64
b-RU_far3	44908	26485	651	1.11	0.31	0.17
b-RU_far4	43072	24685	439	2.75	0.81	0.45
b-RU_far5	25005	14623	467	3.14	0.83	0.51
b-RU_far6	39806	27575	676	3.63	0.93	0.56
b-RU_med1	41999	25684	712	3.37	0.91	0.51
b-RU_med2	53892	35563	443	3.43	0.92	0.56
b-RU_med3	41660	27636	573	4.91	0.99	0.77
b-RU_med4	50190	31722	376	3.65	0.89	0.62
b-RU_med5	40013	21600	492	5.02	0.98	0.81
b-RU_med6	39761	23368	730	4.89	0.99	0.74

## Sheet: Table S3 tpm contingency table
Table S3. Contingency table showing the taxonomic affiliations and the number of tpm reads per ASV and per sampling point. See Table S1 for the sampling sites.
ASV	Kingdom	Phylum	Class	Ob-RDer	Family	Genus	Species	Subspecies	Strains	b-DTWW1	b-DTWW2	b-DTWW3	b-DTWW4	b-DTWW5	b-DTWW6	b-HTWW1	b-HTWW2	b-HTWW3	b-HTWW4	b-HTWW5	b-HTWW6	b-RD_close1	b-RD_close2	b-RD_close3	b-RD_close4	b-RD_close5	b-RU_close1	b-RU_close2	b-RU_close3	b-RU_close4	b-RU_close5	b-RD_med1	b-RD_med2	b-RD_med3	b-RD_med4	b-RD_med5	b-RD_med6	b-RU_med1	b-RU_med2	b-RU_med3	b-RU_med4	b-RU_med5	b-RU_med6	b-RD_far1	b-RD_far2	b-RD_far3	b-RD_far4	b-RD_far5	b-RD_far6
ASV_1	Bacteria	Proteobacteria	Alphaproteobacteria	Rhizobiales	Hyphomicrobiaceae	Hyphomicrobium-like	sp.	unclassified	django-15	0	1	0	0	1	1	0	0	0	1	0	0	1655	1610	436	2438	359	759	556	439	147	683	2644	3854	4866	3583	768	1290	1801	4720	2682	3685	1799	1091	1773	4934	2559	7322	877	1634
ASV_2	Bacteria	Proteobacteria	Alphaproteobacteria	Rhizobiales	Hyphomicrobiaceae	Hyphomicrobium-like	sp.	unclassified	django-15	0	0	0	0	0	0	0	0	1	1	0	0	3	157	32	549	18	1	53	63	0	0	526	7404	1978	4434	158	497	378	6151	1499	4566	124	599	668	5523	1173	3957	66	488
ASV_3	Bacteria	Proteobacteria	Alphaproteobacteria	Rhizobiales	Hyphomicrobiaceae	Hyphomicrobium-like	sp.	unclassified	django-15	0	0	0	0	0	1	0	0	1	1	0	2	0	254	98	500	0	0	0	0	0	1	460	7315	2817	5875	294	844	427	5492	1530	6133	583	396	308	7052	986	3939	170	791
ASV_4	Bacteria	Proteobacteria	Alphaproteobacteria	Rhizobiales	Hyphomicrobiaceae	Hyphomicrobium-like	sp.	unclassified	django-15	0	0	1	1	0	1	0	0	0	0	0	0	158	838	161	403	0	183	186	207	0	181	667	1001	1224	1415	728	548	448	2255	850	3575	1177	641	1060	2163	1321	2831	590	1101
ASV_5	Bacteria	Proteobacteria	Gammaproteobacteria	Pseudomonadales	Pseudomonadaceae	Pseudomonas	sp.	unclassified	PGPPP3	944	752	64	203	2232	2303	0	367	3	5	1491	218	220	465	1135	496	758	128	805	168	1422	208	1346	80	573	678	752	984	871	55	476	68	376	765	806	30	613	249	531	2291
ASV_6	Bacteria	Proteobacteria	Gammaproteobacteria	unclassified	unclassified	unclassified	unclassified	unclassified	unclassified	0	0	0	0	0	0	915	0	15905	7124	0	3959	0	0	0	0	0	0	13	0	0	0	0	0	0	0	0	0	0	0	0	1	0	0	0	0	0	0	0	0
ASV_7	Bacteria	Proteobacteria	Alphaproteobacteria	Rhizobiales	Hyphomicrobiaceae	Hyphomicrobium-like	sp.	unclassified	django-15	1	0	0	0	0	0	0	0	0	0	0	0	1	180	0	319	0	246	1	0	0	1	225	2264	1405	1426	116	329	222	951	653	1449	121	217	389	2063	476	1810	70	533
ASV_8	Bacteria	Proteobacteria	Alphaproteobacteria	Rhizobiales	Hyphomicrobiaceae	Hyphomicrobium-like	sp.	unclassified	django-15	0	0	0	0	0	0	0	0	0	0	0	1	129	375	0	425	0	3	0	119	0	166	630	1203	869	1001	173	344	32	1511	1111	1915	120	220	159	3862	522	1746	2	671
ASV_9	Bacteria	Proteobacteria	Alphaproteobacteria	Rhizobiales	Hyphomicrobiaceae	Hyphomicrobium-like	sp.	unclassified	django-15	0	0	0	0	0	1	0	0	0	0	0	0	0	1048	0	0	0	1263	421	39	182	190	308	1282	459	756	45	167	268	1366	270	1747	210	189	515	573	273	1253	46	455
ASV_10	Bacteria	Proteobacteria	Gammaproteobacteria	Pseudomonadales	Pseudomonadaceae	Pseudomonas	unclassified	unclassified	unclassified	505	0	250	530	188	3474	0	527	0	127	172	177	302	192	1942	63	793	0	23	176	68	0	339	35	142	151	1489	169	43	0	23	0	305	95	60	29	70	11	1138	204
ASV_11	Bacteria	Proteobacteria	Betaproteobacteria	Burkholderiales	Oxalobacteraceae	Herbaspirillum	aquaticum	unclassified	IEH4430	1359	525	330	280	708	313	584	849	376	136	261	691	618	595	174	230	181	454	320	374	203	175	299	156	131	65	130	53	136	241	140	141	283	58	240	108	130	253	387	94
ASV_12	Bacteria	Proteobacteria	unclassified	unclassified	unclassified	unclassified	unclassified	unclassified	unclassified	0	0	0	0	0	1	0	0	0	0	0	0	41	105	14	19	5	75	242	70	55	74	130	1734	555	1057	28	190	80	1077	309	645	187	256	133	1687	263	831	3	214
ASV_13	Bacteria	Proteobacteria	Gammaproteobacteria	Pseudomonadales	Pseudomonadaceae	Pseudomonas	anguilliseptica	unclassified	DSM12111	0	0	0	0	0	0	0	0	0	1	0	0	0	0	119	0	728	0	1250	0	0	0	0	0	128	0	0	225	0	0	3	0	175	164	1	0	18	0	5	816
ASV_14	Bacteria	Proteobacteria	Gammaproteobacteria	Pseudomonadales	Pseudomonadaceae	Pseudomonas	anguilliseptica-like	Gp_I	H_C32	257	1	0	1468	185	182	1165	163	0	3063	575	1508	1	312	774	286	378	0	173	82	503	0	0	1	70	1	316	24	28	1	7	1	1	123	3	0	111	4	2	511
ASV_15	Bacteria	Proteobacteria	Alphaproteobacteria	Rhizobiales	Hyphomicrobiaceae	Hyphomicrobium-like	sp.	unclassified	django-15	0	0	0	0	0	0	0	0	0	1	0	0	0	294	0	167	0	0	0	0	0	0	172	806	570	384	88	190	160	665	497	630	218	192	97	989	597	1543	24	329
ASV_16	Bacteria	Proteobacteria	Gammaproteobacteria	Pseudomonadales	Pseudomonadaceae	Pseudomonas	sp.	unclassified	PGPPP3	431	383	109	167	1847	1339	3	14	0	0	66	13	89	249	266	135	258	8	188	43	332	41	304	13	161	91	323	303	54	35	88	32	179	125	87	21	136	111	329	713
ASV_17	Bacteria	Proteobacteria	Gammaproteobacteria	Pseudomonadales	Pseudomonadaceae	Pseudomonas	fluorescens	unclassified	C3	0	0	0	0	0	0	0	0	0	0	0	1	0	0	2	1	0	0	0	0	0	0	1	0	2	0	0	6	31	2	8350	0	0	0	4	0	0	0	1	0
ASV_18	Bacteria	Proteobacteria	Gammaproteobacteria	Pseudomonadales	Pseudomonadaceae	Pseudomonas	anguilliseptica	unclassified	DSM12111	0	0	0	0	0	0	1	0	0	0	0	0	0	0	0	0	8221	0	0	0	0	0	0	0	0	0	0	0	0	0	0	0	0	0	0	0	0	0	0	2
ASV_19	Bacteria	Proteobacteria	Gammaproteobacteria	Pseudomonadales	Pseudomonadaceae	Pseudomonas	koreensis	unclassified	D26	0	0	0	0	55	0	0	0	1	0	7478	0	0	0	0	110	0	0	0	0	234	0	0	0	0	1	0	2	3	0	1	0	0	0	0	0	0	0	0	0
ASV_20	Bacteria	Proteobacteria	Gammaproteobacteria	Pseudomonadales	Pseudomonadaceae	Pseudomonas	anguilliseptica-like	unclassified	Hsa28	6	117	0	1045	0	712	0	375	0	173	1	1372	0	0	1054	0	6	0	281	0	641	0	1	0	57	37	84	128	66	2	150	0	1	840	330	1	51	0	35	201
ASV_21	Bacteria	Proteobacteria	Alphaproteobacteria	Rhizobiales	Hyphomicrobiaceae	Hyphomicrobium-like	sp.	unclassified	django-15	0	0	0	0	0	0	0	0	0	0	0	0	0	361	0	29	0	0	0	1	1	0	269	837	691	730	54	204	100	690	152	755	66	123	92	839	164	455	0	160
ASV_22	Bacteria	Proteobacteria	Gammaproteobacteria	Pseudomonadales	Pseudomonadaceae	Pseudomonas	sp.	unclassified	PGPPP3	153	172	135	93	770	1472	0	1	0	0	5	17	142	221	456	68	142	28	200	47	400	79	338	36	118	67	150	226	29	47	64	3	30	97	72	9	60	23	173	323
ASV_23	Bacteria	Proteobacteria	Alphaproteobacteria	Rhizobiales	Hyphomicrobiaceae	Hyphomicrobium-like	sp.	unclassified	django-15	0	0	0	0	0	0	0	0	0	0	0	0	36	142	51	161	99	32	44	127	0	124	213	321	386	156	60	106	78	182	314	403	135	70	323	536	350	634	124	133
ASV_24	Bacteria	Proteobacteria	Gammaproteobacteria	Pseudomonadales	Pseudomonadaceae	Pseudomonas	anguilliseptica	unclassified	DSM12111	0	0	0	0	0	0	0	1	0	0	0	0	0	0	0	0	249	0	1154	1	0	1	173	0	77	18	21	136	77	0	43	0	100	173	225	0	72	0	1	3456
ASV_25	Bacteria	Proteobacteria	Gammaproteobacteria	Pseudomonadales	Pseudomonadaceae	Pseudomonas	unclassified	unclassified	unclassified	0	2	0	0	1	0	0	0	0	0	0	0	0	0	0	3	0	0	0	0	0	0	0	0	0	0	1	11	45	0	8	1	3	0	20	0	0	0	1	0
ASV_26	Bacteria	Proteobacteria	Gammaproteobacteria	Pseudomonadales	Pseudomonadaceae	Pseudomonas	sp.	unclassified	S09G	0	0	0	0	0	0	0	0	0	0	0	0	0	38	251	101	52	0	0	25	222	0	191	83	49	38	0	81	890	115	178	0	0	172	716	0	117	110	49	189
ASV_27	Bacteria	Proteobacteria	Gammaproteobacteria	Pseudomonadales	Pseudomonadaceae	Pseudomonas	anguilliseptica	unclassified	DSM12111	0	0	0	0	0	0	0	0	0	0	0	0	0	24	702	0	460	0	0	0	125	393	192	11	10	0	0	229	242	0	164	0	1565	349	225	0	29	74	4	762
ASV_28	Bacteria	Proteobacteria	Gammaproteobacteria	Pseudomonadales	Pseudomonadaceae	Pseudomonas	unclassified	unclassified	unclassified	0	0	93	207	0	537	0	211	0	108	25	237	212	65	1097	0	729	1	0	102	77	158	34	30	8	0	569	13	0	0	0	0	108	27	0	1	37	94	701	36
ASV_29	Bacteria	Proteobacteria	unclassified	unclassified	unclassified	unclassified	unclassified	unclassified	unclassified	0	0	0	0	0	0	0	0	0	0	0	0	0	15	92	1	130	0	849	59	60	3	0	40	102	0	31	268	0	0	12	0	8	63	646	1	63	0	0	94
ASV_30	Bacteria	Proteobacteria	Betaproteobacteria	Burkholderiales	Oxalobacteraceae	Herbaspirillum	aquaticum	unclassified	IEH4430	260	151	134	106	140	98	364	157	248	47	65	156	90	171	56	117	119	234	173	94	126	93	253	57	70	43	69	23	48	144	15	157	36	7	120	62	24	135	355	101
ASV_31	Bacteria	Proteobacteria	Alphaproteobacteria	Rhizobiales	Hyphomicrobiaceae	Hyphomicrobium-like	sp.	unclassified	django-15	0	0	0	0	0	0	0	0	0	0	0	0	0	58	14	43	0	0	0	11	0	12	24	693	231	449	0	57	38	420	222	412	53	82	30	640	102	614	11	99
ASV_32	Bacteria	Proteobacteria	unclassified	unclassified	unclassified	unclassified	unclassified	unclassified	unclassified	0	0	0	0	0	1	0	0	0	0	0	1	319	244	32	526	61	129	150	276	283	555	21	43	0	0	82	62	4	0	6	0	760	8	197	90	233	217	129	112
ASV_33	Bacteria	Proteobacteria	unclassified	unclassified	unclassified	unclassified	unclassified	unclassified	unclassified	0	0	0	0	0	0	0	0	0	0	0	0	0	682	159	36	0	113	219	340	0	0	48	0	66	137	290	50	111	3	20	274	287	1	224	165	245	739	75	116
ASV_34	Bacteria	Proteobacteria	Alphaproteobacteria	Rhizobiales	Hyphomicrobiaceae	Hyphomicrobium-like	sp.	unclassified	django-15	0	1	0	0	0	0	0	0	0	0	0	0	0	323	18	0	0	0	218	162	0	0	23	53	142	504	147	262	0	135	72	398	386	79	39	107	72	765	184	78
ASV_35	Bacteria	Proteobacteria	Gammaproteobacteria	Pseudomonadales	Pseudomonadaceae	Pseudomonas	anguilliseptica	unclassified	DSM12111	0	0	0	0	0	0	0	0	0	0	0	0	0	0	583	0	6	309	2	310	225	0	20	3	95	0	0	553	145	44	74	0	111	136	88	0	84	0	0	581
ASV_36	Bacteria	Proteobacteria	unclassified	unclassified	unclassified	unclassified	unclassified	unclassified	unclassified	225	1119	0	4	885	0	825	484	176	38	58	308	15	0	0	42	0	0	0	0	1	0	0	0	0	1	0	0	0	0	0	0	0	0	0	0	0	0	0	0
ASV_37	Bacteria	Proteobacteria	Alphaproteobacteria	Rhizobiales	Hyphomicrobiaceae	Hyphomicrobium-like	sp.	unclassified	django-15	0	0	0	0	0	0	0	1	0	0	0	0	0	79	0	289	0	457	65	0	0	10	53	3	105	29	382	156	41	115	194	322	482	34	139	287	301	282	0	78
ASV_38	Bacteria	Proteobacteria	Gammaproteobacteria	Pseudomonadales	Pseudomonadaceae	Pseudomonas	anguilliseptica	unclassified	DSM12111	0	0	0	0	0	0	0	0	0	0	0	0	0	0	0	0	0	0	0	0	0	0	37	0	0	2	20	3925	0	0	1	0	0	0	0	0	0	0	0	5
ASV_39	Bacteria	Proteobacteria	Gammaproteobacteria	Pseudomonadales	Pseudomonadaceae	Pseudomonas	sp.	unclassified	PGPPP3	85	61	41	35	531	520	0	0	0	0	5	1	18	83	77	54	146	26	62	20	158	33	241	6	46	58	28	234	28	23	61	30	34	60	17	0	12	58	81	538
ASV_40	Bacteria	Proteobacteria	Gammaproteobacteria	Pseudomonadales	Pseudomonadaceae	Pseudomonas	anguilliseptica-like	unclassified	Hsa28	595	1	0	1352	0	11	0	2	0	5	94	5	0	0	70	0	287	0	337	0	140	0	220	0	37	23	6	81	0	1	86	1	0	40	0	2	5	1	202	103
ASV_41	Bacteria	Proteobacteria	Alphaproteobacteria	Rhizobiales	Hyphomicrobiaceae	Hyphomicrobium-like	sp.	unclassified	django-15	0	0	0	0	0	0	0	0	0	0	0	0	13	59	20	174	2	0	17	15	0	83	170	179	322	148	67	70	31	351	114	306	101	53	123	314	132	248	0	48
ASV_42	Bacteria	unclassified	unclassified	unclassified	unclassified	unclassified	unclassified	unclassified	django-9	0	0	0	0	0	0	1160	570	52	154	686	962	0	0	0	0	0	0	0	0	37	0	0	0	0	0	0	0	0	0	0	0	0	1	0	0	0	0	0	0
ASV_43	Bacteria	Proteobacteria	Gammaproteobacteria	Pseudomonadales	Pseudomonadaceae	Pseudomonas	sp.	unclassified	FEMGT703P	0	0	0	16	0	0	1	728	0	922	12	808	0	2	88	1	103	0	3	0	173	0	0	0	0	0	17	82	36	33	0	0	144	0	0	26	0	0	0	96
ASV_44	Bacteria	Proteobacteria	Gammaproteobacteria	Pseudomonadales	Pseudomonadaceae	Pseudomonas	anguilliseptica-like	unclassified	Hsa28	0	0	0	1	0	0	1	0	0	0	2	0	0	0	49	0	0	0	155	65	0	136	0	0	0	1	53	0	11	0	0	0	115	0	0	0	0	0	0	0
ASV_45	Bacteria	Proteobacteria	Gammaproteobacteria	Pseudomonadales	Pseudomonadaceae	Pseudomonas	sp.	unclassified	PGPPP3	1	107	1	30	600	349	0	43	3	0	168	64	15	133	99	34	20	71	33	0	623	7	26	10	19	53	67	75	1	2	8	0	0	40	12	4	15	23	59	67
ASV_46	Bacteria	Proteobacteria	Betaproteobacteria	Rhodocyclales	Azonexaceae	Dechloromonas	sp.	unclassified	django-20	834	797	63	53	300	71	12	805	1	0	77	58	59	0	0	24	0	0	0	0	17	1	0	0	0	0	0	0	0	0	0	0	0	0	0	0	0	0	0	0
ASV_47	Bacteria	Proteobacteria	Gammaproteobacteria	Aeromonadales	Aeromonadaceae	Aeromonas	sobria	unclassified	8005	0	0	0	0	0	0	0	0	0	0	0	0	0	0	0	0	0	0	0	0	0	0	1	0	0	0	0	0	1	0	0	0	2	2523	0	0	0	0	0	0
ASV_48	Bacteria	Proteobacteria	Gammaproteobacteria	Aeromonadales	Aeromonadaceae	Aeromonas	media	unclassified	unclassified	13	87	4	104	17	120	0	2	0	7	35	3	10	2	23	17	86	0	0	0	0	0	167	0	25	6	986	48	19	34	1	11	97	36	5	0	6	2	223	41
ASV_49	Bacteria	Proteobacteria	Gammaproteobacteria	Pseudomonadales	Pseudomonadaceae	Pseudomonas	unclassified	unclassified	unclassified	0	0	0	0	0	0	0	0	0	0	0	0	0	0	42	0	435	0	0	0	0	0	269	62	152	0	66	229	221	0	1	0	0	0	0	0	166	0	200	159
ASV_50	Bacteria	Proteobacteria	Gammaproteobacteria	Pseudomonadales	Pseudomonadaceae	Pseudomonas	unclassified	unclassified	unclassified	0	55	0	0	0	0	0	0	0	0	0	0	484	0	0	523	170	199	42	0	790	90	124	2	11	0	4	0	35	36	3	0	15	0	5	21	101	35	1	2
ASV_51	Bacteria	Proteobacteria	Gammaproteobacteria	Pseudomonadales	Pseudomonadaceae	Pseudomonas	unclassified	unclassified	unclassified	1	1	0	61	0	158	0	0	0	1	12	223	0	92	471	1	161	0	0	0	300	0	0	0	42	1	149	70	47	0	42	1	1	51	0	0	67	0	77	292
ASV_52	Bacteria	Proteobacteria	unclassified	unclassified	unclassified	unclassified	unclassified	unclassified	unclassified	1	0	0	0	0	0	1	2621	0	0	76	62	0	0	1	0	0	0	0	0	0	0	0	0	0	0	0	18	0	0	0	0	0	1	0	0	0	0	1	7
ASV_53	Bacteria	Proteobacteria	Gammaproteobacteria	Pseudomonadales	Pseudomonadaceae	Pseudomonas	unclassified	unclassified	unclassified	0	0	0	1	0	0	0	0	0	0	0	0	0	0	203	0	11	0	211	0	0	0	0	11	0	57	39	2	322	2	65	0	168	20	932	0	0	0	0	11
ASV_54	Bacteria	Proteobacteria	Gammaproteobacteria	Pseudomonadales	Pseudomonadaceae	Pseudomonas	anguilliseptica	unclassified	DSM12111	0	0	0	0	0	0	0	0	0	0	0	0	0	0	150	373	0	0	0	0	0	0	0	0	0	0	0	0	0	0	0	0	80	61	0	0	0	56	1	1464
ASV_55	Bacteria	Proteobacteria	Gammaproteobacteria	Pseudomonadales	Pseudomonadaceae	Pseudomonas	unclassified	unclassified	unclassified	0	0	0	137	0	363	0	1	0	183	0	99	1	91	144	0	134	0	0	0	0	32	145	0	10	10	259	10	0	0	1	0	67	52	0	0	54	0	206	146
ASV_56	Bacteria	Proteobacteria	Gammaproteobacteria	Aeromonadales	Aeromonadaceae	Aeromonas	sp.	unclassified	bpoe1152	26	45	7	113	22	225	0	93	0	17	24	18	6	14	3	1	77	0	0	0	2	0	53	5	14	0	452	20	20	2	1	0	356	11	0	1	5	2	265	12
ASV_57	Bacteria	Proteobacteria	Gammaproteobacteria	Pseudomonadales	Pseudomonadaceae	Pseudomonas	anguilliseptica	unclassified	DSM12111	0	0	0	0	0	0	0	0	0	0	0	0	0	73	1	0	0	0	569	115	0	70	0	32	15	0	69	92	60	48	11	0	0	125	125	0	1	43	173	444
ASV_58	Bacteria	Proteobacteria	Gammaproteobacteria	Pseudomonadales	Pseudomonadaceae	Pseudomonas	simiae	unclassified	PCL1751	0	0	0	0	0	0	0	0	0	0	4	0	0	0	0	0	0	0	0	0	0	0	53	0	0	18	10	11	51	5	0	0	0	0	0	0	0	0	1	33
ASV_59	Bacteria	Proteobacteria	Gammaproteobacteria	Pseudomonadales	Pseudomonadaceae	Pseudomonas	unclassified	unclassified	unclassified	0	0	36	185	0	446	0	0	0	0	0	0	137	0	191	0	86	0	429	0	1	0	0	0	0	0	8	19	0	0	0	0	8	0	0	0	18	0	103	578
ASV_60	Bacteria	Proteobacteria	unclassified	unclassified	unclassified	unclassified	unclassified	unclassified	unclassified	0	0	0	0	0	0	0	0	0	0	0	0	103	0	9	5	9	594	102	116	300	731	0	0	13	11	2	4	0	0	0	83	10	0	0	3	0	41	108	0
ASV_61	Bacteria	Proteobacteria	Gammaproteobacteria	Pseudomonadales	Pseudomonadaceae	Pseudomonas	sp.	unclassified	PGPPP3	169	36	21	15	479	396	0	9	0	0	1	0	2	30	80	34	83	76	47	12	36	1	12	2	42	31	25	26	6	27	30	0	38	32	13	5	82	26	74	68
ASV_62	Bacteria	Proteobacteria	Gammaproteobacteria	Pseudomonadales	Pseudomonadaceae	Pseudomonas	anguilliseptica	unclassified	DSM12111	0	0	0	0	0	0	0	0	0	0	0	0	0	0	202	0	97	0	649	0	0	0	0	0	0	35	47	222	0	0	0	0	63	55	0	0	0	0	1	492
ASV_63	Bacteria	Proteobacteria	Gammaproteobacteria	Pseudomonadales	Pseudomonadaceae	Pseudomonas	grimontii	unclassified	BS2976	0	0	0	0	0	0	0	0	0	0	0	0	0	0	73	0	3	0	0	0	0	0	156	0	45	0	0	16	544	63	27	3	64	0	79	0	121	0	0	0
ASV_64	Bacteria	Proteobacteria	Gammaproteobacteria	Pseudomonadales	Pseudomonadaceae	Pseudomonas	anguilliseptica	unclassified	DSM12111	0	0	0	0	0	0	0	0	0	0	0	0	0	0	0	0	0	0	0	0	0	0	0	0	1	0	0	7	0	2121	0	0	0	1	0	0	1	0	0	6
ASV_65	Bacteria	Proteobacteria	unclassified	unclassified	unclassified	unclassified	unclassified	unclassified	unclassified	0	0	0	0	0	0	0	0	0	0	0	0	0	446	1	148	0	313	209	90	0	0	0	5	32	0	55	79	22	0	64	0	174	4	44	76	106	110	64	1
ASV_66	Bacteria	Proteobacteria	Gammaproteobacteria	Pseudomonadales	Pseudomonadaceae	Pseudomonas	fluorescens	unclassified	C3	0	0	0	0	0	0	0	0	0	0	0	0	0	0	62	93	8	0	10	0	0	0	69	0	100	0	19	34	410	168	94	0	0	18	402	0	3	0	73	237
ASV_67	Bacteria	Proteobacteria	unclassified	unclassified	unclassified	unclassified	unclassified	unclassified	unclassified	0	0	0	0	0	0	0	0	0	0	0	0	3	0	174	0	0	0	204	48	1	0	59	0	0	32	216	61	0	0	34	1	187	0	110	78	275	275	137	131
ASV_68	Bacteria	Proteobacteria	Alphaproteobacteria	Rhizobiales	Hyphomicrobiaceae	Hyphomicrobium-like	sp.	unclassified	django-15	0	0	0	0	0	0	0	0	1	0	0	0	0	343	0	0	0	0	0	269	0	1	37	2	173	86	22	106	0	0	0	32	334	64	0	30	127	278	0	79
ASV_69	Bacteria	Proteobacteria	Gammaproteobacteria	Pseudomonadales	Pseudomonadaceae	Pseudomonas	sp.	unclassified	S09G	0	0	0	0	0	0	0	0	0	0	0	0	0	0	0	0	0	0	0	0	0	0	0	0	17	0	0	28	276	0	9	0	0	0	0	0	0	0	91	0
ASV_70	Bacteria	Proteobacteria	Gammaproteobacteria	Pseudomonadales	Pseudomonadaceae	Pseudomonas	anguilliseptica	unclassified	DSM12111	0	0	1	0	0	0	0	0	0	0	0	0	0	135	128	0	47	381	172	0	108	414	0	46	2	0	3	2	44	65	0	0	106	30	0	0	22	0	0	296
ASV_71	Bacteria	Proteobacteria	Gammaproteobacteria	Pseudomonadales	Pseudomonadaceae	Pseudomonas	sp.	unclassified	FEMGT703P	0	0	0	769	0	182	0	0	0	4	0	138	0	0	238	115	0	0	0	2	0	189	1	0	0	0	36	84	0	0	52	0	0	15	0	0	0	0	0	108
ASV_72	Bacteria	Proteobacteria	Gammaproteobacteria	Pseudomonadales	Pseudomonadaceae	Pseudomonas	sp.	unclassified	PGPPP3	0	43	6	0	125	308	0	0	0	8	2	0	72	0	43	46	111	61	14	9	368	0	138	5	16	80	36	117	9	0	8	0	9	36	10	0	9	8	19	176
ASV_73	Bacteria	Proteobacteria	Betaproteobacteria	Nitrosomonadales	Nitrosomonadaceae	Nitrosomonas	sp.	unclassified	Is79A3	0	0	0	0	0	0	0	0	0	0	0	0	192	0	4	1	13	947	136	431	0	38	0	44	0	0	0	0	0	1	11	9	28	0	88	5	22	4	0	0
ASV_74	Bacteria	Proteobacteria	Gammaproteobacteria	unclassified	unclassified	unclassified	unclassified	unclassified	unclassified	0	0	0	47	0	7	0	9	0	0	0	0	0	135	67	0	26	0	1574	39	0	0	0	0	8	0	2	16	0	0	2	0	31	18	1	0	1	0	0	25
ASV_75	Bacteria	Proteobacteria	Alphaproteobacteria	Rhizobiales	Hyphomicrobiaceae	Hyphomicrobium-like	sp.	unclassified	django-15	0	0	0	0	0	0	0	0	0	0	0	0	0	377	0	0	20	0	159	11	0	0	0	90	43	34	14	35	14	18	5	2	252	89	33	45	1	177	0	57
ASV_76	Bacteria	Proteobacteria	Alphaproteobacteria	Rhizobiales	Hyphomicrobiaceae	Hyphomicrobium-like	sp.	unclassified	django-15	0	0	0	0	0	0	0	0	0	0	0	0	106	208	41	0	34	427	24	86	115	6	1	0	41	12	64	3	16	0	1	0	32	19	11	27	275	135	16	60
ASV_77	Bacteria	unclassified	unclassified	unclassified	unclassified	unclassified	unclassified	unclassified	unclassified	0	0	0	0	0	0	81	1666	0	42	87	47	0	0	0	0	0	0	0	0	0	0	0	0	0	0	0	0	0	0	0	0	0	0	0	0	0	0	0	0
ASV_78	Bacteria	Proteobacteria	Alphaproteobacteria	Rhizobiales	Hyphomicrobiaceae	Hyphomicrobium-like	sp.	unclassified	django-15	0	0	0	0	0	0	0	0	0	0	0	0	0	0	0	18	0	0	14	0	0	0	31	145	216	152	30	40	44	149	50	146	86	62	30	233	10	238	0	91
ASV_79	Bacteria	unclassified	unclassified	unclassified	unclassified	unclassified	unclassified	unclassified	unclassified	0	0	0	0	0	0	0	1826	0	0	36	14	0	0	0	0	0	0	0	0	0	0	0	0	0	0	0	0	0	0	0	0	0	0	0	0	0	0	0	0
ASV_80	Bacteria	Proteobacteria	unclassified	unclassified	unclassified	unclassified	unclassified	unclassified	unclassified	0	0	0	0	0	0	0	0	0	0	0	0	28	321	12	1	80	0	196	258	0	195	8	0	0	0	84	14	0	0	10	67	259	0	4	0	98	15	64	15
ASV_81	Bacteria	Proteobacteria	Gammaproteobacteria	Pseudomonadales	Pseudomonadaceae	Pseudomonas	sp.	unclassified	PGPPP3	0	71	3	64	410	517	0	1	0	0	117	0	0	4	13	77	137	0	0	0	19	22	7	0	30	17	0	31	6	0	36	1	0	10	0	17	19	0	20	16
ASV_82	Bacteria	Proteobacteria	Gammaproteobacteria	Pseudomonadales	Pseudomonadaceae	Pseudomonas	unclassified	unclassified	unclassified	0	0	0	0	0	0	0	0	0	0	0	0	0	0	82	42	139	0	154	684	0	0	94	0	0	1	154	0	0	1	0	0	156	0	0	0	0	0	248	0
ASV_83	Bacteria	Proteobacteria	Gammaproteobacteria	Pseudomonadales	Pseudomonadaceae	Pseudomonas	unclassified	unclassified	unclassified	0	0	0	0	1	0	0	0	0	0	0	0	0	0	3	0	0	0	0	0	0	1	0	0	0	0	0	2	54	0	0	0	0	1	1	0	0	0	0	70
ASV_84	Bacteria	Proteobacteria	Gammaproteobacteria	Pseudomonadales	Pseudomonadaceae	Pseudomonas	anguilliseptica-like	unclassified	Hsa28	0	0	0	1310	0	336	0	0	0	0	0	0	0	0	18	0	1	0	162	0	0	0	0	0	0	0	0	0	0	0	0	0	0	0	0	0	0	0	0	0
ASV_85	Bacteria	Proteobacteria	Gammaproteobacteria	Pseudomonadales	Pseudomonadaceae	Pseudomonas	anguilliseptica	unclassified	DSM12111	0	0	0	0	0	0	0	0	0	0	0	0	0	0	0	0	0	0	0	0	0	0	200	0	0	0	99	107	87	0	1	0	0	187	24	0	33	0	0	57
ASV_86	Bacteria	Proteobacteria	unclassified	unclassified	unclassified	unclassified	unclassified	unclassified	unclassified	0	0	0	0	0	0	1	0	0	0	0	0	0	1	1	0	0	687	1	359	0	0	0	0	0	2	123	35	0	0	198	0	0	0	70	97	0	78	29	6
ASV_87	Bacteria	Proteobacteria	Betaproteobacteria	Neisseriales	Neisseriaceae	Aquaspirillum	sp.	unclassified	LM1	620	192	4	0	116	73	0	49	0	0	0	0	0	0	12	12	10	0	0	0	78	177	0	1	0	4	224	4	0	0	0	0	35	0	0	9	0	2	0	0
ASV_88	Bacteria	Proteobacteria	Gammaproteobacteria	Pseudomonadales	Pseudomonadaceae	Pseudomonas	unclassified	unclassified	unclassified	0	86	19	15	0	61	0	151	0	164	0	24	265	0	151	0	133	0	0	0	25	0	0	0	36	6	35	39	0	0	0	0	43	29	0	0	8	0	118	149
ASV_89	Bacteria	Proteobacteria	Gammaproteobacteria	Aeromonadales	Aeromonadaceae	Aeromonas	caviae	unclassified	bpoe1151	0	0	50	40	0	17	14	0	11	6	6	33	42	21	3	0	18	0	22	0	0	0	25	0	0	3	547	41	3	0	0	10	95	15	0	0	4	0	247	2
ASV_90	Bacteria	Proteobacteria	Alphaproteobacteria	Rhizobiales	Hyphomicrobiaceae	Hyphomicrobium-like	sp.	unclassified	django-15	0	0	0	0	0	0	0	0	0	0	0	0	0	0	0	0	0	0	0	0	0	0	68	150	136	71	0	34	39	200	137	113	109	17	57	72	60	132	0	91
ASV_91	Bacteria	Proteobacteria	Alphaproteobacteria	Rhizobiales	Hyphomicrobiaceae	Hyphomicrobium-like	sp.	unclassified	django-15	0	0	0	0	0	0	0	0	0	0	0	0	0	0	0	0	0	0	0	0	0	0	36	9	9	67	35	16	48	48	66	146	1	26	60	252	50	435	0	93
ASV_92	Bacteria	Proteobacteria	unclassified	unclassified	unclassified	unclassified	unclassified	unclassified	unclassified	0	0	0	0	0	0	0	1567	0	5	36	1	0	0	0	0	0	0	0	0	0	0	0	0	0	0	0	0	0	0	0	0	0	0	0	0	0	0	0	0
ASV_93	Bacteria	Nitrospirae	Nitrospirae	Nitrospirales	Nitrospiraceae	Candidatus_Nitrospira	defluvii	unclassified	300603458	16	760	18	0	198	4	36	164	1	175	29	157	0	6	0	0	0	0	0	0	5	0	0	5	0	0	3	1	0	0	0	0	0	0	0	1	0	0	0	1
ASV_94	Bacteria	Proteobacteria	Gammaproteobacteria	unclassified	unclassified	unclassified	unclassified	unclassified	unclassified	0	0	0	0	0	0	0	0	0	0	0	0	381	0	1	121	0	412	174	0	26	104	52	0	0	0	0	0	21	52	0	0	0	0	30	0	34	75	24	2
ASV_95	Bacteria	Proteobacteria	Alphaproteobacteria	Rhizobiales	Hyphomicrobiaceae	Hyphomicrobium-like	sp.	unclassified	django-15	0	0	0	0	0	0	0	0	0	0	0	0	0	277	0	0	0	0	0	0	0	0	0	3	19	25	209	121	0	99	0	1	163	14	15	87	21	79	228	61
ASV_96	Bacteria	Proteobacteria	Gammaproteobacteria	Pseudomonadales	Pseudomonadaceae	Pseudomonas	anguilliseptica-like	unclassified	unclassified	0	0	0	60	0	0	0	0	0	243	361	825	0	0	0	0	1	0	0	0	0	0	0	0	0	0	0	0	0	0	0	0	0	0	0	0	0	0	0	0
ASV_97	Bacteria	Proteobacteria	Gammaproteobacteria	Pseudomonadales	Pseudomonadaceae	Pseudomonas	anguilliseptica-like	unclassified	Hsa28	0	0	0	268	0	10	0	0	0	0	1	0	0	0	76	0	12	0	425	0	126	0	0	0	0	0	0	137	1	46	0	0	0	0	0	0	0	0	0	361
ASV_98	Bacteria	Proteobacteria	Gammaproteobacteria	unclassified	unclassified	unclassified	unclassified	unclassified	unclassified	0	0	725	449	0	278	0	0	0	0	0	0	0	0	0	0	10	0	0	0	0	0	0	0	0	0	0	0	0	0	0	0	0	0	0	0	0	0	0	0
ASV_99	Bacteria	Proteobacteria	Gammaproteobacteria	Pseudomonadales	Pseudomonadaceae	Pseudomonas	unclassified	unclassified	unclassified	0	0	0	27	0	194	0	0	0	168	0	0	0	210	125	0	46	0	3	0	1	11	0	0	34	0	89	38	0	0	0	0	253	0	0	0	10	19	45	174
ASV_100	Bacteria	Proteobacteria	unclassified	unclassified	unclassified	unclassified	unclassified	unclassified	unclassified	0	0	0	0	0	0	0	0	0	0	0	0	317	0	0	375	48	65	1	163	260	124	0	0	0	0	0	0	0	0	0	0	0	0	0	0	0	0	0	0
ASV_101	Bacteria	Proteobacteria	Gammaproteobacteria	Pseudomonadales	Pseudomonadaceae	Pseudomonas	anguilliseptica-like	Gp_I	H_C32	2	0	214	151	0	0	0	0	0	529	0	0	0	0	234	140	53	0	0	0	0	0	0	0	0	0	0	0	0	0	0	1	0	33	0	0	0	0	0	35
ASV_102	Bacteria	Proteobacteria	Gammaproteobacteria	Pseudomonadales	Pseudomonadaceae	Pseudomonas	anguilliseptica	unclassified	DSM12111	0	0	0	0	0	0	0	0	0	0	0	0	0	0	1135	0	0	0	65	0	0	0	0	0	0	0	11	1	34	0	0	0	0	2	0	0	0	0	0	5
ASV_103	Bacteria	Proteobacteria	Gammaproteobacteria	Aeromonadales	Aeromonadaceae	Aeromonas	unclassified	unclassified	unclassified	0	0	0	0	0	0	0	0	0	0	0	0	0	1	0	0	0	0	0	0	17	63	592	0	0	0	1	67	105	5	1	0	0	234	51	0	1	0	16	90
ASV_104	Bacteria	Proteobacteria	Gammaproteobacteria	Pseudomonadales	Pseudomonadaceae	Pseudomonas	sp.	unclassified	PGPPP3	0	4	0	0	17	81	0	0	0	0	1	0	0	7	42	19	42	0	41	0	113	28	38	0	25	27	11	39	7	0	31	16	5	37	214	0	168	3	0	181
ASV_105	Bacteria	Proteobacteria	Gammaproteobacteria	Pseudomonadales	Pseudomonadaceae	Pseudomonas	unclassified	unclassified	unclassified	0	0	0	0	0	0	0	0	0	0	0	0	0	0	0	0	0	0	0	0	0	0	0	0	0	0	0	0	1354	0	1	0	0	0	0	0	0	0	0	0
ASV_106	Bacteria	Proteobacteria	Gammaproteobacteria	Aeromonadales	Aeromonadaceae	Aeromonas	sobria	unclassified	8005	0	0	0	0	0	0	0	0	0	0	0	0	0	0	0	0	0	15	0	0	0	0	100	0	0	0	10	8	1100	0	52	0	0	20	38	0	0	0	0	0
ASV_107	Bacteria	Proteobacteria	Gammaproteobacteria	Pseudomonadales	Pseudomonadaceae	Pseudomonas	anguilliseptica	unclassified	BR_Chassieu_1102_22880_17448	0	324	0	302	0	437	0	0	0	0	0	0	11	0	0	0	0	0	0	0	20	0	57	0	11	0	0	0	0	0	0	0	0	0	0	0	0	1	0	0
ASV_108	Bacteria	Proteobacteria	Gammaproteobacteria	Pseudomonadales	Pseudomonadaceae	Pseudomonas	sp.	unclassified	PGPPP3	90	2	0	0	158	1	0	2	0	0	39	0	0	0	58	11	77	0	142	0	119	0	59	0	25	21	5	23	8	0	6	0	5	84	1	0	0	18	0	186
ASV_109	Bacteria	Proteobacteria	Gammaproteobacteria	Pseudomonadales	Pseudomonadaceae	Pseudomonas	anguilliseptica	unclassified	DSM12111	0	0	0	0	0	0	0	0	0	0	0	0	0	118	69	0	0	0	0	0	0	0	0	0	0	0	0	45	0	0	19	0	0	0	0	0	0	0	0	1
ASV_110	Bacteria	Proteobacteria	Gammaproteobacteria	Pseudomonadales	Pseudomonadaceae	Pseudomonas	unclassified	unclassified	unclassified	0	29	0	12	0	228	0	0	0	106	0	0	188	0	170	111	23	0	0	44	0	0	51	0	0	0	3	14	0	0	0	0	0	12	0	0	0	0	6	183
ASV_111	Bacteria	Proteobacteria	Gammaproteobacteria	unclassified	unclassified	unclassified	unclassified	unclassified	unclassified	0	0	0	0	0	0	0	0	0	0	0	0	0	0	0	0	0	0	584	0	0	0	6	0	62	0	1	30	3	0	2	0	0	126	43	0	98	0	1	251
ASV_112	Bacteria	Proteobacteria	Gammaproteobacteria	Pseudomonadales	Pseudomonadaceae	Pseudomonas	sp.	unclassified	PGPPP3	92	112	8	40	86	326	0	0	0	18	2	0	0	0	9	33	59	0	27	0	18	1	126	0	48	0	1	11	3	0	18	0	41	3	0	8	21	0	3	22
ASV_113	Bacteria	Proteobacteria	Gammaproteobacteria	Pseudomonadales	Pseudomonadaceae	Pseudomonas	anguilliseptica	unclassified	DSM12111	0	0	0	0	0	0	0	0	0	0	0	0	0	166	2	41	0	0	0	0	0	0	0	0	78	8	43	205	0	0	0	0	0	39	6	0	1	0	137	317
ASV_114	Bacteria	Proteobacteria	Gammaproteobacteria	Pseudomonadales	Pseudomonadaceae	Pseudomonas	anguilliseptica	unclassified	DSM12111	0	0	0	0	0	0	0	0	0	0	0	0	0	0	346	0	1	0	0	0	0	2	153	0	0	0	0	80	30	0	0	0	83	46	0	0	0	0	92	195
ASV_115	Bacteria	Proteobacteria	Gammaproteobacteria	Pseudomonadales	Pseudomonadaceae	Pseudomonas	anguilliseptica	unclassified	DSM12111	0	0	0	0	0	0	0	0	0	0	0	0	0	0	0	0	0	0	784	0	0	0	0	0	0	0	0	10	0	0	0	0	0	13	0	0	1	0	0	265
ASV_116	Bacteria	Proteobacteria	Gammaproteobacteria	Aeromonadales	Aeromonadaceae	Aeromonas	Gp_CI1	unclassified	BR_Chassieu_1114_22170_18303	0	1	0	0	0	73	132	0	0	0	17	27	0	0	0	10	20	0	0	0	0	0	131	0	13	6	137	22	0	1	9	0	213	15	14	11	0	0	96	22
ASV_117	Bacteria	Proteobacteria	Gammaproteobacteria	Pseudomonadales	Pseudomonadaceae	Pseudomonas	unclassified	unclassified	unclassified	0	1	0	0	0	0	0	0	0	0	161	0	0	5	21	22	114	35	48	5	92	12	38	10	16	34	4	26	37	0	67	5	18	14	39	0	44	48	12	165
ASV_118	Bacteria	Proteobacteria	unclassified	unclassified	unclassified	unclassified	unclassified	unclassified	unclassified	0	0	0	0	0	0	0	0	0	0	0	0	0	15	13	0	0	23	0	44	0	0	0	184	38	131	0	6	27	74	13	47	7	25	7	194	2	43	0	3
ASV_119	Bacteria	Proteobacteria	Gammaproteobacteria	Pseudomonadales	Pseudomonadaceae	Pseudomonas	sp.	unclassified	PGPPP3	0	0	0	0	1	0	0	0	0	0	0	0	0	0	0	0	67	0	120	0	33	0	15	0	10	0	13	16	3	0	0	0	0	7	0	0	18	7	6	65
ASV_120	Bacteria	Proteobacteria	Gammaproteobacteria	Pseudomonadales	Pseudomonadaceae	Pseudomonas	anguilliseptica-like	Gp_I	H_C32	2	0	0	112	0	91	7	0	0	35	10	204	0	0	1	1	2	0	1	0	2	0	0	0	0	29	0	50	120	0	0	19	0	33	74	0	3	31	0	79
ASV_121	Bacteria	Proteobacteria	Alphaproteobacteria	Rhizobiales	Hyphomicrobiaceae	Hyphomicrobium-like	sp.	unclassified	django-15	0	0	0	0	0	0	0	0	0	0	0	0	0	28	20	100	69	27	224	327	0	14	6	0	5	0	78	11	0	0	61	1	3	9	20	23	65	4	10	77
ASV_122	Bacteria	Proteobacteria	Betaproteobacteria	unclassified	unclassified	unclassified	unclassified	unclassified	unclassified	0	0	0	0	0	0	0	0	0	0	0	0	232	0	0	45	0	241	36	63	242	145	0	0	24	0	31	0	0	0	0	0	19	0	5	0	6	37	0	1
ASV_123	Bacteria	Proteobacteria	Gammaproteobacteria	Pseudomonadales	Pseudomonadaceae	Pseudomonas	unclassified	unclassified	unclassified	2	0	0	0	0	0	0	0	0	0	0	0	217	0	15	328	68	27	5	1	98	11	2	0	9	13	0	3	43	0	1	13	0	0	34	0	73	0	77	0
ASV_124	Bacteria	Proteobacteria	Alphaproteobacteria	Rhizobiales	Hyphomicrobiaceae	Hyphomicrobium-like	sp.	unclassified	django-15	0	0	0	0	0	0	0	0	0	0	0	0	0	0	0	0	10	0	0	0	0	0	0	86	188	43	0	13	0	206	45	64	11	28	36	73	26	233	0	0
ASV_125	Bacteria	unclassified	unclassified	unclassified	unclassified	unclassified	unclassified	unclassified	django-7	0	0	0	0	0	0	0	0	0	0	0	0	0	0	0	108	48	352	35	78	87	339	0	0	0	0	0	0	0	0	11	0	0	0	0	0	0	0	0	0
ASV_126	Bacteria	Proteobacteria	Gammaproteobacteria	unclassified	unclassified	unclassified	unclassified	unclassified	unclassified	0	0	0	0	0	0	0	0	0	0	0	0	503	0	0	311	20	2	43	0	64	43	0	0	0	0	0	0	0	3	0	0	0	9	0	0	0	0	0	0
ASV_127	Bacteria	Proteobacteria	Gammaproteobacteria	unclassified	unclassified	unclassified	unclassified	unclassified	unclassified	0	0	0	0	0	0	0	0	0	0	0	0	0	0	0	1	0	0	0	66	361	0	295	0	1	15	54	2	0	0	0	21	64	10	0	75	31	0	0	98
ASV_128	Bacteria	Proteobacteria	unclassified	unclassified	unclassified	unclassified	unclassified	unclassified	unclassified	0	0	0	0	0	0	0	0	0	0	0	0	1	0	0	0	0	0	0	10	0	0	64	44	29	223	0	38	0	47	8	43	10	14	3	106	4	165	19	45
ASV_129	Bacteria	Proteobacteria	Gammaproteobacteria	Pseudomonadales	Pseudomonadaceae	Pseudomonas	fragi	unclassified	DBC	0	0	0	0	0	44	0	0	0	0	0	0	0	0	258	0	0	0	0	0	0	0	0	0	0	0	14	47	99	53	177	0	0	17	0	0	0	0	0	21
ASV_130	Bacteria	Proteobacteria	Alphaproteobacteria	Rhizobiales	Hyphomicrobiaceae	Hyphomicrobium-like	sp.	unclassified	django-15	0	0	0	0	0	0	0	0	0	0	0	0	0	39	26	0	0	0	0	0	0	0	83	0	94	20	45	29	0	0	3	73	81	10	81	68	57	66	147	53
ASV_131	Bacteria	Proteobacteria	unclassified	unclassified	unclassified	unclassified	unclassified	unclassified	unclassified	0	0	0	0	0	0	68	525	153	63	165	50	0	0	0	0	0	0	0	0	0	0	0	0	0	0	0	0	0	0	0	0	0	0	0	0	0	0	0	0
ASV_132	Bacteria	Proteobacteria	Gammaproteobacteria	Pseudomonadales	Pseudomonadaceae	Pseudomonas	unclassified	unclassified	unclassified	0	0	0	0	0	0	0	0	0	0	0	0	0	0	0	0	0	0	0	0	1	0	0	0	0	0	289	9	46	1	14	0	134	3	0	0	0	39	0	421
ASV_133	Bacteria	Proteobacteria	Gammaproteobacteria	Pseudomonadales	Pseudomonadaceae	Pseudomonas	sp.	unclassified	PGPPP3	8	13	4	0	141	191	0	0	0	0	0	0	0	14	51	27	33	0	20	16	86	14	21	6	19	9	0	22	22	5	9	3	2	33	1	1	9	11	2	101
ASV_134	Bacteria	Proteobacteria	Gammaproteobacteria	Pseudomonadales	Pseudomonadaceae	Pseudomonas	sp.	unclassified	PGPPP3	0	2	0	0	43	0	0	0	0	0	0	0	0	0	0	0	14	31	91	0	4	0	54	0	0	5	1	177	19	0	0	0	5	91	24	0	26	0	0	159
ASV_135	Bacteria	Proteobacteria	Gammaproteobacteria	Pseudomonadales	Pseudomonadaceae	Pseudomonas	sp.	unclassified	PGPPP3	0	0	0	0	0	0	0	0	0	0	0	0	0	0	0	0	1	0	0	0	0	0	0	0	1	0	0	0	0	0	0	0	0	0	1	0	989	0	0	0
ASV_136	Bacteria	Proteobacteria	unclassified	unclassified	unclassified	unclassified	unclassified	unclassified	unclassified	0	0	0	0	0	0	1	0	0	0	0	0	187	0	0	31	0	0	0	0	521	44	0	0	17	0	57	0	0	0	0	0	0	0	70	0	36	0	1	40
ASV_137	Bacteria	Proteobacteria	Gammaproteobacteria	Pseudomonadales	Pseudomonadaceae	Pseudomonas	gessab-RDii	unclassified	BS2982	0	0	0	0	0	0	0	0	0	0	0	0	0	0	0	0	0	0	0	0	0	0	0	0	0	0	0	0	0	0	0	0	0	0	0	0	0	0	0	0
ASV_138	Bacteria	Proteobacteria	Gammaproteobacteria	Pseudomonadales	Pseudomonadaceae	Pseudomonas	anguilliseptica	unclassified	DSM12111	0	0	0	0	1	0	0	0	0	0	0	0	0	0	0	0	0	0	89	0	0	0	0	0	0	0	9	17	91	0	54	0	16	26	0	0	91	0	1	511
ASV_139	Bacteria	Proteobacteria	Gammaproteobacteria	Pseudomonadales	Pseudomonadaceae	Pseudomonas	sp.	unclassified	PGPPP3	1	43	0	0	9	78	0	0	0	0	0	0	34	58	81	23	6	0	35	0	216	0	11	0	4	4	7	39	4	0	11	0	1	52	9	0	14	0	55	139
ASV_140	Bacteria	Proteobacteria	Gammaproteobacteria	Pseudomonadales	Pseudomonadaceae	Pseudomonas	anguilliseptica-like	Gp_I	H_C32	0	0	0	328	0	0	1	0	0	216	0	0	0	0	31	0	0	0	128	0	0	0	0	0	0	0	0	0	0	0	0	0	156	35	0	0	0	0	0	12
ASV_141	Bacteria	Proteobacteria	unclassified	unclassified	unclassified	unclassified	unclassified	unclassified	unclassified	0	0	0	0	0	0	0	0	0	0	0	0	0	0	0	0	0	106	72	287	0	469	0	0	0	0	0	0	0	0	0	0	50	0	0	0	0	0	0	12
ASV_142	Bacteria	Proteobacteria	Gammaproteobacteria	Pseudomonadales	Pseudomonadaceae	Pseudomonas	unclassified	unclassified	unclassified	0	0	0	80	0	0	0	0	0	0	0	123	0	0	69	0	0	0	0	0	0	0	30	0	188	0	0	36	0	0	0	2	0	73	0	1	1	0	0	283
ASV_143	Bacteria	Proteobacteria	Gammaproteobacteria	Pseudomonadales	Pseudomonadaceae	Pseudomonas	unclassified	unclassified	unclassified	0	0	0	0	0	0	0	0	0	0	0	0	0	0	52	0	0	0	0	0	0	0	0	0	0	0	209	154	0	0	0	0	0	15	0	0	27	0	0	384
ASV_144	Bacteria	Proteobacteria	Gammaproteobacteria	Pseudomonadales	Pseudomonadaceae	Pseudomonas	unclassified	unclassified	unclassified	0	0	0	0	0	0	0	0	0	0	0	0	0	0	0	0	0	0	417	0	0	0	0	0	0	0	0	0	90	0	0	0	0	1	337	0	0	0	0	130
ASV_145	Bacteria	Proteobacteria	Gammaproteobacteria	Pseudomonadales	Pseudomonadaceae	Pseudomonas	anguilliseptica	unclassified	DSM12111	0	0	0	0	0	0	0	0	0	0	0	0	0	0	4	0	1	1	0	2	1	0	86	0	37	0	21	30	117	0	63	0	0	34	63	0	33	0	25	123
ASV_146	Bacteria	Proteobacteria	Alphaproteobacteria	Rhizobiales	Hyphomicrobiaceae	Hyphomicrobium-like	sp.	unclassified	django-15	0	0	0	0	0	0	0	0	0	0	0	0	0	67	16	31	49	0	16	0	0	4	58	26	97	26	14	20	23	10	24	30	11	2	15	83	31	53	42	19
ASV_147	Bacteria	Proteobacteria	Gammaproteobacteria	Pseudomonadales	Pseudomonadaceae	Pseudomonas	sp.	unclassified	FEMGT703P	0	0	0	0	0	0	0	0	0	0	0	0	0	0	43	0	148	0	176	0	0	0	0	0	0	17	1	103	79	0	0	39	0	26	14	0	0	0	0	43
ASV_148	Bacteria	Nitrospirae	Nitrospirae	Nitrospirales	Nitrospiraceae	Candidatus_Nitrospira	defluvii	unclassified	300603458	12	424	6	12	190	4	4	52	5	65	106	69	0	0	0	0	0	0	0	0	0	0	0	3	0	1	1	2	0	2	0	0	0	5	0	0	0	0	1	0
ASV_149	Bacteria	Proteobacteria	Gammaproteobacteria	unclassified	unclassified	unclassified	unclassified	unclassified	unclassified	0	0	0	0	0	0	0	0	0	0	0	0	0	0	0	0	2	0	739	58	0	0	0	0	0	0	0	1	2	0	0	0	6	17	0	0	0	0	0	0
ASV_150	Bacteria	Proteobacteria	Alphaproteobacteria	Rhizobiales	Hyphomicrobiaceae	Hyphomicrobium-like	sp.	unclassified	django-15	0	0	0	0	0	0	0	0	0	0	0	0	0	0	21	0	35	0	100	192	63	21	0	46	0	0	109	21	0	0	10	0	100	0	0	33	0	59	21	52
ASV_151	Bacteria	Proteobacteria	Gammaproteobacteria	Pseudomonadales	Pseudomonadaceae	Pseudomonas	unclassified	unclassified	unclassified	0	0	0	0	0	0	0	0	0	0	0	0	0	0	0	0	0	0	350	0	0	0	0	56	123	0	0	46	0	0	0	0	0	6	0	0	17	0	0	245
ASV_152	Bacteria	Proteobacteria	Gammaproteobacteria	Aeromonadales	Aeromonadaceae	Aeromonas	sobria	unclassified	8005	0	0	0	0	0	0	0	0	0	0	0	0	0	0	0	0	6	0	0	0	0	0	18	0	0	0	0	0	5	0	0	0	0	880	0	0	0	0	0	4
ASV_153	Bacteria	Proteobacteria	Gammaproteobacteria	Pseudomonadales	Pseudomonadaceae	Pseudomonas	unclassified	unclassified	unclassified	0	0	0	0	0	0	0	0	0	0	0	229	0	0	0	0	3	0	0	0	0	0	108	0	38	287	0	0	113	0	82	0	0	0	85	0	0	0	0	0
ASV_154	Bacteria	unclassified	unclassified	unclassified	unclassified	unclassified	unclassified	unclassified	unclassified	0	0	0	0	0	0	0	0	0	0	0	0	69	1	2	79	11	256	7	68	76	31	51	6	7	1	1	0	23	1	5	0	56	2	22	25	23	39	5	8
ASV_155	Bacteria	Proteobacteria	Gammaproteobacteria	Pseudomonadales	Pseudomonadaceae	Pseudomonas	unclassified	unclassified	unclassified	0	0	883	2	0	0	0	0	0	0	0	0	0	0	0	0	0	0	0	0	0	0	0	0	0	0	0	0	0	0	0	0	0	0	0	0	0	0	0	0
ASV_156	Bacteria	Proteobacteria	Gammaproteobacteria	Pseudomonadales	Pseudomonadaceae	Pseudomonas	anguilliseptica	unclassified	unclassified	0	0	0	0	0	0	0	0	0	0	0	0	0	0	41	0	0	1	0	0	0	0	0	0	20	15	53	190	62	0	0	0	133	186	0	0	0	0	0	96
ASV_157	Bacteria	Proteobacteria	Gammaproteobacteria	unclassified	unclassified	unclassified	unclassified	unclassified	unclassified	206	122	219	193	0	0	0	0	124	0	0	0	0	0	0	0	0	0	0	0	0	0	0	0	0	0	0	0	0	0	0	0	0	0	0	0	0	0	0	0
ASV_158	Bacteria	Proteobacteria	Alphaproteobacteria	Rhizobiales	Hyphomicrobiaceae	Hyphomicrobium-like	sp.	unclassified	django-15	0	0	0	0	0	0	0	0	0	0	0	0	0	29	0	0	0	274	0	0	0	0	277	20	4	8	0	1	1	0	0	0	0	5	27	27	19	44	8	2
ASV_159	Bacteria	Proteobacteria	Gammaproteobacteria	Aeromonadales	Aeromonadaceae	Aeromonas	sobria	unclassified	8005	0	0	0	0	0	0	0	0	0	0	794	0	0	0	1	0	2	0	0	0	0	0	1	0	0	0	0	0	9	0	0	0	0	2	1	0	0	0	0	0
ASV_160	Bacteria	Proteobacteria	Gammaproteobacteria	Pseudomonadales	Pseudomonadaceae	Pseudomonas	sp.	unclassified	PGPPP3	0	9	3	0	1	185	0	3	0	0	188	143	27	18	18	0	33	0	0	0	22	0	14	1	3	0	36	12	0	3	4	0	0	8	0	0	8	4	39	23
ASV_161	Bacteria	Proteobacteria	Gammaproteobacteria	Aeromonadales	Aeromonadaceae	Aeromonas	sobria	unclassified	8005	0	0	0	0	0	0	0	0	0	0	0	0	0	0	0	0	0	0	0	0	0	0	140	0	0	0	0	2	19	22	0	0	33	526	18	0	0	0	0	7
ASV_162	Bacteria	Proteobacteria	Gammaproteobacteria	Pseudomonadales	Pseudomonadaceae	Pseudomonas	unclassified	unclassified	unclassified	0	0	0	0	0	0	0	0	0	0	0	0	0	0	0	0	0	0	88	0	0	0	0	55	20	0	100	12	63	0	0	0	0	22	0	0	0	0	0	103
ASV_163	Bacteria	Proteobacteria	Gammaproteobacteria	Pseudomonadales	Pseudomonadaceae	Pseudomonas	sp.	unclassified	FEMGT703P	0	0	0	3	0	0	0	0	0	0	0	0	0	0	0	0	144	0	259	0	1	372	0	0	0	0	36	0	0	0	0	0	0	0	0	0	0	0	0	0
ASV_164	Bacteria	Proteobacteria	Gammaproteobacteria	Pseudomonadales	Pseudomonadaceae	Pseudomonas	sp.	unclassified	PGPPP3	31	24	0	0	182	47	0	6	0	0	2	0	53	25	14	1	21	0	66	0	24	9	6	4	9	7	26	14	2	14	8	0	0	24	10	0	7	13	28	64
ASV_165	Bacteria	Proteobacteria	Gammaproteobacteria	Pseudomonadales	Pseudomonadaceae	Pseudomonas	brenneri	unclassified	RGCB108	0	0	0	0	0	15	0	0	0	0	678	65	0	0	0	8	19	0	0	0	0	0	0	0	0	0	0	0	5	0	0	0	0	6	0	0	0	0	0	0
ASV_166	Bacteria	unclassified	unclassified	unclassified	unclassified	unclassified	unclassified	unclassified	unclassified	0	0	0	0	0	0	0	0	0	0	0	0	0	0	0	82	0	342	69	0	113	130	0	0	2	0	28	5	0	0	0	0	21	0	0	0	0	0	0	18
ASV_167	Bacteria	Proteobacteria	Alphaproteobacteria	Rhizobiales	Hyphomicrobiaceae	Hyphomicrobium-like	sp.	unclassified	django-15	0	0	0	0	0	0	0	0	0	0	0	0	0	0	0	87	0	0	0	0	0	92	66	39	37	110	0	0	0	81	0	0	0	35	0	128	0	7	0	18
ASV_168	Bacteria	Proteobacteria	Gammaproteobacteria	Aeromonadales	Aeromonadaceae	Aeromonas	sp.	unclassified	unclassified	0	0	0	8	0	0	0	0	0	3	0	0	0	0	7	0	11	0	24	4	0	0	69	2	2	0	258	27	14	0	0	3	142	7	0	0	0	0	21	43
ASV_169	Bacteria	Proteobacteria	Gammaproteobacteria	Pseudomonadales	Pseudomonadaceae	Pseudomonas	unclassified	unclassified	unclassified	0	0	0	0	0	0	0	0	0	0	0	0	0	0	88	0	200	0	0	0	0	0	0	187	0	0	0	3	42	0	0	0	0	178	0	1	13	0	0	51
ASV_170	Bacteria	Proteobacteria	Gammaproteobacteria	Pseudomonadales	Pseudomonadaceae	Pseudomonas	sp.	unclassified	PGPPP3	31	10	4	0	28	28	0	76	0	0	22	0	1	0	24	4	30	0	120	7	65	16	7	0	39	4	5	21	10	1	11	12	0	49	2	0	5	11	10	28
ASV_171	Bacteria	Proteobacteria	Gammaproteobacteria	Pseudomonadales	Pseudomonadaceae	Pseudomonas	unclassified	unclassified	unclassified	0	0	0	0	0	0	0	0	0	0	0	0	0	0	0	0	0	0	0	0	0	0	0	0	0	0	0	0	52	577	21	0	1	0	0	0	0	0	0	0
ASV_172	Bacteria	Proteobacteria	unclassified	unclassified	unclassified	unclassified	unclassified	unclassified	unclassified	1	0	0	0	0	0	275	35	100	205	67	71	0	0	0	0	0	0	0	0	0	0	0	0	0	0	0	0	0	0	0	0	0	0	0	0	0	0	0	0
ASV_173	Bacteria	Proteobacteria	Gammaproteobacteria	Pseudomonadales	Pseudomonadaceae	Pseudomonas	unclassified	unclassified	unclassified	0	0	0	0	0	0	0	0	0	0	0	0	0	0	742	0	0	0	0	0	0	0	0	0	0	0	0	0	0	0	0	0	0	0	0	0	0	0	0	0
ASV_174	Bacteria	Proteobacteria	Gammaproteobacteria	Pseudomonadales	Pseudomonadaceae	Pseudomonas	sp.	unclassified	FEMGT703P	0	0	0	0	0	0	0	0	0	0	0	0	0	0	0	0	1	0	221	0	0	0	0	0	0	0	0	6	12	0	0	7	0	46	0	0	0	0	0	193
ASV_175	Bacteria	Proteobacteria	Gammaproteobacteria	Pseudomonadales	Pseudomonadaceae	Pseudomonas	unclassified	unclassified	unclassified	13	277	22	10	136	7	0	0	0	0	9	0	0	0	0	96	10	0	0	0	98	5	0	0	1	0	0	0	0	0	7	0	9	0	0	0	34	0	0	1
ASV_176	Bacteria	Proteobacteria	Gammaproteobacteria	Pseudomonadales	Pseudomonadaceae	Pseudomonas	unclassified	unclassified	unclassified	0	0	0	0	0	0	0	0	0	0	0	0	0	0	0	277	23	0	182	0	91	161	0	0	0	0	0	0	0	0	0	0	0	0	5	0	0	0	0	0
ASV_177	Bacteria	Proteobacteria	Gammaproteobacteria	Pseudomonadales	Pseudomonadaceae	Pseudomonas	simiae	unclassified	PCL1751	0	0	0	0	0	0	0	0	0	0	0	0	0	0	0	0	0	0	0	0	0	0	0	0	0	0	125	0	0	0	0	0	0	0	0	0	0	0	0	0
ASV_178	Bacteria	Proteobacteria	Gammaproteobacteria	Pseudomonadales	Pseudomonadaceae	Pseudomonas	unclassified	unclassified	unclassified	0	0	0	0	0	0	0	0	0	0	0	0	0	0	46	0	0	0	0	0	0	0	2	0	0	0	0	0	121	1	55	34	0	0	0	0	1	0	0	0
ASV_179	Bacteria	Proteobacteria	Alphaproteobacteria	Rhizobiales	Hyphomicrobiaceae	Hyphomicrobium-like	sp.	unclassified	django-15	0	0	0	0	0	0	0	0	0	0	0	0	0	26	0	1	29	123	20	113	0	7	32	0	0	0	43	10	2	0	0	5	84	0	9	10	74	81	2	28
ASV_180	Bacteria	Proteobacteria	Gammaproteobacteria	Pseudomonadales	Pseudomonadaceae	Pseudomonas	putida	unclassified	CBB5	0	0	0	0	0	0	0	0	0	0	0	0	0	0	30	0	0	0	0	0	0	0	21	0	0	0	0	0	573	0	50	0	0	0	0	0	0	0	0	0
ASV_181	Bacteria	Proteobacteria	Gammaproteobacteria	Aeromonadales	Aeromonadaceae	Aeromonas	salmonicida	salmonicida-achromogenes-masoucida-smithia	A449	0	13	0	14	22	193	0	0	0	0	0	0	0	0	18	4	21	0	0	0	0	0	84	12	3	0	30	1	92	0	0	0	11	15	30	0	0	0	37	14
ASV_182	Bacteria	Proteobacteria	Gammaproteobacteria	Pseudomonadales	Pseudomonadaceae	Pseudomonas	simiae	unclassified	PCL1751	0	0	0	0	0	0	0	0	0	0	373	0	0	0	25	1	0	0	0	0	0	0	63	0	0	0	127	0	54	0	55	0	0	0	0	0	0	0	0	0
ASV_183	Bacteria	Proteobacteria	Gammaproteobacteria	Aeromonadales	Aeromonadaceae	Aeromonas	unclassified	unclassified	unclassified	0	0	0	0	0	0	0	0	0	0	0	0	0	0	5	1	3	0	0	15	0	0	85	0	1	0	0	18	70	8	0	0	0	421	3	0	0	0	0	23
ASV_184	Bacteria	Proteobacteria	Gammaproteobacteria	unclassified	unclassified	unclassified	unclassified	unclassified	unclassified	0	0	0	0	0	0	42	314	25	3	96	227	0	0	0	0	0	0	0	0	0	0	0	0	0	0	0	0	0	0	0	0	0	0	0	0	0	0	0	0
ASV_185	Bacteria	Proteobacteria	Gammaproteobacteria	Pseudomonadales	Pseudomonadaceae	Pseudomonas	unclassified	unclassified	unclassified	0	0	0	0	0	506	0	0	0	11	0	0	0	0	13	0	39	0	0	0	2	0	0	0	2	0	1	19	0	0	0	0	0	1	0	0	3	0	0	58
ASV_186	Bacteria	Proteobacteria	Gammaproteobacteria	Pseudomonadales	Pseudomonadaceae	Pseudomonas	extremaustralis	unclassified	USBA515	0	0	0	0	1	100	0	0	0	0	0	559	0	0	0	0	0	0	0	0	0	0	0	0	0	40	0	0	0	0	0	0	0	0	0	0	0	0	0	0
ASV_187	Bacteria	Proteobacteria	Gammaproteobacteria	Pseudomonadales	Pseudomonadaceae	Pseudomonas	sp.	unclassified	PGPPP3	0	0	0	0	38	130	0	0	0	0	0	0	0	16	18	3	34	0	12	0	32	0	9	0	33	15	2	63	0	2	18	0	17	10	16	0	6	14	5	65
ASV_188	Bacteria	Proteobacteria	Gammaproteobacteria	Pseudomonadales	Pseudomonadaceae	Pseudomonas	anguilliseptica-like	unclassified	Hsa28	0	0	0	0	0	0	0	0	0	0	0	1	0	0	0	0	136	0	0	0	0	0	0	0	0	0	172	0	0	0	0	0	199	0	0	0	0	0	186	0
ASV_189	Bacteria	Proteobacteria	Gammaproteobacteria	Pseudomonadales	Pseudomonadaceae	Pseudomonas	sp.	unclassified	PGPPP3	0	0	0	0	42	9	0	6	0	0	3	0	6	31	39	1	39	1	14	0	26	16	0	0	11	5	15	32	19	0	8	0	3	23	9	4	32	5	4	168
ASV_190	Bacteria	Proteobacteria	Gammaproteobacteria	Pseudomonadales	Pseudomonadaceae	Pseudomonas	putida	unclassified	CBB5	0	0	0	0	0	0	0	0	0	0	0	0	0	54	0	0	0	0	0	0	0	0	0	0	0	0	0	19	281	0	1	0	22	115	2	0	4	0	0	77
ASV_191	Bacteria	Proteobacteria	Gammaproteobacteria	Pseudomonadales	Pseudomonadaceae	Pseudomonas	unclassified	unclassified	unclassified	0	0	0	0	0	0	0	0	0	0	0	0	0	0	2	91	58	0	0	0	226	0	2	11	25	0	0	0	37	4	62	0	0	0	0	0	62	0	0	0
ASV_192	Bacteria	Proteobacteria	Gammaproteobacteria	Pseudomonadales	Pseudomonadaceae	Pseudomonas	sp.	unclassified	PGPPP3	21	64	9	0	105	138	24	19	0	0	0	16	0	3	9	10	0	0	36	0	1	0	0	0	34	16	1	6	1	0	0	0	0	82	0	0	3	0	8	12
ASV_193	Bacteria	Proteobacteria	Gammaproteobacteria	Pseudomonadales	Pseudomonadaceae	Pseudomonas	unclassified	unclassified	unclassified	0	0	0	0	0	0	0	0	0	0	0	0	0	45	96	0	0	0	0	0	0	0	40	28	0	0	0	15	21	0	30	0	0	4	64	0	53	0	0	27
ASV_194	Bacteria	Proteobacteria	Gammaproteobacteria	unclassified	unclassified	unclassified	unclassified	unclassified	unclassified	0	0	0	0	0	0	0	534	0	82	35	0	0	0	0	0	0	0	0	0	0	0	0	0	0	0	0	0	0	0	0	0	0	0	0	0	0	0	0	0
ASV_195	Bacteria	Proteobacteria	Gammaproteobacteria	Pseudomonadales	Pseudomonadaceae	Pseudomonas	anguilliseptica	unclassified	DSM12111	0	0	0	0	0	0	0	0	0	0	0	0	0	1	60	126	0	0	0	0	0	0	0	0	1	31	0	0	8	0	0	0	0	0	415	0	0	0	0	8
ASV_196	Bacteria	Proteobacteria	Gammaproteobacteria	Aeromonadales	Aeromonadaceae	Aeromonas	Gp_CI1	unclassified	BR_Chassieu_1114_22170_18303	0	0	0	14	0	0	0	0	0	0	11	0	0	0	0	31	12	0	0	0	0	0	36	0	0	0	94	40	2	0	18	0	58	14	17	0	3	0	11	63
ASV_197	Bacteria	Proteobacteria	Gammaproteobacteria	Pseudomonadales	Pseudomonadaceae	Pseudomonas	unclassified	unclassified	unclassified	0	0	0	0	0	102	0	0	0	0	0	0	0	0	21	0	0	0	273	61	0	0	50	0	0	0	0	3	0	0	0	0	9	46	0	0	1	0	0	68
ASV_198	Bacteria	Proteobacteria	Gammaproteobacteria	Pseudomonadales	Pseudomonadaceae	Pseudomonas	sp.	unclassified	FEMGT703P	1	0	0	7	0	1	0	0	0	0	0	0	0	0	159	0	5	0	2	0	206	0	0	0	0	0	46	1	55	0	0	0	1	55	0	0	0	0	12	20
ASV_199	Bacteria	Proteobacteria	Gammaproteobacteria	Pseudomonadales	Pseudomonadaceae	Pseudomonas	unclassified	unclassified	unclassified	31	40	1	1	244	124	0	0	0	0	59	7	5	0	8	1	27	0	0	0	13	0	8	0	1	0	0	1	1	4	5	2	0	0	10	1	0	0	0	7
ASV_200	Bacteria	Proteobacteria	Gammaproteobacteria	unclassified	unclassified	unclassified	unclassified	unclassified	unclassified	1	0	0	0	0	0	0	0	0	0	0	0	0	0	0	221	0	0	0	0	0	0	0	0	93	0	0	0	0	0	0	0	0	25	0	2	0	0	0	45
ASV_201	Bacteria	Proteobacteria	Gammaproteobacteria	Pseudomonadales	Pseudomonadaceae	Pseudomonas	anguilliseptica-like	unclassified	unclassified	0	0	0	90	0	0	106	0	0	0	378	0	0	0	12	0	0	1	0	0	0	0	0	0	0	0	0	0	39	0	0	0	0	0	0	0	0	0	0	0
ASV_202	Bacteria	Proteobacteria	Gp_BG	unclassified	unclassified	unclassified	unclassified	unclassified	BR_Chassieu_1114_22452_3359	0	184	0	0	54	0	0	229	46	0	0	93	0	0	0	0	0	0	0	0	17	0	0	0	0	0	0	0	0	0	0	0	0	0	0	0	0	0	0	0
ASV_203	Bacteria	Proteobacteria	Gammaproteobacteria	Aeromonadales	Aeromonadaceae	Aeromonas	sp.	unclassified	bpoe1200	18	0	0	7	0	35	0	0	0	0	0	0	0	1	1	0	10	0	0	0	0	0	120	0	0	1	108	2	13	0	0	0	12	14	5	0	1	0	78	83
ASV_204	Bacteria	Proteobacteria	Gp_BG	unclassified	unclassified	unclassified	unclassified	unclassified	BR_Chassieu_1114_22452_3359	0	533	0	0	17	1	0	20	0	0	0	41	0	0	0	0	0	0	0	0	0	0	0	0	0	0	0	0	0	0	0	0	0	0	0	0	0	0	0	0
ASV_205	Bacteria	Proteobacteria	Gammaproteobacteria	Aeromonadales	Aeromonadaceae	Aeromonas	Gp_CI1	unclassified	BR_Chassieu_1114_22170_18303	0	58	0	0	3	37	0	0	0	0	21	1	0	0	3	7	32	0	0	0	0	0	81	1	28	0	12	20	10	0	0	0	27	3	13	0	0	0	36	8
ASV_206	Bacteria	Proteobacteria	Gammaproteobacteria	Pseudomonadales	Pseudomonadaceae	Pseudomonas	sp.	unclassified	PGPPP3	64	0	8	18	93	146	0	2	0	0	11	0	0	4	20	19	7	0	42	3	8	3	1	6	9	2	1	2	15	0	8	0	1	1	9	0	4	0	7	4
ASV_207	Bacteria	Proteobacteria	Gammaproteobacteria	Pseudomonadales	Pseudomonadaceae	Pseudomonas	unclassified	unclassified	unclassified	0	0	0	0	0	0	0	0	0	0	0	0	0	0	0	0	111	0	0	0	0	0	0	0	30	0	0	154	0	0	90	0	0	0	0	0	0	0	0	175
ASV_208	Bacteria	Proteobacteria	Gammaproteobacteria	Pseudomonadales	Pseudomonadaceae	Pseudomonas	sp.	unclassified	FEMGT703P	0	0	0	3	0	1	0	0	0	0	0	0	0	0	22	0	0	0	0	318	0	109	130	0	0	0	0	0	0	0	0	0	0	0	19	0	0	0	0	5
ASV_209	Bacteria	Proteobacteria	Gammaproteobacteria	Pseudomonadales	Pseudomonadaceae	Pseudomonas	unclassified	unclassified	unclassified	0	0	0	0	0	2	0	1	0	0	0	0	0	0	65	0	0	0	0	0	1	151	0	0	8	0	1	10	0	0	0	0	0	14	0	0	27	1	0	159
ASV_210	Bacteria	Proteobacteria	Gammaproteobacteria	Pseudomonadales	Pseudomonadaceae	Pseudomonas	sp.	unclassified	PGPPP3	15	45	0	0	82	45	0	12	0	0	8	0	3	0	28	0	1	2	0	14	28	20	42	0	8	1	0	36	2	0	32	0	0	15	0	0	10	6	13	50
ASV_211	Bacteria	Proteobacteria	Gammaproteobacteria	Pseudomonadales	Pseudomonadaceae	Pseudomonas	simiae	unclassified	PCL1751	0	0	0	0	77	69	0	0	0	102	0	0	0	0	2	0	12	0	0	0	0	0	0	0	46	9	7	1	62	0	59	0	0	0	0	0	11	2	0	0
ASV_212	Bacteria	Proteobacteria	unclassified	unclassified	unclassified	unclassified	unclassified	unclassified	unclassified	0	0	0	0	0	0	0	0	0	0	0	0	39	0	0	91	0	431	0	6	34	0	0	0	0	0	0	0	0	0	0	0	0	0	0	0	0	0	0	0
ASV_213	Bacteria	Proteobacteria	Gammaproteobacteria	unclassified	unclassified	unclassified	unclassified	unclassified	unclassified	0	0	0	0	0	0	0	0	0	0	0	0	0	225	17	0	0	0	275	1	0	0	0	0	0	0	0	2	0	0	0	0	0	6	0	0	18	0	0	0
ASV_214	Bacteria	Proteobacteria	Gammaproteobacteria	Aeromonadales	Aeromonadaceae	Aeromonas	media	unclassified	ARB13	0	0	0	0	4	62	0	21	0	0	0	0	0	5	3	0	26	0	0	0	0	0	40	0	3	0	161	19	6	0	0	1	24	4	0	0	0	0	40	2
ASV_215	Bacteria	Proteobacteria	Gammaproteobacteria	unclassified	unclassified	unclassified	unclassified	unclassified	unclassified	0	0	0	0	0	0	52	288	68	46	103	29	0	0	0	0	0	0	0	0	0	0	0	0	0	0	0	0	0	0	0	0	0	0	0	0	0	0	0	0
ASV_216	Bacteria	Proteobacteria	unclassified	unclassified	unclassified	unclassified	unclassified	unclassified	unclassified	0	0	0	0	0	0	0	0	0	0	0	0	0	0	0	0	0	0	0	0	0	0	0	0	0	0	0	0	0	0	0	0	0	0	0	0	0	0	0	1
ASV_217	Bacteria	Proteobacteria	Gammaproteobacteria	Pseudomonadales	Pseudomonadaceae	Pseudomonas	sp.	unclassified	FEMGT703P	0	0	0	7	0	0	0	0	0	506	0	2	0	0	2	0	0	0	0	0	0	1	0	0	0	0	0	0	0	0	0	0	0	0	0	0	64	0	0	0
ASV_218	Bacteria	Proteobacteria	Gammaproteobacteria	Pseudomonadales	Pseudomonadaceae	Pseudomonas	sp.	unclassified	PGPPP3	0	0	0	4	5	260	0	0	0	0	0	0	0	14	143	0	2	0	0	13	10	0	5	0	8	7	4	3	0	8	0	0	11	0	0	0	0	8	15	14
ASV_219	Bacteria	Proteobacteria	Gammaproteobacteria	Pseudomonadales	Pseudomonadaceae	Pseudomonas	koreensis	unclassified	D26	0	0	0	0	2	64	0	0	47	60	0	0	0	0	44	0	12	0	0	0	0	0	120	0	11	0	103	0	30	0	0	0	0	12	0	0	0	0	0	45
ASV_220	Bacteria	Proteobacteria	Gammaproteobacteria	Pseudomonadales	Pseudomonadaceae	Pseudomonas	unclassified	unclassified	unclassified	0	0	0	0	0	0	0	0	0	0	0	0	0	0	0	0	0	572	0	0	0	0	0	0	0	0	0	0	0	0	0	0	0	0	0	0	0	0	0	0
ASV_221	Bacteria	Proteobacteria	Gammaproteobacteria	Pseudomonadales	Pseudomonadaceae	Pseudomonas	sp.	unclassified	PGPPP3	0	0	19	0	30	152	0	0	0	0	22	0	5	0	19	3	1	0	1	0	59	0	0	0	8	11	2	17	7	0	0	4	9	1	0	0	9	0	13	117
ASV_222	Bacteria	Proteobacteria	Gammaproteobacteria	Pseudomonadales	Pseudomonadaceae	Pseudomonas	gessab-RDii	unclassified	BS2982	0	0	0	0	0	0	0	0	0	0	0	0	7	0	26	0	0	0	35	0	0	0	0	0	0	0	0	1	38	0	24	0	17	2	8	0	0	0	0	6
ASV_223	Bacteria	Proteobacteria	Gammaproteobacteria	Aeromonadales	Aeromonadaceae	Aeromonas	sobria	unclassified	8005	0	0	0	0	0	0	0	0	0	0	0	0	0	0	0	8	0	0	0	0	0	1	11	0	0	0	0	8	19	1	364	0	0	26	6	5	4	0	0	3
ASV_224	Bacteria	Proteobacteria	Gammaproteobacteria	Pseudomonadales	Pseudomonadaceae	Pseudomonas	unclassified	unclassified	unclassified	0	0	0	0	0	0	0	0	0	0	0	0	0	0	0	0	0	0	0	177	121	0	0	0	118	0	0	0	1	1	0	0	1	6	19	0	79	0	0	0
ASV_225	Bacteria	Proteobacteria	Gammaproteobacteria	Pseudomonadales	Pseudomonadaceae	Pseudomonas	sp.	unclassified	PGPPP3	3	19	2	5	76	189	0	0	0	0	0	0	0	0	27	6	13	1	6	0	4	0	0	0	2	0	5	30	3	0	15	0	27	4	0	0	16	7	10	50
ASV_226	Bacteria	Proteobacteria	Alphaproteobacteria	Rhizobiales	Hyphomicrobiaceae	Hyphomicrobium-like	sp.	unclassified	django-15	0	0	0	0	0	0	0	0	0	0	0	0	51	0	15	10	16	0	0	0	0	0	0	0	0	0	186	0	10	0	16	0	7	0	52	15	62	50	19	0
ASV_227	Bacteria	Proteobacteria	Gammaproteobacteria	Pseudomonadales	Pseudomonadaceae	Pseudomonas	sp.	unclassified	PGPPP3	3	10	6	0	13	40	0	0	0	0	0	4	0	0	12	5	22	0	0	0	23	0	0	10	0	0	75	6	1	57	12	16	22	8	0	0	1	18	41	67
ASV_228	Bacteria	Proteobacteria	unclassified	unclassified	unclassified	unclassified	unclassified	unclassified	unclassified	0	0	0	0	1	0	0	0	0	0	0	0	0	0	0	0	0	9	100	0	1	1	1	52	41	46	0	3	0	10	51	10	1	5	0	85	0	15	0	5
ASV_229	Bacteria	Proteobacteria	Gammaproteobacteria	Pseudomonadales	Pseudomonadaceae	Pseudomonas	unclassified	unclassified	unclassified	0	0	28	44	0	26	0	0	0	0	0	0	0	0	12	0	0	0	0	0	0	0	0	0	0	0	130	0	0	0	0	0	61	0	0	0	54	0	124	0
ASV_230	Bacteria	Proteobacteria	Alphaproteobacteria	Rhizobiales	Hyphomicrobiaceae	Hyphomicrobium-like	sp.	unclassified	django-15	0	0	0	0	0	0	0	0	0	0	0	0	0	0	0	0	0	0	0	0	0	0	0	27	0	0	0	50	0	0	0	174	0	0	0	90	0	146	0	0
ASV_231	Bacteria	Proteobacteria	Gammaproteobacteria	Aeromonadales	Aeromonadaceae	Aeromonas	sobria	unclassified	8005	0	0	0	0	0	0	0	0	0	0	0	0	0	0	0	0	10	0	0	0	0	3	66	0	0	0	255	7	17	1	51	0	0	22	23	0	0	0	0	41
ASV_232	Bacteria	Proteobacteria	Gammaproteobacteria	Pseudomonadales	Pseudomonadaceae	Pseudomonas	anguilliseptica	unclassified	DSM12111	0	0	0	0	0	0	0	0	0	0	0	0	0	0	0	0	0	0	0	0	0	0	0	0	0	0	68	78	39	0	0	0	103	58	0	0	0	0	0	56
ASV_233	Bacteria	Proteobacteria	Gammaproteobacteria	Aeromonadales	Aeromonadaceae	Aeromonas	Gp_CI1	unclassified	BR_Chassieu_1114_22170_18303	19	1	0	26	0	1	3	0	0	3	26	0	0	0	0	4	8	0	0	0	0	0	19	2	0	0	122	25	9	2	6	25	95	2	0	0	0	0	23	14
ASV_234	Bacteria	Proteobacteria	Gammaproteobacteria	Pseudomonadales	Pseudomonadaceae	Pseudomonas	sp.	unclassified	PGPPP3	0	0	0	0	35	14	0	0	0	0	20	0	0	0	7	0	0	0	0	0	2	0	11	0	44	0	38	50	51	0	31	0	0	38	23	0	7	0	0	89
ASV_235	Bacteria	Proteobacteria	Gammaproteobacteria	Aeromonadales	Aeromonadaceae	Aeromonas	sobria	unclassified	8005	0	0	0	0	0	0	0	0	0	0	0	0	0	0	0	0	0	0	0	0	0	0	52	0	0	0	9	32	58	0	0	0	0	208	120	0	0	0	0	2
ASV_236	Bacteria	Proteobacteria	Gammaproteobacteria	Pseudomonadales	Pseudomonadaceae	Pseudomonas	extremaustralis	unclassified	USBA515	0	167	0	0	1	0	0	0	0	0	8	271	0	0	0	0	0	0	0	0	0	0	0	0	0	22	0	0	0	0	0	0	0	0	0	0	0	0	0	0
ASV_237	Bacteria	Proteobacteria	Gammaproteobacteria	Pseudomonadales	Pseudomonadaceae	Pseudomonas	unclassified	unclassified	unclassified	0	0	0	0	0	0	0	0	0	0	0	0	0	0	0	0	0	0	0	0	0	0	1	0	113	0	0	0	166	102	54	0	0	0	28	0	9	0	0	0
ASV_238	Bacteria	Proteobacteria	Gammaproteobacteria	Pseudomonadales	Pseudomonadaceae	Pseudomonas	unclassified	unclassified	unclassified	0	0	0	0	0	0	0	0	0	0	0	0	0	0	0	0	32	0	0	0	278	0	0	0	83	0	0	38	0	0	35	0	0	0	0	0	0	0	24	3
ASV_239	Bacteria	Proteobacteria	Gammaproteobacteria	Pseudomonadales	Pseudomonadaceae	Pseudomonas	sp.	unclassified	PGPPP3	0	0	0	0	43	2	0	12	0	0	215	0	0	0	15	0	4	0	25	0	45	0	0	0	3	0	27	2	0	0	9	0	0	0	18	0	47	5	1	44
ASV_240	Bacteria	Proteobacteria	Alphaproteobacteria	Rhizobiales	Hyphomicrobiaceae	Hyphomicrobium-like	sp.	unclassified	django-15	0	0	0	0	0	0	0	0	0	0	0	0	0	12	14	0	29	0	20	2	0	63	0	0	0	0	46	0	0	0	0	0	118	1	0	0	58	1	9	49
ASV_241	Bacteria	Proteobacteria	Gammaproteobacteria	Aeromonadales	Aeromonadaceae	Aeromonas	sobria	unclassified	8005	0	0	0	0	0	0	0	0	0	0	0	0	0	0	0	0	0	0	0	0	0	0	9	0	0	0	6	16	58	0	0	0	0	175	0	0	0	0	0	21
ASV_242	Bacteria	Proteobacteria	unclassified	unclassified	unclassified	unclassified	unclassified	unclassified	unclassified	0	0	0	1	0	0	247	0	23	234	0	19	0	0	0	0	0	0	0	0	0	0	0	0	0	0	0	0	0	0	0	0	0	0	0	0	0	0	0	0
ASV_243	Bacteria	Proteobacteria	Gammaproteobacteria	Pseudomonadales	Pseudomonadaceae	Pseudomonas	unclassified	unclassified	unclassified	0	1	0	57	0	104	0	0	0	0	0	0	0	0	12	0	20	0	0	0	0	0	204	0	0	0	35	17	0	0	0	0	0	0	0	0	0	0	32	7
ASV_244	Bacteria	Proteobacteria	Gammaproteobacteria	Pseudomonadales	Pseudomonadaceae	Pseudomonas	unclassified	unclassified	unclassified	0	0	0	0	0	0	0	0	0	0	0	0	0	0	0	0	0	0	0	0	0	0	327	0	0	0	0	0	99	0	0	0	0	0	0	0	0	0	0	0
ASV_245	Bacteria	Proteobacteria	Gammaproteobacteria	Pseudomonadales	Pseudomonadaceae	Pseudomonas	anguilliseptica	unclassified	DSM12111	0	0	0	0	0	0	0	0	0	0	0	0	0	0	0	0	0	0	1	0	0	0	0	0	0	0	0	348	0	0	0	0	0	18	0	0	0	0	0	4
ASV_246	Bacteria	Proteobacteria	Gammaproteobacteria	Pseudomonadales	Pseudomonadaceae	Pseudomonas	sp.	unclassified	S09G	0	0	1	0	0	0	0	0	0	0	0	0	0	0	0	0	0	0	0	0	0	0	0	0	0	0	0	0	0	0	0	0	0	0	0	0	0	0	0	0
ASV_247	Bacteria	Proteobacteria	Gammaproteobacteria	Pseudomonadales	Pseudomonadaceae	Pseudomonas	sp.	unclassified	PGPPP3	14	7	0	0	101	5	0	8	0	0	2	1	0	0	21	7	18	0	18	1	133	0	1	0	42	9	1	16	2	0	8	0	0	9	1	1	3	0	1	56
ASV_248	Bacteria	Proteobacteria	Gammaproteobacteria	Aeromonadales	Aeromonadaceae	Aeromonas	salmonicida	pectinolytica	34mel	52	8	0	21	5	15	9	102	0	0	63	12	0	0	3	0	4	0	0	0	15	0	84	0	0	0	29	3	3	0	2	0	2	0	1	16	0	0	15	0
ASV_249	Bacteria	Proteobacteria	Gammaproteobacteria	Pseudomonadales	Pseudomonadaceae	Pseudomonas	sp.	unclassified	PGPPP3	0	92	0	0	5	0	15	185	0	7	160	5	0	0	0	0	0	0	0	0	0	0	0	0	0	17	0	8	0	0	0	0	0	0	0	0	0	0	0	0
ASV_250	Bacteria	Proteobacteria	Gammaproteobacteria	Aeromonadales	Aeromonadaceae	Aeromonas	sobria	unclassified	8005	0	0	0	1	0	0	0	0	0	0	0	0	0	0	0	0	0	0	0	0	0	0	0	0	0	0	0	1	0	0	0	0	0	458	0	0	0	0	0	0
ASV_251	Bacteria	Proteobacteria	Alphaproteobacteria	Rhizobiales	Hyphomicrobiaceae	Hyphomicrobium-like	sp.	unclassified	django-15	0	0	0	0	0	0	0	0	0	0	0	0	0	22	0	32	1	24	0	0	0	0	0	17	32	28	0	5	3	26	31	59	0	8	2	40	1	45	0	0
ASV_252	Bacteria	Proteobacteria	Gammaproteobacteria	Pseudomonadales	Pseudomonadaceae	Pseudomonas	anguilliseptica	unclassified	DSM12111	1	0	0	0	0	0	0	0	0	0	0	0	0	95	0	0	55	0	23	0	203	0	0	0	50	0	0	0	10	0	0	0	0	0	9	15	0	0	0	0
ASV_253	Bacteria	Proteobacteria	Gammaproteobacteria	Pseudomonadales	Pseudomonadaceae	Pseudomonas	sp.	unclassified	PGPPP3	0	4	0	0	61	26	0	0	0	0	5	40	0	0	18	27	6	9	7	1	18	0	85	0	17	6	0	41	3	0	6	0	0	8	26	1	26	0	4	15
ASV_254	Bacteria	Proteobacteria	unclassified	unclassified	unclassified	unclassified	unclassified	unclassified	unclassified	0	1	0	0	0	0	26	236	82	39	83	13	1	0	0	0	0	0	0	0	0	0	0	0	0	0	0	0	0	0	0	0	0	0	0	0	0	0	0	0
ASV_255	Bacteria	Proteobacteria	Gammaproteobacteria	Aeromonadales	Aeromonadaceae	Aeromonas	Gp_CI1	unclassified	BR_Chassieu_1114_22170_18303	0	0	0	7	0	4	0	0	1	0	0	0	0	0	6	2	1	0	0	0	0	1	48	0	0	0	33	58	8	0	0	1	134	33	6	0	0	0	27	1
ASV_256	Bacteria	Proteobacteria	unclassified	unclassified	unclassified	unclassified	unclassified	unclassified	unclassified	0	0	0	0	0	0	0	0	0	0	0	0	317	0	0	0	0	0	0	163	0	0	0	0	0	0	0	0	0	0	0	0	0	0	0	0	0	0	0	0
ASV_257	Bacteria	Proteobacteria	Alphaproteobacteria	Rhizobiales	Hyphomicrobiaceae	Hyphomicrobium-like	sp.	unclassified	django-15	0	0	0	0	0	0	0	0	0	0	0	0	0	58	1	6	0	0	27	0	0	0	47	24	30	4	0	37	19	26	8	37	1	0	0	56	59	8	0	1
ASV_258	Bacteria	Proteobacteria	Gammaproteobacteria	Pseudomonadales	Pseudomonadaceae	Pseudomonas	sp.	unclassified	PGPPP3	0	22	0	0	232	33	0	0	0	0	3	0	1	0	0	16	5	0	0	0	17	14	0	18	3	7	1	7	0	0	8	0	10	4	0	0	3	8	1	7
ASV_259	Bacteria	Proteobacteria	Gammaproteobacteria	Aeromonadales	Aeromonadaceae	Aeromonas	sobria	unclassified	8005	0	0	0	0	0	0	0	0	0	0	0	0	0	0	1	0	12	0	0	0	0	0	21	0	14	0	0	2	5	2	32	0	0	46	0	10	0	0	0	0
ASV_260	Bacteria	Proteobacteria	Gammaproteobacteria	Pseudomonadales	Pseudomonadaceae	Pseudomonas	lurida	unclassified	LMG21995	0	0	0	0	0	0	0	0	0	0	0	0	0	40	65	0	0	0	0	0	0	0	0	0	0	0	32	8	70	0	51	3	22	21	57	0	0	0	0	0
ASV_261	Bacteria	Proteobacteria	Gammaproteobacteria	Pseudomonadales	Pseudomonadaceae	Pseudomonas	fluorescens	unclassified	C3	0	0	0	0	0	0	0	0	0	0	0	0	0	0	0	0	0	0	0	0	0	0	0	0	0	0	0	0	470	0	0	0	0	0	0	0	0	0	0	0
ASV_262	Bacteria	Proteobacteria	Gammaproteobacteria	Aeromonadales	Aeromonadaceae	Aeromonas	unclassified	unclassified	unclassified	0	0	0	0	0	0	0	0	0	0	0	0	0	0	0	0	0	0	0	0	0	0	0	0	0	0	0	38	97	0	0	0	8	168	8	0	0	0	0	15
ASV_263	Bacteria	Proteobacteria	Gammaproteobacteria	Pseudomonadales	Pseudomonadaceae	Pseudomonas	unclassified	unclassified	unclassified	1	0	0	0	278	0	0	7	0	38	0	78	0	0	55	0	0	0	0	0	0	0	1	0	0	0	0	2	0	0	0	0	0	4	0	0	0	0	1	0
ASV_264	Bacteria	Proteobacteria	Gammaproteobacteria	Pseudomonadales	Pseudomonadaceae	Pseudomonas	unclassified	unclassified	unclassified	0	0	0	107	0	0	0	0	0	0	0	0	0	0	63	0	38	0	33	18	0	0	0	0	0	0	19	0	0	0	0	0	0	103	0	0	12	0	52	7
ASV_265	Bacteria	Proteobacteria	Gammaproteobacteria	Pseudomonadales	Pseudomonadaceae	Pseudomonas	unclassified	unclassified	unclassified	0	0	0	0	0	22	0	0	0	0	0	0	0	0	38	0	3	0	0	0	0	0	0	0	0	0	0	1	11	0	0	0	0	0	4	0	0	0	0	0
ASV_266	Bacteria	Proteobacteria	unclassified	unclassified	unclassified	unclassified	unclassified	unclassified	unclassified	0	0	0	0	0	0	0	0	0	0	0	0	0	0	0	0	0	0	0	0	0	100	0	0	36	42	4	23	0	0	0	0	82	2	0	0	0	92	0	0
ASV_267	Bacteria	Proteobacteria	Gammaproteobacteria	Aeromonadales	Aeromonadaceae	Aeromonas	Gp_CI1	unclassified	BR_Chassieu_1114_22170_18303	0	0	0	0	0	0	0	0	0	0	0	0	15	0	10	0	0	0	35	0	0	0	19	0	1	0	44	7	43	0	0	0	2	81	0	0	0	0	22	15
ASV_268	Bacteria	Proteobacteria	Alphaproteobacteria	Rhizobiales	Hyphomicrobiaceae	Hyphomicrobium-like	sp.	unclassified	django-15	0	0	0	0	0	0	0	0	0	0	0	0	0	71	0	0	5	25	38	47	0	14	0	0	0	1	18	0	0	0	1	5	69	0	11	8	45	39	57	0
ASV_269	Bacteria	Proteobacteria	Gammaproteobacteria	Pseudomonadales	Pseudomonadaceae	Pseudomonas	unclassified	unclassified	unclassified	0	0	0	0	0	0	0	0	0	0	0	0	0	0	1	0	0	0	0	0	0	0	0	0	0	0	0	36	51	0	0	0	0	134	0	0	21	9	0	86
ASV_270	Bacteria	Proteobacteria	unclassified	unclassified	unclassified	unclassified	unclassified	unclassified	unclassified	0	354	0	0	86	0	0	14	0	0	0	0	0	0	0	0	0	0	0	0	0	0	0	0	0	0	0	0	0	0	0	0	0	0	0	0	0	0	0	0
ASV_271	Bacteria	Proteobacteria	unclassified	unclassified	unclassified	unclassified	unclassified	unclassified	unclassified	0	0	0	0	0	0	0	0	0	0	0	0	87	0	0	20	0	253	0	12	51	0	0	0	21	0	0	0	0	0	0	3	0	0	0	0	0	0	0	0
ASV_272	Bacteria	Proteobacteria	Gammaproteobacteria	Pseudomonadales	Pseudomonadaceae	Pseudomonas	sp.	unclassified	PGPPP3	1	1	0	0	32	39	0	0	0	0	1	0	0	1	4	3	12	0	18	2	36	0	76	0	8	3	7	19	8	2	36	0	8	12	6	0	32	1	0	41
ASV_273	Bacteria	Proteobacteria	Gammaproteobacteria	Pseudomonadales	Pseudomonadaceae	Pseudomonas	unclassified	unclassified	unclassified	5	23	26	36	3	0	0	0	0	0	0	0	20	0	0	151	41	0	0	61	29	0	0	0	0	0	3	0	0	0	0	0	0	0	0	0	36	0	0	0
ASV_274	Bacteria	Proteobacteria	unclassified	unclassified	unclassified	unclassified	unclassified	unclassified	unclassified	0	8	0	0	22	0	35	123	61	44	40	110	0	0	0	0	0	0	0	0	0	0	0	0	0	0	0	0	0	0	0	0	0	0	0	0	0	0	0	0
ASV_275	Bacteria	Proteobacteria	Gammaproteobacteria	Pseudomonadales	Pseudomonadaceae	Pseudomonas	fluorescens	unclassified	C3	0	0	0	0	0	0	0	0	1	0	0	0	0	0	10	0	0	0	0	0	0	0	0	0	0	6	4	17	20	19	84	0	1	13	206	0	17	0	0	4
ASV_276	Bacteria	Proteobacteria	Gammaproteobacteria	Pseudomonadales	Pseudomonadaceae	Pseudomonas	anguilliseptica	unclassified	DSM12111	0	0	0	0	0	0	0	0	0	0	0	0	0	0	0	0	0	428	0	0	0	0	0	0	0	0	0	0	0	0	0	0	0	0	0	0	0	0	0	14
ASV_277	Bacteria	Proteobacteria	Alphaproteobacteria	Rhizobiales	Hyphomicrobiaceae	Hyphomicrobium-like	sp.	unclassified	django-15	0	0	0	0	0	0	0	0	0	0	0	0	0	0	36	0	0	0	0	160	0	0	0	0	0	0	15	6	0	92	0	0	91	0	0	0	0	0	15	0
ASV_278	Bacteria	Proteobacteria	Gammaproteobacteria	Pseudomonadales	Pseudomonadaceae	Pseudomonas	sp.	unclassified	PGPPP3	0	26	0	0	131	3	0	1	0	0	0	0	17	0	0	0	0	2	0	0	108	0	41	0	0	0	0	0	1	1	29	0	10	8	26	0	7	0	0	8
ASV_279	Bacteria	Proteobacteria	Gammaproteobacteria	Aeromonadales	Aeromonadaceae	Aeromonas	unclassified	unclassified	unclassified	65	7	1	0	0	135	0	0	0	0	26	0	0	0	0	9	18	0	0	0	1	0	2	0	0	0	10	2	0	0	9	0	0	0	10	0	1	8	15	6
ASV_280	Bacteria	Proteobacteria	Gammaproteobacteria	Pseudomonadales	Pseudomonadaceae	Pseudomonas	fluorescens	unclassified	C3	0	0	0	0	0	0	0	0	1	0	0	0	0	0	49	0	0	0	5	0	0	0	0	0	12	0	0	6	53	0	16	0	0	9	227	0	0	0	0	1
ASV_281	Bacteria	Proteobacteria	Gammaproteobacteria	Pseudomonadales	Pseudomonadaceae	Pseudomonas	anguilliseptica	unclassified	DSM12111	0	0	0	0	0	0	0	0	0	0	0	0	0	0	0	0	0	0	0	0	0	0	46	0	0	0	0	0	0	0	15	0	0	14	0	0	0	0	129	37
ASV_282	Bacteria	unclassified	unclassified	unclassified	unclassified	unclassified	unclassified	unclassified	unclassified	0	0	0	0	0	0	0	0	0	0	0	0	0	0	0	33	0	99	0	0	166	139	0	0	0	0	0	0	0	0	0	0	0	0	0	0	0	0	0	0
ASV_283	Bacteria	Proteobacteria	unclassified	unclassified	unclassified	unclassified	unclassified	unclassified	unclassified	0	0	0	0	0	0	28	259	56	21	56	16	0	0	0	0	0	0	0	0	0	0	0	0	0	0	0	0	0	0	0	0	0	0	0	0	0	0	0	0
ASV_284	Bacteria	Proteobacteria	Gammaproteobacteria	unclassified	unclassified	unclassified	unclassified	unclassified	unclassified	0	0	413	22	0	0	0	0	0	0	0	0	0	0	0	0	0	0	0	0	0	0	0	0	0	0	0	0	0	0	0	0	0	0	0	0	0	0	0	0
ASV_285	Bacteria	Proteobacteria	Gammaproteobacteria	Pseudomonadales	Pseudomonadaceae	Pseudomonas	fragi	unclassified	DBC	0	89	0	0	0	0	0	0	0	0	0	0	0	0	22	0	0	0	0	0	0	0	0	0	0	0	0	1	245	0	51	0	0	21	0	0	0	0	0	0
ASV_286	Bacteria	Proteobacteria	Gammaproteobacteria	Pseudomonadales	Pseudomonadaceae	Pseudomonas	sp.	unclassified	FEMGT703P	0	0	0	0	0	1	1	0	0	0	1	0	0	0	0	0	0	420	0	0	0	0	0	0	6	0	0	4	0	0	0	0	0	0	0	0	0	0	0	0
ASV_287	Bacteria	Proteobacteria	Gammaproteobacteria	Pseudomonadales	Pseudomonadaceae	Pseudomonas	grimontii	unclassified	BS2976	0	0	0	0	0	0	0	0	0	0	0	0	0	0	11	7	2	0	0	0	0	0	9	1	1	0	9	1	103	15	9	0	2	1	16	0	0	1	0	0
ASV_288	Bacteria	Proteobacteria	Gammaproteobacteria	Pseudomonadales	Pseudomonadaceae	Pseudomonas	anguilliseptica	unclassified	DSM12111	0	1	0	0	0	0	0	0	0	0	0	0	0	0	0	0	0	0	0	0	412	0	0	0	0	0	0	0	19	0	0	0	0	0	0	0	0	0	0	0
ASV_289	Bacteria	Proteobacteria	Gammaproteobacteria	Pseudomonadales	Pseudomonadaceae	Pseudomonas	anguilliseptica	unclassified	DSM12111	0	0	0	0	0	0	0	1	0	0	0	0	0	0	2	0	112	0	0	0	0	49	0	0	0	0	0	23	13	0	0	0	0	1	0	0	0	0	0	69
ASV_290	Bacteria	Proteobacteria	unclassified	unclassified	unclassified	unclassified	unclassified	unclassified	unclassified	0	0	0	0	0	0	0	274	0	65	31	51	0	0	0	0	0	0	0	0	10	0	0	0	0	0	0	0	0	0	0	0	0	0	0	0	0	0	0	0
ASV_291	Bacteria	Proteobacteria	Gammaproteobacteria	Pseudomonadales	Pseudomonadaceae	Pseudomonas	unclassified	unclassified	unclassified	7	24	7	72	0	91	0	0	0	13	38	31	0	4	16	0	7	0	4	0	18	20	11	7	5	0	5	2	0	0	0	2	4	0	0	0	0	0	22	16
ASV_292	Bacteria	Proteobacteria	Gammaproteobacteria	Pseudomonadales	Pseudomonadaceae	Pseudomonas	unclassified	unclassified	unclassified	0	0	0	52	0	0	0	0	0	40	0	0	0	0	48	0	19	0	0	0	25	0	0	11	29	0	1	24	0	0	0	9	0	17	0	0	0	0	1	150
ASV_293	Bacteria	unclassified	unclassified	unclassified	unclassified	unclassified	unclassified	unclassified	unclassified	105	132	0	0	0	0	36	0	71	18	45	17	0	0	0	0	0	0	0	0	0	0	0	0	0	0	0	0	0	0	0	0	0	0	0	0	0	0	0	0
ASV_294	Bacteria	Proteobacteria	Gammaproteobacteria	Pseudomonadales	Pseudomonadaceae	Pseudomonas	unclassified	unclassified	unclassified	0	0	0	0	0	0	0	0	0	0	0	0	0	0	0	0	67	20	0	0	59	64	2	0	0	28	0	5	21	9	1	0	0	6	3	0	0	35	0	0
ASV_295	Bacteria	Proteobacteria	Gammaproteobacteria	Pseudomonadales	Pseudomonadaceae	Pseudomonas	sp.	unclassified	PGPPP3	0	13	0	0	12	0	0	1	0	0	34	0	0	2	0	0	0	3	1	0	20	0	1	1	6	12	0	31	1	2	0	0	33	15	160	0	5	0	0	26
ASV_296	Bacteria	Proteobacteria	Gammaproteobacteria	Aeromonadales	Aeromonadaceae	Aeromonas	sobria	unclassified	8005	0	0	0	0	0	0	0	0	0	0	0	0	0	0	0	0	0	0	0	0	43	0	0	0	0	0	0	13	0	0	0	0	172	8	0	0	0	0	111	37
ASV_297	Bacteria	Proteobacteria	Gammaproteobacteria	Pseudomonadales	Pseudomonadaceae	Pseudomonas	unclassified	unclassified	unclassified	0	0	0	0	0	0	0	0	0	0	0	0	0	173	0	0	126	0	0	0	0	0	0	0	0	0	14	31	29	0	14	0	0	12	15	0	0	0	0	0
ASV_298	Bacteria	Proteobacteria	unclassified	unclassified	unclassified	unclassified	unclassified	unclassified	unclassified	0	0	0	0	0	0	0	0	0	0	0	0	0	0	0	0	0	0	0	0	0	0	0	141	7	83	0	0	0	0	0	8	0	0	0	72	0	51	0	14
ASV_299	Bacteria	Proteobacteria	Gammaproteobacteria	Pseudomonadales	Pseudomonadaceae	Pseudomonas	sp.	unclassified	PGPPP3	0	0	0	0	0	0	71	51	0	0	285	3	0	0	0	0	0	0	0	0	2	0	0	0	0	0	0	0	0	0	0	0	0	0	0	0	0	0	0	0
ASV_300	Bacteria	Proteobacteria	Gammaproteobacteria	Pseudomonadales	Pseudomonadaceae	Pseudomonas	sp.	unclassified	PGPPP3	0	0	0	0	6	0	0	0	0	0	0	0	0	38	48	0	0	24	28	0	160	0	0	0	0	15	0	18	3	0	0	0	0	0	0	0	3	0	21	26
ASV_301	Bacteria	Proteobacteria	Gammaproteobacteria	Aeromonadales	Aeromonadaceae	Aeromonas	sobria	unclassified	8005	0	0	0	0	0	0	0	0	0	0	0	0	0	0	3	0	0	0	0	0	0	0	0	0	0	0	19	5	3	0	0	0	10	298	0	0	0	0	0	16
ASV_302	Bacteria	Proteobacteria	unclassified	unclassified	unclassified	unclassified	unclassified	unclassified	unclassified	0	0	0	0	0	0	60	277	0	0	70	2	0	0	0	0	0	0	0	0	0	0	0	0	0	0	0	0	0	0	0	0	0	0	0	0	0	0	0	0
ASV_303	Bacteria	Proteobacteria	unclassified	unclassified	unclassified	unclassified	unclassified	unclassified	unclassified	0	0	0	0	0	0	0	0	0	0	0	0	0	0	0	0	0	312	97	0	0	0	0	0	0	0	0	0	0	0	0	0	0	0	0	0	0	0	0	0
ASV_304	Bacteria	Proteobacteria	Gammaproteobacteria	Pseudomonadales	Pseudomonadaceae	Pseudomonas	sp.	unclassified	PGPPP3	0	0	0	0	34	12	0	0	0	0	19	75	5	0	12	28	1	0	7	0	39	5	10	0	9	0	5	39	0	0	1	10	0	5	2	0	13	2	0	46
ASV_305	Bacteria	Proteobacteria	Gammaproteobacteria	Pseudomonadales	Pseudomonadaceae	Pseudomonas	sp.	unclassified	PGPPP3	0	0	0	0	0	0	0	0	0	0	0	0	0	0	3	0	0	0	0	0	0	0	3	0	2	0	0	0	0	0	0	0	0	6	0	0	0	0	0	0
ASV_306	Bacteria	Proteobacteria	Gammaproteobacteria	Pseudomonadales	Pseudomonadaceae	Pseudomonas	extremaustralis	unclassified	USBA515	0	40	0	0	0	128	0	0	0	0	0	0	0	0	0	0	9	0	0	0	0	0	0	0	0	0	188	0	29	0	0	0	0	0	0	0	0	0	0	0
ASV_307	Bacteria	Proteobacteria	Gammaproteobacteria	Pseudomonadales	Pseudomonadaceae	Pseudomonas	sp.	unclassified	PGPPP3	0	11	23	5	78	89	0	0	0	0	12	1	0	4	1	12	6	0	0	1	9	3	3	0	1	0	0	15	14	0	0	13	4	7	0	0	2	0	0	8
ASV_308	Bacteria	Proteobacteria	Gammaproteobacteria	Pseudomonadales	Pseudomonadaceae	Pseudomonas	unclassified	unclassified	unclassified	0	0	0	0	0	0	0	0	0	0	0	0	396	0	0	0	0	0	0	0	0	0	0	0	0	0	0	0	0	0	0	0	0	0	0	0	0	0	0	0
ASV_309	Bacteria	Proteobacteria	Gammaproteobacteria	Pseudomonadales	Pseudomonadaceae	Pseudomonas	unclassified	unclassified	unclassified	0	0	0	0	0	0	0	0	0	0	0	0	0	0	1	1	68	2	56	0	5	2	2	0	2	9	1	8	2	6	22	2	28	12	3	0	27	4	0	81
ASV_310	Bacteria	Proteobacteria	Gammaproteobacteria	Pseudomonadales	Pseudomonadaceae	Pseudomonas	unclassified	unclassified	unclassified	0	2	0	0	0	0	0	0	0	0	16	0	0	5	5	0	1	3	0	0	0	0	3	0	0	0	1	0	34	74	4	0	0	17	8	0	0	0	92	5
ASV_311	Bacteria	Proteobacteria	Gammaproteobacteria	Aeromonadales	Aeromonadaceae	Aeromonas	sobria	unclassified	8005	0	0	0	0	0	0	0	0	0	0	0	0	0	0	0	0	0	0	0	0	0	11	11	0	0	11	0	38	55	10	0	0	0	16	68	0	0	0	0	41
ASV_312	Bacteria	Proteobacteria	Betaproteobacteria	Neisseriales	Neisseriaceae	Aquaspirillum	sp.	unclassified	LM1	66	11	21	7	38	13	0	0	0	0	0	0	0	0	1	0	21	0	11	0	1	5	0	0	0	0	57	1	0	0	0	0	6	4	0	1	0	0	51	0
ASV_313	Bacteria	Proteobacteria	Gammaproteobacteria	Aeromonadales	Aeromonadaceae	Aeromonas	sp.	unclassified	bpoe1200	0	0	0	0	0	0	0	0	0	0	0	0	0	0	0	0	0	0	0	0	0	0	1	0	0	0	3	0	0	0	0	0	0	378	0	0	0	0	0	3
ASV_314	Bacteria	Proteobacteria	Gammaproteobacteria	Pseudomonadales	Pseudomonadaceae	Pseudomonas	sp.	unclassified	S09G	0	0	0	0	0	0	0	0	0	0	0	0	0	0	0	0	0	0	0	0	0	0	0	0	0	0	0	11	46	0	4	0	0	0	0	0	0	0	66	0
ASV_315	Bacteria	Proteobacteria	Gammaproteobacteria	Pseudomonadales	Pseudomonadaceae	Pseudomonas	sp.	unclassified	PGPPP3	73	0	0	0	97	4	0	0	0	0	1	0	0	0	0	0	1	6	0	87	0	44	1	0	1	4	1	1	0	0	0	0	0	13	0	0	4	0	1	3
ASV_316	Bacteria	Proteobacteria	Gammaproteobacteria	Pseudomonadales	Pseudomonadaceae	Pseudomonas	unclassified	unclassified	unclassified	0	0	0	0	0	0	0	0	30	342	0	0	0	0	0	0	0	0	0	0	0	0	0	0	0	0	0	0	0	0	0	0	0	0	0	0	0	0	0	0
ASV_317	Bacteria	Proteobacteria	unclassified	unclassified	unclassified	unclassified	unclassified	unclassified	unclassified	2	197	4	0	51	0	0	0	56	45	2	13	0	0	0	0	0	0	0	0	0	0	0	0	0	0	0	0	0	0	0	0	0	0	0	0	0	0	0	0
ASV_318	Bacteria	Proteobacteria	Gammaproteobacteria	Pseudomonadales	Pseudomonadaceae	Pseudomonas	unclassified	unclassified	unclassified	0	0	0	0	0	0	0	0	0	0	0	0	0	0	0	0	0	0	0	0	0	0	0	0	0	0	0	0	0	0	0	99	0	0	0	0	0	0	0	0
ASV_319	Bacteria	Proteobacteria	Gammaproteobacteria	Pseudomonadales	Pseudomonadaceae	Pseudomonas	sp.	unclassified	PGPPP3	0	0	0	0	13	0	4	263	0	0	23	63	0	0	0	0	0	0	0	0	0	0	0	0	0	0	0	0	0	0	0	0	0	0	0	0	0	0	0	0
ASV_320	Bacteria	Proteobacteria	Gammaproteobacteria	unclassified	unclassified	unclassified	unclassified	unclassified	unclassified	1	0	0	0	0	0	0	0	0	0	0	0	1	0	23	8	0	263	0	0	43	17	0	0	0	0	0	0	0	0	0	0	0	0	0	0	0	0	0	0
ASV_321	Bacteria	Proteobacteria	Betaproteobacteria	Nitrosomonadales	Nitrosomonadaceae	Nitrosomonas	sp.	unclassified	Is79A3	0	0	0	0	0	0	0	0	0	0	0	0	31	0	11	36	0	141	16	81	0	3	0	0	9	6	12	0	0	1	3	0	1	0	0	4	1	0	0	0
ASV_322	Bacteria	Proteobacteria	unclassified	unclassified	unclassified	unclassified	unclassified	unclassified	unclassified	0	0	0	0	0	0	0	0	0	0	0	0	9	42	29	2	0	19	22	14	0	5	7	1	0	11	2	2	1	11	5	0	10	19	9	3	33	1	3	4
ASV_323	Bacteria	Proteobacteria	Betaproteobacteria	Neisseriales	Neisseriaceae	Aquaspirillum	sp.	unclassified	LM1	234	0	0	0	86	0	0	0	0	0	0	0	0	0	0	0	0	0	0	0	19	0	0	0	0	0	25	0	0	0	0	0	0	0	0	0	0	0	0	0
ASV_324	Bacteria	Proteobacteria	Alphaproteobacteria	Rhizobiales	Hyphomicrobiaceae	Hyphomicrobium-like	sp.	unclassified	django-15	0	0	0	0	0	0	0	0	0	0	0	0	0	0	27	0	0	0	80	0	0	0	0	0	0	0	0	24	0	0	0	0	0	0	172	0	0	0	0	0
ASV_325	Bacteria	Proteobacteria	unclassified	unclassified	unclassified	unclassified	unclassified	unclassified	unclassified	0	0	0	0	0	0	0	0	0	0	0	0	0	0	0	0	0	0	89	0	0	83	0	0	0	0	0	0	0	0	0	0	0	0	0	0	1	0	105	5
ASV_326	Bacteria	Proteobacteria	Gammaproteobacteria	Pseudomonadales	Pseudomonadaceae	Pseudomonas	anguilliseptica	unclassified	DSM12111	0	0	0	0	0	0	0	0	0	0	0	0	0	0	0	0	0	0	0	0	0	0	53	0	0	0	0	33	25	0	0	0	0	0	0	0	0	0	0	79
ASV_327	Bacteria	unclassified	unclassified	unclassified	unclassified	unclassified	unclassified	unclassified	unclassified	0	0	0	0	0	0	0	0	0	0	1	0	0	0	0	84	0	0	0	64	0	180	0	0	0	0	7	0	0	0	0	0	0	0	0	0	0	1	0	0
ASV_328	Bacteria	Proteobacteria	unclassified	unclassified	unclassified	unclassified	unclassified	unclassified	unclassified	0	0	0	0	0	0	0	0	0	0	0	0	177	0	0	0	0	0	0	134	0	0	0	0	0	0	30	2	0	0	0	0	0	14	0	0	0	6	0	0
ASV_329	Bacteria	Proteobacteria	Gammaproteobacteria	Pseudomonadales	Pseudomonadaceae	Pseudomonas	sp.	unclassified	PGPPP3	0	16	0	7	8	11	0	0	0	0	2	0	1	15	14	4	2	0	26	1	44	0	0	1	7	0	7	13	0	0	1	2	76	0	1	1	1	3	2	53
ASV_330	Bacteria	Proteobacteria	unclassified	unclassified	unclassified	unclassified	unclassified	unclassified	unclassified	0	0	0	0	0	0	0	0	0	0	0	0	0	0	0	0	0	0	84	0	0	0	0	10	0	0	0	5	0	0	0	0	0	0	3	0	8	174	0	0
ASV_331	Bacteria	Proteobacteria	Alphaproteobacteria	Rhizobiales	Hyphomicrobiaceae	Hyphomicrobium-like	sp.	unclassified	django-15	0	0	0	0	0	0	0	0	0	0	0	0	0	8	0	46	0	0	0	0	0	0	17	33	2	0	0	8	14	2	0	2	7	16	11	55	2	52	0	34
ASV_332	Bacteria	Proteobacteria	Gammaproteobacteria	Pseudomonadales	Pseudomonadaceae	Pseudomonas	unclassified	unclassified	unclassified	0	0	0	0	0	0	0	0	0	0	0	0	0	0	0	40	57	0	0	0	97	0	0	0	17	23	0	0	0	5	77	0	0	0	0	0	21	0	0	0
ASV_333	Bacteria	unclassified	unclassified	unclassified	unclassified	unclassified	unclassified	unclassified	unclassified	0	0	0	0	0	0	0	0	0	0	0	0	0	0	0	0	0	0	197	158	0	0	0	0	0	0	0	0	0	0	0	0	0	0	0	0	0	0	0	0
ASV_334	Bacteria	unclassified	unclassified	unclassified	unclassified	unclassified	unclassified	unclassified	unclassified	0	0	0	0	0	0	15	193	3	0	22	118	0	0	0	0	0	0	0	0	0	0	0	0	0	0	0	0	0	0	0	0	0	0	0	0	0	0	0	0
ASV_335	Bacteria	Proteobacteria	Betaproteobacteria	Nitrosomonadales	Nitrosomonadaceae	Nitrosomonas	oligotropha	unclassified	unclassified	0	0	0	0	0	0	0	0	0	0	0	0	0	0	1	0	0	0	76	0	0	187	0	0	0	0	49	0	0	0	0	0	3	0	0	34	0	0	0	0
ASV_336	Bacteria	Proteobacteria	Gammaproteobacteria	Pseudomonadales	Pseudomonadaceae	Pseudomonas	unclassified	unclassified	unclassified	0	0	0	0	0	0	0	0	0	0	0	0	0	0	0	0	1	0	276	0	0	0	0	0	0	0	0	8	0	0	0	0	0	1	13	0	0	0	0	0
ASV_337	Bacteria	Proteobacteria	Gammaproteobacteria	Pseudomonadales	Pseudomonadaceae	Pseudomonas	sp.	unclassified	PGPPP3	22	0	0	0	21	19	0	0	0	0	17	0	0	0	38	3	12	2	0	0	21	0	0	0	1	5	0	4	0	0	0	1	0	2	0	0	11	0	0	59
ASV_338	Bacteria	Proteobacteria	Gammaproteobacteria	Pseudomonadales	Pseudomonadaceae	Pseudomonas	sp.	unclassified	PGPPP3	0	0	0	0	3	34	0	0	0	0	0	0	0	0	0	0	10	0	5	15	19	0	58	2	11	5	6	9	10	9	35	0	0	11	0	0	6	0	0	62
ASV_339	Bacteria	Proteobacteria	Gammaproteobacteria	Pseudomonadales	Pseudomonadaceae	Pseudomonas	sp.	unclassified	PGPPP3	0	3	0	10	17	85	0	0	0	0	1	70	0	0	13	0	18	0	3	9	29	0	0	10	7	12	1	8	0	0	0	8	0	0	0	0	4	0	0	11
ASV_340	Bacteria	unclassified	unclassified	unclassified	unclassified	unclassified	unclassified	unclassified	unclassified	0	0	0	0	0	0	201	0	0	0	0	144	0	0	0	0	0	0	0	0	0	0	0	0	0	0	0	0	0	0	0	0	0	0	0	0	0	0	0	0
ASV_341	Bacteria	Proteobacteria	Gammaproteobacteria	Aeromonadales	Aeromonadaceae	Aeromonas	Gp_CI1	unclassified	BR_Chassieu_1114_22170_18303	0	61	4	0	5	0	0	0	0	0	0	5	0	0	1	0	13	0	0	0	0	0	15	0	0	0	135	4	2	6	11	0	4	0	0	0	0	0	32	9
ASV_342	Bacteria	Proteobacteria	Gammaproteobacteria	Pseudomonadales	Pseudomonadaceae	Pseudomonas	unclassified	unclassified	unclassified	0	0	0	54	0	0	0	1	0	0	0	0	27	0	4	0	0	0	0	0	0	0	0	0	34	0	0	0	173	0	6	0	0	0	5	0	0	0	0	1
ASV_343	Bacteria	Proteobacteria	Gammaproteobacteria	Pseudomonadales	Pseudomonadaceae	Pseudomonas	unclassified	unclassified	unclassified	0	0	0	1	0	0	0	0	0	0	0	0	0	0	0	0	0	0	0	0	0	0	0	0	0	0	0	0	0	0	0	0	0	34	0	0	0	0	0	0
ASV_344	Bacteria	Proteobacteria	Gammaproteobacteria	Pseudomonadales	Pseudomonadaceae	Pseudomonas	unclassified	unclassified	unclassified	0	0	0	0	0	0	0	0	0	0	0	1	0	0	72	0	72	0	0	0	0	0	0	0	0	0	56	0	0	48	0	0	0	0	0	0	0	0	0	0
ASV_345	Bacteria	Proteobacteria	Gammaproteobacteria	Pseudomonadales	Pseudomonadaceae	Pseudomonas	unclassified	unclassified	unclassified	0	0	0	0	0	0	0	0	0	0	0	0	0	0	0	0	0	0	1	0	0	276	0	0	0	0	0	0	0	0	0	0	0	0	0	0	0	64	0	0
ASV_346	Bacteria	Proteobacteria	Gammaproteobacteria	Pseudomonadales	Pseudomonadaceae	Pseudomonas	unclassified	unclassified	unclassified	0	0	0	0	0	0	0	0	0	0	0	0	0	0	0	0	0	0	0	0	0	0	0	0	0	0	0	0	0	0	0	0	0	0	0	0	0	0	341	0
ASV_347	Bacteria	Proteobacteria	Gammaproteobacteria	unclassified	unclassified	unclassified	unclassified	unclassified	unclassified	0	0	0	0	0	0	0	0	0	0	0	0	57	0	2	57	7	92	0	0	21	57	0	0	0	0	0	0	0	0	0	0	7	0	0	40	0	0	0	0
ASV_348	Bacteria	Proteobacteria	Gammaproteobacteria	Pseudomonadales	Pseudomonadaceae	Pseudomonas	anguilliseptica	unclassified	DSM12111	0	0	0	0	0	0	0	0	0	0	0	0	0	229	0	0	0	0	1	0	0	0	0	0	0	0	0	5	0	0	0	1	0	36	0	0	0	0	0	30
ASV_349	Bacteria	Proteobacteria	Gammaproteobacteria	Aeromonadales	Aeromonadaceae	Aeromonas	Gp_CI1	unclassified	BR_Chassieu_1114_22170_18303	0	0	0	0	0	0	0	0	0	0	0	0	0	0	2	17	4	0	0	0	0	0	17	0	0	0	31	80	16	0	4	0	33	19	0	0	3	3	17	17
ASV_350	Bacteria	Proteobacteria	Gammaproteobacteria	Pseudomonadales	Pseudomonadaceae	Pseudomonas	fragi	unclassified	DBC	0	0	0	0	0	0	0	0	0	0	0	0	0	0	68	0	0	0	0	0	0	0	1	0	4	0	21	1	38	0	1	0	0	0	0	0	2	0	0	11
ASV_351	Bacteria	Proteobacteria	Alphaproteobacteria	Rhizobiales	Hyphomicrobiaceae	Hyphomicrobium-like	sp.	unclassified	django-15	0	0	0	0	0	0	0	0	0	0	0	0	0	0	0	133	0	0	0	0	0	0	0	0	0	19	0	0	0	0	0	0	33	0	0	0	0	73	0	0
ASV_352	Bacteria	Proteobacteria	Gammaproteobacteria	Pseudomonadales	Pseudomonadaceae	Pseudomonas	lurida	unclassified	LMG21995	0	0	0	0	0	0	0	0	0	0	0	0	0	0	0	0	0	0	0	0	0	0	0	0	0	0	5	0	129	0	7	1	0	5	0	0	0	17	0	0
ASV_353	Bacteria	unclassified	unclassified	unclassified	unclassified	unclassified	unclassified	unclassified	unclassified	0	65	83	0	183	0	0	0	0	0	0	0	0	0	0	0	0	0	0	0	0	0	0	0	0	1	0	0	0	0	0	0	0	0	0	0	0	0	0	0
ASV_354	Bacteria	Proteobacteria	unclassified	unclassified	unclassified	unclassified	unclassified	unclassified	unclassified	0	0	0	0	0	0	0	0	0	0	0	0	0	0	0	0	0	228	0	34	57	3	0	0	0	0	2	0	0	0	0	0	2	0	5	0	1	0	0	0
ASV_355	Bacteria	Proteobacteria	Gammaproteobacteria	Pseudomonadales	Pseudomonadaceae	Pseudomonas	fluorescens	unclassified	C3	0	0	0	0	0	0	0	0	0	0	0	0	0	0	15	0	0	0	0	0	0	0	0	0	0	0	0	18	49	0	86	0	42	0	52	0	0	0	0	16
ASV_356	Bacteria	Proteobacteria	Alphaproteobacteria	Rhizobiales	Hyphomicrobiaceae	Hyphomicrobium-like	sp.	unclassified	django-15	0	0	0	0	0	0	0	0	0	0	0	0	0	0	0	0	2	0	18	0	0	7	10	0	13	0	0	1	0	0	0	0	0	11	3	18	52	7	0	0
ASV_357	Bacteria	Proteobacteria	Gammaproteobacteria	Pseudomonadales	Pseudomonadaceae	Pseudomonas	sp.	unclassified	PGPPP3	0	0	0	0	6	0	0	0	0	0	0	0	0	3	208	0	4	0	0	0	0	0	0	0	2	1	0	13	1	0	0	0	0	1	0	0	2	0	1	6
ASV_358	Bacteria	Proteobacteria	Gammaproteobacteria	Pseudomonadales	Pseudomonadaceae	Pseudomonas	sp.	unclassified	PGPPP3	0	0	0	0	4	0	0	4	0	0	52	0	0	14	0	0	0	0	41	0	0	0	0	0	0	23	5	25	0	0	2	0	0	13	0	0	0	0	5	81
ASV_359	Bacteria	Proteobacteria	Gammaproteobacteria	unclassified	unclassified	unclassified	unclassified	unclassified	unclassified	0	0	318	9	0	0	0	0	0	0	0	0	0	0	0	0	0	0	0	0	0	0	0	0	0	0	0	0	0	0	0	0	0	0	0	0	0	0	0	0
ASV_360	Bacteria	Proteobacteria	Gammaproteobacteria	Pseudomonadales	Pseudomonadaceae	Pseudomonas	sp.	unclassified	FEMGT703P	0	0	0	68	0	0	0	0	0	0	0	0	0	0	9	0	0	0	0	0	121	0	33	0	0	0	0	2	0	0	0	0	39	0	0	0	0	0	0	14
ASV_361	Bacteria	Proteobacteria	Gammaproteobacteria	Pseudomonadales	Pseudomonadaceae	Pseudomonas	sp.	unclassified	PGPPP3	0	10	0	0	52	31	0	0	0	0	0	0	0	0	0	0	0	0	68	0	10	0	2	0	29	0	0	16	2	3	5	1	0	18	0	0	1	0	0	33
ASV_362	Bacteria	Proteobacteria	unclassified	unclassified	unclassified	unclassified	unclassified	unclassified	unclassified	0	0	0	0	0	0	0	0	0	0	0	0	0	1	0	0	0	6	16	37	0	0	0	0	7	3	20	1	0	0	0	0	96	0	37	5	43	2	0	25
ASV_363	Bacteria	Proteobacteria	Gammaproteobacteria	Aeromonadales	Aeromonadaceae	Aeromonas	finlandiensis	unclassified	4287D	0	0	0	0	0	0	0	0	0	0	0	0	0	0	0	0	19	0	0	0	0	0	0	0	0	0	3	0	61	0	22	0	0	191	29	0	0	0	0	0
ASV_364	Bacteria	Proteobacteria	Gammaproteobacteria	Pseudomonadales	Pseudomonadaceae	Pseudomonas	brenneri	unclassified	RGCB108	61	9	0	0	0	0	0	0	0	0	3	0	0	0	13	3	0	0	0	0	0	0	0	0	4	0	1	0	9	0	16	0	0	0	0	0	0	0	0	0
ASV_365	Bacteria	Proteobacteria	Gammaproteobacteria	Pseudomonadales	Pseudomonadaceae	Pseudomonas	unclassified	unclassified	unclassified	0	191	0	62	32	16	0	0	0	0	0	0	16	0	0	0	0	0	0	0	2	0	0	0	0	0	0	0	3	0	0	0	0	0	0	0	1	0	0	0
ASV_366	Bacteria	Proteobacteria	Gammaproteobacteria	Aeromonadales	Aeromonadaceae	Aeromonas	unclassified	unclassified	unclassified	0	0	0	1	0	0	0	0	0	0	0	0	0	0	0	0	4	0	0	0	0	0	311	0	0	0	0	0	0	2	0	0	0	0	0	0	0	0	0	0
ASV_367	Bacteria	Proteobacteria	Gammaproteobacteria	Pseudomonadales	Pseudomonadaceae	Pseudomonas	unclassified	unclassified	unclassified	0	0	0	0	0	1	0	0	0	0	0	0	140	0	46	0	40	0	0	0	63	0	0	0	0	0	4	1	0	0	0	0	0	0	0	0	0	0	0	27
ASV_368	Bacteria	Proteobacteria	Gammaproteobacteria	Pseudomonadales	Pseudomonadaceae	Pseudomonas	unclassified	unclassified	unclassified	0	0	0	0	0	0	0	0	0	0	0	0	0	0	0	0	0	0	0	0	0	0	0	0	0	0	0	69	0	0	1	0	0	0	0	0	0	0	0	252
ASV_369	Bacteria	Proteobacteria	Alphaproteobacteria	Rhizobiales	Hyphomicrobiaceae	unclassified	unclassified	unclassified	unclassified	0	0	0	0	0	0	0	0	0	0	0	0	9	64	0	0	0	0	0	20	10	37	0	0	0	0	8	20	11	0	5	0	15	0	5	1	49	5	19	21
ASV_370	Bacteria	Proteobacteria	unclassified	unclassified	unclassified	unclassified	unclassified	unclassified	unclassified	0	0	0	0	0	0	0	0	0	0	0	0	0	0	0	0	0	0	0	0	0	0	0	110	2	188	0	0	0	16	0	3	2	0	0	0	0	0	0	0
ASV_371	Bacteria	Proteobacteria	Gammaproteobacteria	Pseudomonadales	Pseudomonadaceae	Pseudomonas	brenneri	unclassified	RGCB108	0	0	0	0	0	0	53	0	0	0	23	0	0	0	0	0	0	0	0	0	0	0	0	0	20	0	0	0	0	0	0	0	0	0	0	0	0	0	0	6
ASV_372	Bacteria	Proteobacteria	Gammaproteobacteria	Pseudomonadales	Pseudomonadaceae	Pseudomonas	unclassified	unclassified	unclassified	0	0	0	0	0	0	0	0	0	0	0	0	0	0	0	0	0	279	0	0	0	0	0	0	0	0	0	0	0	0	0	0	0	0	0	0	0	0	20	0
ASV_373	Bacteria	Proteobacteria	Gammaproteobacteria	Pseudomonadales	Pseudomonadaceae	Pseudomonas	sp.	unclassified	PGPPP3	0	1	0	13	1	0	0	0	0	0	0	0	0	4	0	0	0	0	1	0	69	0	9	0	1	0	112	17	18	0	2	0	0	12	9	0	6	0	0	12
ASV_374	Bacteria	Proteobacteria	Gammaproteobacteria	Pseudomonadales	Pseudomonadaceae	Pseudomonas	anguilliseptica	unclassified	DSM12111	0	0	0	0	0	0	0	0	0	0	0	0	0	0	0	0	0	0	59	0	0	0	0	0	72	0	0	10	46	0	0	0	0	0	0	0	0	0	0	0
ASV_375	Bacteria	Proteobacteria	Gammaproteobacteria	unclassified	unclassified	unclassified	unclassified	unclassified	unclassified	0	0	0	0	0	0	0	0	0	0	0	0	117	0	0	18	1	0	75	0	0	95	0	0	0	0	9	0	2	0	0	0	0	0	0	0	0	0	0	0
ASV_376	Bacteria	Proteobacteria	Gammaproteobacteria	Pseudomonadales	Pseudomonadaceae	Pseudomonas	unclassified	unclassified	unclassified	0	0	0	0	0	0	0	0	0	0	0	0	0	0	14	0	0	0	0	0	0	0	102	0	0	0	0	1	90	0	0	0	0	2	104	0	0	0	0	0
ASV_377	Bacteria	Proteobacteria	Gammaproteobacteria	Pseudomonadales	Pseudomonadaceae	Pseudomonas	unclassified	unclassified	unclassified	0	0	0	0	0	0	0	0	0	0	0	0	0	0	0	0	0	0	0	0	71	244	0	0	0	0	0	0	0	0	0	0	0	0	0	0	0	0	0	0
ASV_378	Bacteria	Proteobacteria	Gammaproteobacteria	Aeromonadales	Aeromonadaceae	Aeromonas	Gp_CI1	unclassified	BR_Chassieu_1114_22170_18303	0	18	0	11	0	51	0	0	0	0	11	1	0	0	6	0	1	0	0	0	0	0	0	0	0	0	20	3	0	0	0	12	10	3	0	0	0	0	1	45
ASV_379	Bacteria	Proteobacteria	Gammaproteobacteria	Pseudomonadales	Pseudomonadaceae	Pseudomonas	sp.	unclassified	PGPPP3	0	0	0	10	7	4	0	2	0	0	15	12	0	0	19	4	3	25	10	0	20	0	0	0	15	20	0	5	9	0	0	0	0	4	0	0	0	3	0	73
ASV_380	Bacteria	Proteobacteria	Alphaproteobacteria	Rhizobiales	Hyphomicrobiaceae	Hyphomicrobium-like	sp.	unclassified	django-15	0	0	0	0	0	0	0	0	0	0	0	0	0	160	0	0	0	0	0	0	0	58	0	0	0	0	0	1	0	0	47	0	0	39	2	0	0	5	0	0
ASV_381	Bacteria	Proteobacteria	Gammaproteobacteria	Pseudomonadales	Pseudomonadaceae	Pseudomonas	anguilliseptica	unclassified	DSM12111	0	0	0	0	0	0	0	0	0	0	0	0	0	0	0	0	0	0	85	0	0	0	0	0	0	0	1	42	0	0	0	0	0	42	0	0	0	0	0	20
ASV_382	Bacteria	Proteobacteria	Gammaproteobacteria	Pseudomonadales	Pseudomonadaceae	Pseudomonas	sp.	unclassified	PGPPP3	0	9	0	54	11	9	0	0	0	0	0	0	0	0	1	71	39	0	3	0	59	0	0	1	0	0	0	26	3	3	1	0	0	0	0	0	10	0	0	2
ASV_383	Bacteria	Proteobacteria	Gammaproteobacteria	Pseudomonadales	Pseudomonadaceae	Pseudomonas	unclassified	unclassified	unclassified	0	0	0	0	0	1	0	0	0	1	0	0	0	2	40	0	0	0	0	0	0	0	0	0	86	0	13	0	0	1	4	0	0	0	0	0	1	1	0	146
ASV_384	Bacteria	Proteobacteria	Betaproteobacteria	Burkholderiales	unclassified	unclassified	unclassified	unclassified	unclassified	0	0	0	0	0	0	0	0	0	0	0	0	15	0	0	0	0	210	1	17	46	7	0	0	0	9	1	0	0	0	0	0	0	0	0	0	4	0	0	0
ASV_385	Bacteria	Proteobacteria	Gammaproteobacteria	Pseudomonadales	Pseudomonadaceae	Pseudomonas	unclassified	unclassified	unclassified	0	0	0	0	0	0	0	0	0	0	0	0	0	0	1	0	0	261	0	0	0	0	0	0	46	0	0	0	0	0	0	0	0	0	0	0	0	0	0	0
ASV_386	Bacteria	Proteobacteria	Gammaproteobacteria	Pseudomonadales	Pseudomonadaceae	Pseudomonas	anguilliseptica	unclassified	DSM12111	0	0	0	0	0	0	0	0	0	0	0	0	0	0	0	0	0	0	0	0	0	0	0	0	0	0	0	0	0	0	0	0	0	0	245	0	0	0	0	48
ASV_387	Bacteria	Proteobacteria	Gammaproteobacteria	Pseudomonadales	Pseudomonadaceae	Pseudomonas	sp.	unclassified	PGPPP3	0	0	0	0	71	73	0	0	0	0	0	0	0	0	19	23	0	0	0	0	66	0	0	0	0	19	0	0	4	0	0	0	0	0	0	0	0	0	0	21
ASV_388	Bacteria	Proteobacteria	Alphaproteobacteria	Rhizobiales	Hyphomicrobiaceae	Hyphomicrobium-like	sp.	unclassified	django-15	0	0	0	0	0	0	0	0	0	0	0	0	0	13	1	11	0	0	0	0	0	0	6	28	9	1	0	4	8	4	4	3	0	2	0	73	2	16	11	0
ASV_389	Bacteria	Proteobacteria	Gammaproteobacteria	Pseudomonadales	Pseudomonadaceae	Pseudomonas	unclassified	unclassified	unclassified	0	0	0	0	0	0	0	0	0	0	0	0	0	0	68	0	0	0	0	0	0	0	0	0	0	0	0	52	8	0	70	0	0	0	0	0	40	0	0	0
ASV_390	Bacteria	Proteobacteria	Betaproteobacteria	Nitrosomonadales	Nitrosomonadaceae	Nitrosomonas	sp.	unclassified	Is79A3	0	0	0	0	0	0	0	0	0	0	0	0	177	0	0	0	0	44	10	40	7	20	0	0	7	0	0	0	0	0	0	0	0	0	0	0	0	0	0	0
ASV_391	Bacteria	unclassified	unclassified	unclassified	unclassified	unclassified	unclassified	unclassified	django-7	0	0	0	0	0	0	0	0	0	0	0	0	47	0	0	32	6	66	15	4	31	74	0	0	0	0	6	0	0	0	0	13	7	0	0	0	1	0	0	0
ASV_392	Bacteria	Proteobacteria	Gammaproteobacteria	Pseudomonadales	Pseudomonadaceae	Pseudomonas	sp.	unclassified	Root329	0	0	0	0	0	0	0	0	0	0	0	0	0	0	0	0	0	0	0	0	0	0	3	0	0	0	11	2	89	0	0	0	12	0	97	0	0	0	0	0
ASV_393	Bacteria	Proteobacteria	Gammaproteobacteria	Pseudomonadales	Pseudomonadaceae	Pseudomonas	fluorescens	unclassified	BBc6R8	0	0	0	0	0	0	0	0	0	0	0	0	0	0	0	0	0	0	0	0	0	0	0	0	0	0	0	0	4	0	0	0	0	0	21	0	0	0	0	0
ASV_394	Bacteria	Proteobacteria	Gammaproteobacteria	Pseudomonadales	Pseudomonadaceae	Pseudomonas	anguilliseptica	unclassified	DSM12111	1	0	0	0	0	0	0	0	0	0	0	0	0	1	1	0	6	0	74	0	24	0	0	32	0	0	7	16	13	0	3	48	0	48	0	0	2	0	0	3
ASV_395	Bacteria	Proteobacteria	Gammaproteobacteria	unclassified	unclassified	unclassified	unclassified	unclassified	unclassified	0	0	0	0	0	0	0	0	0	0	0	0	0	21	22	0	0	0	52	46	0	0	0	0	0	0	1	1	7	0	0	0	86	2	26	0	0	0	34	0
ASV_396	Bacteria	Proteobacteria	Gammaproteobacteria	Pseudomonadales	Pseudomonadaceae	Pseudomonas	sp.	unclassified	PGPPP3	7	33	8	33	17	49	0	0	0	0	0	0	19	0	7	0	6	0	0	1	27	0	0	0	12	5	1	3	1	0	0	0	0	0	0	0	4	16	1	1
ASV_397	Bacteria	Proteobacteria	Gp_BG	unclassified	unclassified	unclassified	unclassified	unclassified	BR_Chassieu_1114_22452_3359	0	295	0	0	0	0	0	0	0	0	1	0	0	0	0	0	0	0	0	0	0	0	0	0	0	0	0	0	0	0	0	0	0	0	0	0	0	0	0	0
ASV_398	Bacteria	Proteobacteria	Gammaproteobacteria	Pseudomonadales	Pseudomonadaceae	Pseudomonas	sp.	unclassified	PGPPP3	0	0	0	0	13	10	0	0	0	0	0	0	0	0	13	0	6	0	0	0	11	4	11	0	8	10	2	17	8	0	7	0	0	14	0	0	30	0	2	81
ASV_399	Bacteria	Proteobacteria	Gammaproteobacteria	Pseudomonadales	Pseudomonadaceae	Pseudomonas	sp.	unclassified	PGPPP3	65	0	0	0	12	5	0	0	0	1	1	0	0	0	0	0	1	0	0	0	0	0	0	0	4	29	0	21	19	1	0	0	1	3	0	0	3	0	5	63
ASV_400	Bacteria	Proteobacteria	Gammaproteobacteria	Pseudomonadales	Pseudomonadaceae	Pseudomonas	sp.	unclassified	PGPPP3	0	0	16	0	53	105	0	0	0	0	0	1	0	0	3	12	15	0	0	0	0	0	4	0	6	3	14	0	14	0	14	0	0	0	0	0	0	0	0	12
ASV_401	Bacteria	Proteobacteria	Gammaproteobacteria	Pseudomonadales	Pseudomonadaceae	Pseudomonas	anguilliseptica	unclassified	DSM12111	0	0	0	0	0	0	0	0	0	0	0	0	0	0	0	0	0	0	0	0	0	0	0	0	0	1	0	280	0	0	0	0	0	0	0	0	0	0	0	2
ASV_402	Bacteria	Proteobacteria	Betaproteobacteria	Nitrosomonadales	Nitrosomonadaceae	Nitrosomonas	sp.	unclassified	Is79A3	74	139	0	0	32	18	0	1	0	0	0	0	5	0	0	21	0	0	0	0	0	0	0	0	0	0	0	0	0	0	0	0	0	0	0	0	0	0	0	0
ASV_403	Bacteria	Proteobacteria	Gammaproteobacteria	Pseudomonadales	Pseudomonadaceae	Pseudomonas	unclassified	unclassified	unclassified	0	0	0	0	0	61	0	0	0	39	7	4	0	0	58	0	18	0	0	0	0	0	0	0	12	0	8	8	0	0	13	0	0	8	0	0	4	0	27	4
ASV_404	Bacteria	Proteobacteria	Gammaproteobacteria	Pseudomonadales	Pseudomonadaceae	Pseudomonas	anguilliseptica	unclassified	DSM12111	0	0	0	0	0	0	0	0	0	0	0	0	0	0	0	0	0	0	0	0	0	0	0	0	0	0	0	0	46	0	0	0	0	3	27	0	0	0	103	0
ASV_405	Bacteria	Proteobacteria	Gammaproteobacteria	Pseudomonadales	Pseudomonadaceae	Pseudomonas	flavescens	unclassified	NBRC103044	0	0	0	0	0	0	0	281	0	0	0	0	0	0	0	0	0	0	0	0	0	0	0	0	0	0	0	5	0	0	0	0	0	0	0	0	0	0	0	0
ASV_406	Bacteria	Proteobacteria	Gammaproteobacteria	Pseudomonadales	Pseudomonadaceae	Pseudomonas	proteolytica	unclassified	WS5126	0	0	0	0	0	0	0	0	0	0	0	0	0	0	55	0	0	0	0	0	0	0	0	0	0	0	0	0	3	3	0	0	0	0	2	0	7	0	0	0
ASV_407	Bacteria	Proteobacteria	Gammaproteobacteria	Pseudomonadales	Pseudomonadaceae	Pseudomonas	unclassified	unclassified	unclassified	0	0	0	0	0	0	0	0	0	0	0	0	0	0	0	0	0	0	106	0	0	0	0	22	0	0	0	3	8	0	1	0	0	0	0	0	6	10	0	30
ASV_408	Bacteria	Proteobacteria	Alphaproteobacteria	Rhizobiales	Hyphomicrobiaceae	Hyphomicrobium-like	sp.	unclassified	django-15	0	0	0	0	0	0	0	0	0	0	0	0	0	15	0	69	7	1	0	28	9	0	0	0	0	0	14	3	0	0	0	0	12	0	0	8	29	3	15	49
ASV_409	Bacteria	Proteobacteria	Gammaproteobacteria	Pseudomonadales	Pseudomonadaceae	Pseudomonas	unclassified	unclassified	unclassified	0	0	0	0	0	0	0	0	0	0	0	0	0	0	0	0	0	0	0	186	61	0	0	0	30	0	0	0	0	0	0	0	0	0	0	0	0	0	0	0
ASV_410	Bacteria	Proteobacteria	Gammaproteobacteria	Pseudomonadales	Pseudomonadaceae	Pseudomonas	unclassified	unclassified	unclassified	0	0	0	0	0	0	0	0	0	0	0	0	0	0	0	0	0	0	0	0	0	0	0	0	0	24	0	35	0	0	0	0	0	6	0	0	0	0	0	123
ASV_411	Bacteria	Proteobacteria	Gammaproteobacteria	Pseudomonadales	Pseudomonadaceae	Pseudomonas	unclassified	unclassified	unclassified	0	0	0	0	0	0	0	0	0	0	0	0	0	0	0	0	46	0	0	0	0	0	77	0	3	0	0	0	48	22	0	0	0	0	0	0	0	0	0	0
ASV_412	Bacteria	Proteobacteria	Gammaproteobacteria	Pseudomonadales	Pseudomonadaceae	Pseudomonas	sp.	unclassified	PGPPP3	2	0	0	0	2	37	0	0	0	0	0	0	0	0	8	1	0	13	10	0	66	0	3	0	0	3	0	2	0	0	0	0	0	5	0	0	64	0	2	18
ASV_413	Bacteria	Proteobacteria	Gammaproteobacteria	Pseudomonadales	Pseudomonadaceae	Pseudomonas	unclassified	unclassified	unclassified	0	0	0	0	0	0	0	0	0	0	0	0	0	0	36	0	7	0	0	0	0	0	0	0	0	0	0	20	1	0	0	0	117	74	0	0	9	0	0	9
ASV_414	Bacteria	Proteobacteria	Gammaproteobacteria	Aeromonadales	Aeromonadaceae	Aeromonas	sp.	unclassified	unclassified	0	1	0	3	0	0	0	0	9	0	0	0	0	0	0	0	0	0	0	0	0	0	4	0	0	0	10	146	7	0	0	0	0	17	0	0	0	0	8	10
ASV_415	Bacteria	Proteobacteria	Gammaproteobacteria	Pseudomonadales	Pseudomonadaceae	Pseudomonas	unclassified	unclassified	unclassified	0	0	0	0	0	0	0	0	0	0	0	0	0	0	223	0	0	0	0	0	0	0	0	0	0	0	0	0	7	0	0	0	1	0	2	0	0	35	0	0
ASV_416	Bacteria	Proteobacteria	Gammaproteobacteria	Pseudomonadales	Pseudomonadaceae	Pseudomonas	pseudoalcaligenes	unclassified	CECT5344	0	0	0	0	0	0	0	0	0	0	0	0	0	0	0	0	0	0	0	0	0	130	0	0	0	0	28	0	0	0	0	0	0	8	0	50	0	0	9	0
ASV_417	Bacteria	Proteobacteria	Gammaproteobacteria	Pseudomonadales	Pseudomonadaceae	Pseudomonas	pohangensis-like	Gp_CU	BR_Chassieu_1104_8806_18996	146	7	27	0	6	0	0	0	0	0	0	0	0	0	0	0	68	0	3	0	0	0	0	0	0	0	0	0	0	0	0	0	20	0	0	0	0	0	0	0
ASV_418	Bacteria	Proteobacteria	Gammaproteobacteria	Pseudomonadales	Pseudomonadaceae	Pseudomonas	unclassified	unclassified	unclassified	0	0	0	0	0	0	0	0	0	0	0	0	0	0	0	0	0	0	0	0	0	0	0	0	92	0	0	0	0	0	55	0	2	0	112	0	0	0	0	0
ASV_419	Bacteria	unclassified	unclassified	unclassified	unclassified	unclassified	unclassified	unclassified	unclassified	0	0	0	0	0	0	142	0	17	9	93	15	0	0	0	0	0	0	0	0	0	0	0	0	0	0	0	0	0	0	0	0	0	0	0	0	0	0	0	0
ASV_420	Bacteria	Proteobacteria	Gammaproteobacteria	Pseudomonadales	Pseudomonadaceae	Pseudomonas	unclassified	unclassified	unclassified	0	0	0	0	0	0	0	0	0	0	0	0	0	4	2	71	1	0	0	0	0	0	0	0	80	0	36	3	0	0	53	0	0	3	0	0	0	0	0	0
ASV_421	Bacteria	Proteobacteria	unclassified	unclassified	unclassified	unclassified	unclassified	unclassified	unclassified	0	0	0	0	0	0	0	0	0	0	0	0	0	0	0	0	0	34	0	0	0	0	1	22	11	29	0	0	0	21	0	0	0	0	0	24	0	106	0	7
ASV_422	Bacteria	Proteobacteria	Gammaproteobacteria	Pseudomonadales	Pseudomonadaceae	Pseudomonas	unclassified	unclassified	unclassified	0	0	0	0	0	0	0	0	0	0	0	0	0	0	0	0	226	0	0	0	0	0	0	0	0	1	0	0	1	0	0	0	0	4	0	0	0	0	0	0
ASV_423	Bacteria	Proteobacteria	Gammaproteobacteria	Pseudomonadales	Pseudomonadaceae	Pseudomonas	anguilliseptica	unclassified	BR_Chassieu_1102_22880_17448	0	0	0	0	0	0	0	0	0	0	0	0	0	0	0	0	158	0	0	0	115	0	0	0	0	0	0	0	0	0	0	0	0	1	0	0	0	0	0	0
ASV_424	Bacteria	Proteobacteria	Gammaproteobacteria	unclassified	unclassified	unclassified	unclassified	unclassified	unclassified	83	55	0	0	125	9	0	0	0	0	0	0	0	0	0	0	0	0	0	0	0	0	0	0	0	0	0	0	0	0	0	0	0	0	0	0	0	0	0	0
ASV_425	Bacteria	Proteobacteria	Gammaproteobacteria	unclassified	unclassified	unclassified	unclassified	unclassified	unclassified	0	0	0	0	0	0	0	0	0	0	0	0	0	0	0	0	0	0	0	0	0	0	3	8	22	1	0	8	10	17	2	2	12	3	3	85	17	13	0	27
ASV_426	Bacteria	Proteobacteria	Gammaproteobacteria	unclassified	unclassified	unclassified	unclassified	unclassified	unclassified	7	95	0	5	8	0	106	14	5	8	5	11	0	0	0	6	0	0	0	0	0	0	0	0	0	0	0	0	0	0	0	0	0	0	0	0	0	0	0	0
ASV_427	Bacteria	Proteobacteria	Gammaproteobacteria	Aeromonadales	Aeromonadaceae	Aeromonas	sp.	unclassified	bpoe1152	5	0	0	2	0	3	0	0	0	9	0	0	0	1	4	0	3	0	0	0	0	0	5	0	0	0	67	23	3	1	0	0	2	14	2	0	0	0	43	17
ASV_428	Bacteria	Proteobacteria	Gammaproteobacteria	unclassified	unclassified	unclassified	unclassified	unclassified	unclassified	0	0	0	0	0	0	0	0	0	0	0	0	0	8	0	0	0	0	0	0	0	13	0	34	27	61	0	8	0	2	0	4	3	6	0	2	4	11	0	3
ASV_429	Bacteria	Proteobacteria	Gammaproteobacteria	Pseudomonadales	Pseudomonadaceae	Pseudomonas	unclassified	unclassified	unclassified	0	0	0	0	0	0	0	0	0	0	0	0	0	0	0	0	0	0	0	0	0	0	0	0	0	0	0	0	0	0	0	0	0	0	146	0	0	0	0	44
ASV_430	Bacteria	Proteobacteria	Gammaproteobacteria	Pseudomonadales	Pseudomonadaceae	Pseudomonas	anguilliseptica	unclassified	DSM12111	0	0	0	0	0	0	0	0	0	0	0	0	0	0	0	0	0	0	0	0	0	0	0	0	0	0	0	0	0	0	0	0	0	0	0	0	0	0	0	267
ASV_431	Bacteria	Proteobacteria	Gammaproteobacteria	unclassified	unclassified	unclassified	unclassified	unclassified	unclassified	0	0	0	0	0	0	0	0	0	0	0	0	0	0	0	0	0	0	0	0	0	0	0	0	0	0	15	0	0	28	0	0	0	0	0	0	0	0	206	0
ASV_432	Bacteria	Proteobacteria	Betaproteobacteria	Neisseriales	Neisseriaceae	Aquaspirillum	sp.	unclassified	LM1	1	226	0	0	22	0	0	0	0	0	0	0	0	0	2	0	0	0	0	0	0	0	0	0	0	0	2	1	0	0	0	0	0	0	0	0	0	0	10	0
ASV_433	Bacteria	Proteobacteria	Gammaproteobacteria	Aeromonadales	Aeromonadaceae	Aeromonas	sobria	unclassified	8005	0	0	0	0	0	0	0	0	0	0	0	0	0	0	0	0	0	0	0	0	0	0	17	4	0	0	78	0	33	0	48	0	0	43	0	0	0	0	0	25
ASV_434	Bacteria	Proteobacteria	Alphaproteobacteria	Rhizobiales	Hyphomicrobiaceae	Hyphomicrobium-like	sp.	unclassified	django-15	0	0	0	0	0	0	0	0	0	0	0	0	0	0	0	0	0	0	0	0	0	0	4	0	0	5	0	0	4	21	0	30	0	22	55	5	3	37	11	8
ASV_435	Bacteria	Proteobacteria	Gammaproteobacteria	Pseudomonadales	Pseudomonadaceae	Pseudomonas	unclassified	unclassified	unclassified	0	0	0	0	0	0	0	0	0	0	0	0	0	0	0	0	0	0	0	0	0	0	0	0	0	262	0	0	0	0	0	0	0	0	0	0	0	0	0	0
ASV_436	Bacteria	Proteobacteria	Gammaproteobacteria	Pseudomonadales	Pseudomonadaceae	Pseudomonas	anguilliseptica	unclassified	DSM12111	0	0	0	0	0	0	0	0	0	0	0	0	0	0	0	0	0	0	0	0	0	0	0	0	0	0	132	22	0	0	0	0	0	1	0	0	86	0	0	19
ASV_437	Bacteria	unclassified	unclassified	unclassified	unclassified	unclassified	unclassified	unclassified	unclassified	0	0	0	0	260	0	0	0	0	0	0	0	0	0	0	0	0	0	0	0	0	0	0	0	0	0	0	0	0	0	0	0	0	0	0	0	0	0	0	0
ASV_438	Bacteria	Proteobacteria	unclassified	unclassified	unclassified	unclassified	unclassified	unclassified	unclassified	0	0	0	0	0	0	0	0	0	0	0	0	0	0	0	0	0	260	0	0	0	0	0	0	0	0	0	0	0	0	0	0	0	0	0	0	0	0	0	0
ASV_439	Bacteria	Proteobacteria	Gammaproteobacteria	Pseudomonadales	Pseudomonadaceae	Pseudomonas	sp.	unclassified	PGPPP3	0	25	0	0	65	8	0	0	0	0	6	0	0	0	4	0	7	0	22	0	8	0	20	0	6	8	6	2	3	2	6	0	0	6	0	0	0	0	0	13
ASV_440	Bacteria	Proteobacteria	Gammaproteobacteria	Pseudomonadales	Pseudomonadaceae	Pseudomonas	unclassified	unclassified	unclassified	0	0	0	0	0	0	0	0	0	0	0	0	0	0	0	0	0	0	0	0	0	0	257	0	0	0	0	0	0	0	0	0	0	0	0	0	0	0	0	0
ASV_441	Bacteria	Proteobacteria	Gp_BG	unclassified	unclassified	unclassified	unclassified	unclassified	BR_Chassieu_1114_22452_3359	0	0	0	0	0	0	0	0	0	0	0	0	0	0	0	0	0	0	256	0	0	0	0	0	0	0	0	0	0	0	0	0	0	0	0	0	0	0	0	0
ASV_442	Bacteria	Proteobacteria	Gammaproteobacteria	Pseudomonadales	Pseudomonadaceae	Pseudomonas	sp.	unclassified	PGPPP3	0	0	0	0	21	40	0	0	0	0	0	0	0	3	0	0	0	0	2	0	97	0	0	0	0	2	0	30	0	0	0	0	0	0	1	0	0	0	0	53
ASV_443	Bacteria	Proteobacteria	Alphaproteobacteria	Rhizobiales	Hyphomicrobiaceae	Hyphomicrobium-like	sp.	unclassified	django-15	0	0	0	0	0	0	0	0	0	0	0	0	0	0	0	0	0	0	0	0	0	0	0	0	23	45	20	24	0	0	12	0	0	0	0	0	1	123	0	0
ASV_444	Bacteria	Proteobacteria	unclassified	unclassified	unclassified	unclassified	unclassified	unclassified	unclassified	31	84	77	27	19	0	0	0	0	0	0	0	15	0	0	0	0	0	0	0	0	0	0	0	0	0	0	0	0	0	0	0	0	0	0	0	0	0	0	0
ASV_445	Bacteria	Proteobacteria	Gammaproteobacteria	Pseudomonadales	Pseudomonadaceae	Pseudomonas	unclassified	unclassified	unclassified	0	253	0	0	0	0	0	0	0	0	0	0	0	0	0	0	0	0	0	0	0	0	0	0	0	0	0	0	0	0	0	0	0	0	0	0	0	0	0	0
ASV_446	Bacteria	Proteobacteria	unclassified	unclassified	unclassified	unclassified	unclassified	unclassified	unclassified	0	0	0	0	0	0	0	0	0	0	0	0	0	0	0	78	0	0	24	0	106	45	0	0	0	0	0	0	0	0	0	0	0	0	0	0	0	0	0	0
ASV_447	Bacteria	Proteobacteria	Gammaproteobacteria	unclassified	unclassified	unclassified	unclassified	unclassified	unclassified	0	1	0	0	0	0	12	148	31	13	36	9	0	0	0	0	0	0	0	0	0	0	0	0	0	0	0	0	0	0	0	0	0	0	0	0	0	0	0	0
ASV_448	Bacteria	Proteobacteria	Gammaproteobacteria	Pseudomonadales	Pseudomonadaceae	Pseudomonas	sp.	unclassified	PGPPP3	0	0	0	0	30	0	0	0	0	0	0	0	0	0	2	0	4	0	0	0	0	4	0	0	0	0	0	23	1	0	0	0	0	140	0	0	1	0	0	1
ASV_449	Bacteria	Proteobacteria	Gammaproteobacteria	Pseudomonadales	Pseudomonadaceae	Pseudomonas	koreensis	unclassified	D26	0	0	0	0	0	62	0	0	0	0	0	0	0	0	0	0	0	0	0	0	0	0	0	0	0	0	14	27	38	1	0	1	0	2	63	0	0	0	0	16
ASV_450	Bacteria	unclassified	unclassified	unclassified	unclassified	unclassified	unclassified	unclassified	unclassified	0	0	0	0	0	0	0	0	0	0	0	0	0	0	0	0	0	0	249	0	0	1	0	0	0	0	0	0	0	0	0	1	0	0	0	0	0	0	0	0
ASV_451	Bacteria	Proteobacteria	Gammaproteobacteria	Pseudomonadales	Pseudomonadaceae	Pseudomonas	unclassified	unclassified	unclassified	0	0	0	0	0	0	0	0	0	0	0	0	0	0	0	0	0	0	0	0	0	0	0	0	27	9	0	0	69	0	0	0	0	0	0	0	0	5	0	0
ASV_452	Bacteria	Proteobacteria	Gammaproteobacteria	Pseudomonadales	Pseudomonadaceae	Pseudomonas	sp.	unclassified	PGPPP3	0	10	0	0	123	0	0	0	0	0	0	0	0	0	3	5	4	0	19	0	1	28	0	0	9	0	0	0	4	0	1	0	0	2	5	0	3	0	0	5
ASV_453	Bacteria	Proteobacteria	Gammaproteobacteria	Pseudomonadales	Pseudomonadaceae	Pseudomonas	unclassified	unclassified	unclassified	0	0	0	0	0	0	0	0	0	0	0	0	0	0	0	0	0	0	0	0	0	0	0	0	0	0	0	30	8	0	0	0	0	28	0	0	1	0	0	46
ASV_454	Bacteria	Proteobacteria	Gammaproteobacteria	Pseudomonadales	Pseudomonadaceae	Pseudomonas	sp.	unclassified	PGPPP3	0	3	0	0	93	18	0	0	0	0	2	0	0	0	0	6	0	0	45	0	6	0	13	0	4	0	0	2	10	0	5	0	0	0	0	0	13	8	0	14
ASV_455	Bacteria	Proteobacteria	Gammaproteobacteria	Pseudomonadales	Pseudomonadaceae	Pseudomonas	fragi	unclassified	DBC	0	0	0	0	0	0	0	0	0	0	0	0	0	0	21	0	0	0	0	0	0	0	0	0	0	0	0	2	79	0	0	0	0	27	0	0	0	0	0	0
ASV_456	Bacteria	Proteobacteria	Gammaproteobacteria	Aeromonadales	Aeromonadaceae	Aeromonas	Gp_CI1	unclassified	BR_Chassieu_1114_22170_18303	0	76	0	0	0	3	0	0	0	0	0	0	0	0	0	0	0	0	0	0	0	0	0	0	2	0	53	0	4	3	0	0	6	6	0	0	0	0	58	0
ASV_457	Bacteria	Proteobacteria	Gammaproteobacteria	Pseudomonadales	Pseudomonadaceae	Pseudomonas	anguilliseptica	unclassified	DSM12111	0	0	0	0	0	0	0	0	0	0	0	0	0	0	125	0	0	0	0	0	0	0	0	0	0	0	107	0	0	0	0	0	0	0	0	0	0	0	0	13
ASV_458	Bacteria	Proteobacteria	Gammaproteobacteria	Aeromonadales	Aeromonadaceae	Aeromonas	sobria	unclassified	8005	0	0	0	0	0	0	0	0	0	0	0	0	0	0	0	0	0	0	0	0	0	0	2	0	0	1	0	0	1	0	1	0	0	236	0	0	0	0	0	3
ASV_459	Bacteria	Proteobacteria	Gammaproteobacteria	Aeromonadales	Aeromonadaceae	Aeromonas	sobria	unclassified	8005	0	0	0	0	0	0	0	0	0	0	0	0	0	0	26	0	0	0	0	0	0	0	20	0	0	0	2	18	148	0	5	0	0	1	0	0	3	0	0	11
ASV_460	Bacteria	Proteobacteria	Gammaproteobacteria	Pseudomonadales	Pseudomonadaceae	Pseudomonas	extremaustralis	unclassified	USBA515	0	0	0	0	186	0	0	0	0	0	56	0	0	0	0	0	0	0	0	0	0	0	0	0	0	0	0	0	0	0	0	0	0	0	0	0	0	0	0	0
ASV_461	Bacteria	Proteobacteria	unclassified	unclassified	unclassified	unclassified	unclassified	unclassified	unclassified	0	0	0	0	0	0	0	0	0	0	0	0	0	0	0	126	0	0	0	0	70	36	0	0	0	0	0	4	0	0	0	0	0	6	0	0	0	0	0	0
ASV_462	Bacteria	Proteobacteria	Gammaproteobacteria	Pseudomonadales	Pseudomonadaceae	Pseudomonas	anguilliseptica	unclassified	DSM12111	0	0	0	0	0	0	0	0	0	0	0	0	0	0	0	0	0	0	0	0	0	0	0	0	17	0	0	60	0	0	0	0	0	1	0	0	0	0	0	129
ASV_463	Bacteria	unclassified	unclassified	unclassified	unclassified	unclassified	unclassified	unclassified	unclassified	0	0	0	0	0	0	0	0	0	0	0	0	147	0	0	0	0	0	55	0	0	21	0	0	0	0	0	0	0	0	0	0	17	0	0	1	0	0	0	0
ASV_464	Bacteria	Proteobacteria	Gammaproteobacteria	Pseudomonadales	Pseudomonadaceae	Pseudomonas	koreensis	unclassified	D26	0	0	0	0	0	1	0	0	0	0	0	0	0	0	0	0	0	0	0	0	0	0	0	0	0	0	0	193	0	0	0	0	0	26	0	0	0	0	0	20
ASV_465	Bacteria	Proteobacteria	Gammaproteobacteria	Pseudomonadales	Pseudomonadaceae	Pseudomonas	sp.	unclassified	PGPPP3	0	0	0	0	0	0	0	0	0	0	0	0	0	39	0	0	0	0	0	0	11	0	0	0	0	6	3	13	0	0	0	0	15	68	0	0	0	0	1	49
ASV_466	Bacteria	Proteobacteria	unclassified	unclassified	unclassified	unclassified	unclassified	unclassified	unclassified	0	0	0	0	0	0	0	0	0	0	0	0	0	0	0	0	0	0	60	0	0	0	0	0	1	0	1	25	0	0	0	0	0	27	0	0	0	0	0	119
ASV_467	Bacteria	Proteobacteria	Gammaproteobacteria	Pseudomonadales	Pseudomonadaceae	Pseudomonas	sp.	unclassified	PGPPP3	0	0	0	0	0	1	0	0	0	0	0	0	0	0	5	0	3	0	0	1	9	0	15	0	0	0	0	12	1	0	7	0	0	1	0	0	127	16	1	7
ASV_468	Bacteria	Proteobacteria	Gammaproteobacteria	Aeromonadales	Aeromonadaceae	Aeromonas	sobria	unclassified	8005	0	0	0	0	0	0	0	0	0	0	0	0	0	0	2	0	0	0	0	28	1	0	0	0	0	0	38	15	25	0	0	0	0	26	1	0	0	0	0	0
ASV_469	Bacteria	Proteobacteria	Gammaproteobacteria	Pseudomonadales	Pseudomonadaceae	Pseudomonas	fluorescens	unclassified	C3	0	0	0	0	0	0	0	0	0	0	0	0	0	0	1	0	0	0	0	0	0	0	12	0	1	0	85	0	7	1	7	0	0	14	89	0	0	0	0	0
ASV_470	Bacteria	Proteobacteria	Gammaproteobacteria	Pseudomonadales	Pseudomonadaceae	Pseudomonas	koreensis	unclassified	D26	0	0	0	0	0	0	0	0	0	0	0	0	1	0	0	0	0	0	0	0	0	0	0	0	0	1	0	21	0	0	0	0	1	18	0	0	0	0	20	6
ASV_471	Bacteria	Proteobacteria	Gammaproteobacteria	unclassified	unclassified	unclassified	unclassified	unclassified	unclassified	0	0	0	0	0	0	0	0	0	0	0	0	0	0	0	0	58	0	1	0	0	0	0	0	0	0	0	109	0	0	0	0	0	0	0	0	0	0	0	68
ASV_472	Bacteria	Proteobacteria	Alphaproteobacteria	Rhizobiales	Hyphomicrobiaceae	Hyphomicrobium-like	sp.	unclassified	django-15	0	0	0	0	0	0	0	0	0	0	0	0	0	0	0	0	0	0	56	0	0	0	0	0	10	0	0	26	0	51	0	0	84	0	0	1	6	0	0	0
ASV_473	Bacteria	Proteobacteria	Gammaproteobacteria	Pseudomonadales	Pseudomonadaceae	Pseudomonas	unclassified	unclassified	unclassified	167	0	0	0	0	0	0	0	0	0	0	0	0	0	0	0	0	0	0	0	17	18	21	0	2	0	0	0	0	0	0	0	0	0	0	0	5	0	0	0
ASV_474	Bacteria	Proteobacteria	Gammaproteobacteria	Pseudomonadales	Pseudomonadaceae	Pseudomonas	sp.	unclassified	PGPPP3	6	0	0	0	27	0	0	0	0	0	74	0	0	2	4	4	2	0	9	0	10	0	1	0	0	2	0	4	1	2	0	2	29	1	0	0	9	5	0	22
ASV_475	Bacteria	Proteobacteria	Gammaproteobacteria	Pseudomonadales	Pseudomonadaceae	Pseudomonas	anguilliseptica-like	unclassified	Hsa28	1	0	0	0	0	0	0	0	0	31	0	0	0	0	55	0	0	0	0	0	0	0	0	0	0	0	0	0	0	0	0	0	0	0	0	0	0	0	0	0
ASV_476	Bacteria	Proteobacteria	Gammaproteobacteria	Pseudomonadales	Pseudomonadaceae	Pseudomonas	sp.	unclassified	PGPPP3	0	0	0	0	19	0	0	0	0	0	0	0	0	0	10	0	0	31	9	0	20	0	0	2	8	4	0	0	0	0	15	0	0	0	0	0	0	0	0	17
ASV_477	Bacteria	Proteobacteria	Gammaproteobacteria	Pseudomonadales	Pseudomonadaceae	Pseudomonas	koreensis	unclassified	D26	0	0	0	0	0	0	0	0	0	2	0	0	0	0	4	0	0	0	0	0	0	0	0	2	14	0	0	15	55	0	0	0	10	64	9	0	0	0	0	20
ASV_478	Bacteria	Proteobacteria	Alphaproteobacteria	Rhizobiales	Hyphomicrobiaceae	Hyphomicrobium-like	sp.	unclassified	django-15	0	0	0	0	0	0	0	0	0	0	0	0	8	4	0	6	2	0	3	1	0	2	10	10	5	13	4	2	7	33	8	8	4	1	4	8	4	23	3	9
ASV_479	Bacteria	Proteobacteria	Gammaproteobacteria	Aeromonadales	Aeromonadaceae	Aeromonas	unclassified	unclassified	unclassified	0	0	0	0	0	0	0	0	0	0	0	0	0	0	0	0	4	0	0	0	0	0	5	0	0	0	0	0	2	0	0	0	8	193	0	0	0	0	0	0
ASV_480	Bacteria	Proteobacteria	Gammaproteobacteria	Pseudomonadales	Pseudomonadaceae	Pseudomonas	fragi	unclassified	DBC	0	0	0	0	0	0	0	0	0	0	0	0	0	0	6	0	40	0	0	0	0	0	0	0	0	0	0	1	86	0	0	0	0	0	0	0	0	0	0	0
ASV_481	Bacteria	Proteobacteria	Gammaproteobacteria	Pseudomonadales	Pseudomonadaceae	Pseudomonas	unclassified	unclassified	unclassified	0	0	0	0	0	0	0	0	0	0	0	0	0	0	0	0	11	82	0	0	54	32	0	0	0	0	0	0	14	0	0	0	0	0	0	0	5	21	2	8
ASV_482	Bacteria	unclassified	unclassified	unclassified	unclassified	unclassified	unclassified	unclassified	unclassified	0	40	0	0	186	0	0	0	0	0	0	0	0	0	0	0	0	0	0	0	0	0	0	0	0	0	0	0	0	0	0	0	0	0	0	0	0	0	0	0
ASV_483	Bacteria	Proteobacteria	Gammaproteobacteria	Pseudomonadales	Pseudomonadaceae	Pseudomonas	unclassified	unclassified	unclassified	0	0	0	0	0	0	0	0	0	0	0	150	0	0	36	0	27	0	0	0	0	0	0	11	0	0	0	0	0	0	0	0	0	2	0	0	0	0	0	0
ASV_484	Bacteria	Proteobacteria	Gammaproteobacteria	Pseudomonadales	Pseudomonadaceae	Pseudomonas	unclassified	unclassified	unclassified	0	0	0	0	0	0	0	0	0	0	0	0	0	0	0	0	0	0	0	0	0	0	0	0	0	69	0	11	0	0	0	0	0	0	0	0	0	0	0	0
ASV_485	Bacteria	Proteobacteria	Gammaproteobacteria	Pseudomonadales	Pseudomonadaceae	Pseudomonas	koreensis	unclassified	D26	0	0	0	0	0	0	0	0	0	1	0	0	1	0	0	0	6	1	0	0	0	0	0	0	0	0	65	1	0	0	0	0	0	1	0	0	0	0	0	22
ASV_486	Bacteria	Proteobacteria	Gammaproteobacteria	Pseudomonadales	Pseudomonadaceae	Pseudomonas	saponiphila	unclassified	DSM9751	0	0	0	0	0	0	0	0	0	0	0	0	0	0	13	0	0	0	0	0	0	0	0	0	0	0	0	0	0	0	0	0	155	7	0	0	0	0	1	9
ASV_487	Bacteria	Proteobacteria	Gammaproteobacteria	Pseudomonadales	Pseudomonadaceae	Pseudomonas	unclassified	unclassified	unclassified	0	0	0	0	0	0	0	0	0	0	0	0	0	0	0	0	0	0	0	0	0	0	0	0	0	1	0	0	222	0	0	0	0	0	0	0	0	0	0	0
ASV_488	Bacteria	Proteobacteria	Gammaproteobacteria	Pseudomonadales	Pseudomonadaceae	Pseudomonas	unclassified	unclassified	unclassified	0	0	0	0	0	0	0	0	0	0	0	0	0	0	0	0	2	0	0	0	0	0	0	0	0	0	0	28	0	0	0	0	0	0	0	0	0	0	0	96
ASV_489	Bacteria	Proteobacteria	Gammaproteobacteria	Pseudomonadales	Pseudomonadaceae	Pseudomonas	anguilliseptica	unclassified	unclassified	0	0	0	0	92	0	0	0	0	0	0	0	0	0	0	0	67	0	0	0	0	0	0	0	0	0	0	0	0	0	20	0	0	0	0	0	0	42	0	0
ASV_490	Bacteria	Proteobacteria	Gammaproteobacteria	Pseudomonadales	Pseudomonadaceae	Pseudomonas	pohangensis-like	Gp_CU	BR_Chassieu_1104_8806_18996	2	0	0	1	0	8	0	0	0	2	0	207	0	0	0	0	0	0	0	0	0	0	0	0	0	0	0	0	0	0	0	0	0	0	0	0	0	0	0	0
ASV_491	Bacteria	Proteobacteria	unclassified	unclassified	unclassified	unclassified	unclassified	unclassified	unclassified	0	0	0	0	0	0	0	0	0	0	0	0	0	0	0	0	0	220	0	0	0	0	0	0	0	0	0	0	0	0	0	0	0	0	0	0	0	0	0	0
ASV_492	Bacteria	Proteobacteria	Gammaproteobacteria	Pseudomonadales	unclassified	unclassified	unclassified	unclassified	unclassified	0	0	0	0	0	0	0	0	0	0	0	0	0	0	0	0	0	0	49	4	0	0	0	0	0	11	0	0	0	8	0	8	6	0	12	18	5	57	0	35
ASV_493	Bacteria	Proteobacteria	Gammaproteobacteria	Pseudomonadales	Pseudomonadaceae	Pseudomonas	anguilliseptica	unclassified	DSM12111	0	0	0	0	0	0	0	0	0	0	0	0	0	0	0	0	0	0	0	0	0	0	0	0	146	0	0	0	74	0	0	0	0	0	0	0	0	0	0	0
ASV_494	Bacteria	Proteobacteria	Gammaproteobacteria	Pseudomonadales	Pseudomonadaceae	Pseudomonas	unclassified	unclassified	unclassified	0	0	0	0	0	0	0	0	0	0	0	0	0	0	0	0	0	0	0	0	0	0	0	0	0	0	0	20	29	0	0	0	0	1	0	0	0	0	0	91
ASV_495	Bacteria	Proteobacteria	Gammaproteobacteria	Aeromonadales	Aeromonadaceae	Aeromonas	allosaccharophila	unclassified	CCM4363	0	0	0	0	0	0	0	0	0	0	0	0	0	0	0	0	0	0	0	0	0	0	1	0	0	0	191	2	6	2	0	0	0	8	0	0	0	0	0	0
ASV_496	Bacteria	Proteobacteria	Gammaproteobacteria	Pseudomonadales	Pseudomonadaceae	Pseudomonas	unclassified	unclassified	unclassified	0	0	0	0	0	0	0	0	0	0	0	0	0	0	0	0	0	0	0	0	0	0	0	0	0	0	0	2	0	0	0	0	216	0	0	0	0	0	0	0
ASV_497	Bacteria	Proteobacteria	Alphaproteobacteria	Rhizobiales	Hyphomicrobiaceae	Hyphomicrobium-like	sp.	unclassified	django-15	0	0	0	0	0	0	0	0	0	0	0	0	5	2	0	7	0	1	1	1	0	2	11	12	8	8	1	6	8	9	8	13	5	6	5	19	9	17	1	3
ASV_498	Bacteria	Proteobacteria	Gammaproteobacteria	Pseudomonadales	Pseudomonadaceae	Pseudomonas	sp.	unclassified	S09G	0	0	0	0	0	0	0	0	0	0	0	0	0	0	0	0	0	0	0	0	0	0	0	0	0	0	0	0	109	0	0	0	0	0	0	0	0	0	0	0
ASV_499	Bacteria	Proteobacteria	Gammaproteobacteria	Pseudomonadales	Pseudomonadaceae	Pseudomonas	unclassified	unclassified	unclassified	0	0	0	0	0	200	0	0	0	0	0	0	0	0	0	0	0	0	0	0	0	0	4	0	0	0	0	0	0	0	0	0	0	0	0	0	0	0	0	0
ASV_500	Bacteria	Proteobacteria	Gammaproteobacteria	Pseudomonadales	Pseudomonadaceae	Pseudomonas	sp.	unclassified	S09G	0	0	0	0	0	0	0	0	0	0	0	0	0	0	0	215	0	0	0	0	0	0	0	0	0	0	0	0	0	0	0	0	0	0	0	0	0	0	0	0
ASV_501	Bacteria	Proteobacteria	Gammaproteobacteria	Pseudomonadales	Pseudomonadaceae	Pseudomonas	anguilliseptica-like	unclassified	Hsa28	0	0	0	0	0	0	0	0	0	0	2	0	0	0	70	0	140	0	0	0	0	0	0	0	0	0	0	0	0	0	0	0	0	0	0	0	0	0	2	0
ASV_502	Bacteria	Proteobacteria	Gammaproteobacteria	Pseudomonadales	Pseudomonadaceae	Pseudomonas	anguilliseptica	unclassified	DSM12111	0	0	0	0	0	0	0	0	0	0	0	0	0	0	0	0	0	0	212	0	0	0	0	0	0	0	0	2	0	0	0	0	0	0	0	0	0	0	0	0
ASV_503	Bacteria	Proteobacteria	Alphaproteobacteria	Rhizobiales	Hyphomicrobiaceae	Hyphomicrobium-like	sp.	unclassified	django-15	0	0	0	0	0	0	0	0	0	0	0	0	0	8	0	0	0	40	0	1	0	0	39	0	25	0	9	5	0	0	0	0	0	0	0	0	1	0	40	0
ASV_504	Bacteria	Proteobacteria	Gammaproteobacteria	Pseudomonadales	Pseudomonadaceae	Pseudomonas	unclassified	unclassified	unclassified	0	0	0	0	0	0	0	0	0	0	0	0	0	0	0	58	0	0	0	0	0	0	23	0	0	1	4	4	108	0	0	0	0	0	0	0	0	4	0	0
ASV_505	Bacteria	Proteobacteria	Gammaproteobacteria	Pseudomonadales	Pseudomonadaceae	Pseudomonas	sp.	unclassified	PGPPP3	0	1	0	0	36	30	0	0	0	0	0	0	0	0	2	2	0	0	15	0	28	0	0	0	1	8	1	14	3	0	2	0	0	18	10	0	4	2	0	12
ASV_506	Bacteria	Proteobacteria	Gammaproteobacteria	Pseudomonadales	Pseudomonadaceae	Pseudomonas	unclassified	unclassified	unclassified	0	0	0	0	0	0	0	0	0	0	0	0	0	0	1	0	17	0	32	0	0	0	0	0	14	16	0	8	21	11	0	0	29	12	0	0	0	0	0	0
ASV_507	Bacteria	unclassified	unclassified	unclassified	unclassified	unclassified	unclassified	unclassified	unclassified	174	0	0	0	0	35	0	0	0	0	0	0	0	0	0	0	0	0	0	0	0	0	0	0	0	0	0	0	0	0	0	0	0	0	0	0	0	0	0	0
ASV_508	Bacteria	Proteobacteria	Gammaproteobacteria	unclassified	unclassified	unclassified	unclassified	unclassified	unclassified	0	0	0	0	0	0	0	0	0	0	0	0	0	0	0	2	0	0	0	0	1	198	0	0	0	0	0	0	0	2	0	0	0	6	0	0	0	0	0	0
ASV_509	Bacteria	Proteobacteria	Gammaproteobacteria	unclassified	unclassified	unclassified	unclassified	unclassified	unclassified	0	3	26	0	10	0	72	75	0	1	0	17	0	0	0	1	3	0	0	0	0	0	0	0	0	0	0	0	0	0	0	0	0	0	0	0	0	0	0	0
ASV_510	Bacteria	Proteobacteria	Gammaproteobacteria	Pseudomonadales	Pseudomonadaceae	Pseudomonas	unclassified	unclassified	unclassified	0	0	0	0	0	0	0	0	0	0	0	0	202	0	0	0	0	0	0	0	0	0	0	0	0	0	0	0	0	0	0	0	0	0	0	0	0	0	0	0
ASV_511	Bacteria	Proteobacteria	Gammaproteobacteria	Pseudomonadales	Pseudomonadaceae	Pseudomonas	anguilliseptica	unclassified	DSM12111	0	0	0	0	0	0	0	0	0	0	0	0	0	0	0	0	114	0	0	0	0	0	0	0	0	0	0	0	0	0	0	0	0	28	0	0	0	0	0	66
ASV_512	Bacteria	Proteobacteria	Gammaproteobacteria	Pseudomonadales	Pseudomonadaceae	Pseudomonas	anguilliseptica	unclassified	DSM12111	0	0	0	0	0	0	0	0	0	0	0	0	0	0	0	0	0	0	0	0	0	0	0	0	0	0	0	26	0	0	0	0	5	7	0	0	0	0	0	161
ASV_513	Bacteria	Proteobacteria	unclassified	unclassified	unclassified	unclassified	unclassified	unclassified	unclassified	0	0	0	0	0	0	0	0	0	0	0	0	0	0	0	0	0	0	0	0	0	0	0	0	0	0	0	15	0	20	5	0	0	0	0	1	0	0	0	0
ASV_514	Bacteria	Proteobacteria	Gammaproteobacteria	Aeromonadales	Aeromonadaceae	Aeromonas	sobria	unclassified	8005	0	0	0	0	0	0	0	0	0	0	0	0	0	0	0	0	0	0	0	0	0	0	0	0	0	0	0	0	0	0	0	0	0	7	0	0	0	0	0	0
ASV_515	Bacteria	Proteobacteria	Gammaproteobacteria	Aeromonadales	Aeromonadaceae	Aeromonas	media	unclassified	unclassified	1	0	0	10	8	5	0	0	0	0	0	0	0	0	1	0	2	0	0	0	0	0	6	0	1	1	69	1	7	0	0	0	2	2	2	0	0	0	32	10
ASV_516	Bacteria	Proteobacteria	Gammaproteobacteria	Pseudomonadales	Pseudomonadaceae	Pseudomonas	anguilliseptica-like	unclassified	Hsa28	121	0	0	0	0	84	0	1	0	0	0	0	0	0	0	0	0	0	0	0	0	0	0	0	0	0	0	0	0	0	0	0	0	0	0	0	0	0	0	0
ASV_517	Bacteria	Proteobacteria	Gammaproteobacteria	Pseudomonadales	Pseudomonadaceae	Pseudomonas	unclassified	unclassified	unclassified	0	3	0	0	0	0	0	0	0	0	0	0	0	0	0	3	57	0	0	0	93	0	5	0	8	7	0	0	1	0	3	0	0	0	0	0	26	0	0	0
ASV_518	Bacteria	Proteobacteria	Gammaproteobacteria	Pseudomonadales	Pseudomonadaceae	Pseudomonas	sp.	unclassified	PGPPP3	0	0	0	17	38	25	0	0	0	0	1	0	0	6	9	0	0	8	4	0	11	0	0	1	3	8	0	8	2	0	10	0	0	1	0	0	1	0	0	16
ASV_519	Bacteria	Proteobacteria	Alphaproteobacteria	Rhizobiales	Hyphomicrobiaceae	Hyphomicrobium-like	sp.	unclassified	django-15	0	0	0	0	0	0	0	0	0	0	0	0	5	4	1	14	0	4	2	2	0	3	8	12	10	6	0	2	2	13	6	10	4	2	2	10	5	21	0	5
ASV_520	Bacteria	unclassified	unclassified	unclassified	unclassified	unclassified	unclassified	unclassified	unclassified	0	0	0	0	0	0	0	0	0	0	0	0	0	0	0	3	0	197	6	0	0	0	0	0	0	0	0	0	0	0	0	0	0	0	0	0	0	0	0	0
ASV_521	Bacteria	Proteobacteria	Gammaproteobacteria	Pseudomonadales	Pseudomonadaceae	Pseudomonas	lurida	unclassified	LMG21995	0	0	0	0	0	0	0	0	0	0	0	0	0	0	0	0	0	0	0	0	0	0	0	0	0	0	0	0	0	0	0	0	0	0	205	0	0	0	0	0
ASV_522	Bacteria	Proteobacteria	Gammaproteobacteria	Pseudomonadales	Pseudomonadaceae	Pseudomonas	sp.	unclassified	PGPPP3	0	0	0	0	20	0	0	0	0	0	0	0	1	0	27	0	22	1	7	0	19	0	0	0	0	12	0	8	0	0	2	0	0	0	0	0	0	11	22	21
ASV_523	Bacteria	Proteobacteria	Alphaproteobacteria	Rhizobiales	Hyphomicrobiaceae	Hyphomicrobium-like	sp.	unclassified	django-15	0	0	0	0	0	0	0	0	0	0	0	0	114	7	0	0	1	0	7	4	0	2	13	0	0	0	0	5	0	0	0	0	9	0	0	4	7	25	0	3
ASV_524	Bacteria	Proteobacteria	Alphaproteobacteria	Rhizobiales	Hyphomicrobiaceae	Hyphomicrobium-like	sp.	unclassified	django-15	0	0	0	0	0	0	0	0	0	0	0	0	0	82	9	0	0	0	28	17	0	31	0	0	0	0	28	0	0	0	0	0	7	0	0	0	0	1	2	0
ASV_525	Bacteria	Proteobacteria	Gammaproteobacteria	Pseudomonadales	Pseudomonadaceae	Pseudomonas	anguilliseptica	unclassified	DSM12111	0	0	0	0	0	0	0	0	0	0	0	0	0	0	0	0	0	0	0	0	205	0	0	0	0	0	0	0	0	0	0	0	0	0	0	0	0	0	0	0
ASV_526	Bacteria	Proteobacteria	Gammaproteobacteria	Pseudomonadales	Pseudomonadaceae	Pseudomonas	sp.	unclassified	S09G	0	0	0	0	0	0	0	0	0	0	0	0	0	0	0	0	0	0	0	0	0	0	0	0	0	0	0	0	80	0	60	0	0	0	0	0	0	0	0	61
ASV_527	Bacteria	Proteobacteria	Gammaproteobacteria	Xanthomonadales	Xanthomonadaceae	Stenotrophomonas	terrae	unclassified	DSM18941	0	163	1	0	0	0	0	0	0	0	0	0	0	0	13	0	10	0	0	0	0	0	0	0	0	0	2	0	0	0	0	0	0	0	0	0	0	0	15	0
ASV_528	Bacteria	Proteobacteria	Alphaproteobacteria	Rhizobiales	Hyphomicrobiaceae	Hyphomicrobium-like	sp.	unclassified	django-15	0	0	0	0	0	0	0	0	0	0	0	0	37	0	5	0	0	82	0	43	0	0	0	0	0	0	16	0	0	0	0	0	0	0	0	0	0	0	0	0
ASV_529	Bacteria	Proteobacteria	Gammaproteobacteria	Pseudomonadales	Pseudomonadaceae	Pseudomonas	unclassified	unclassified	unclassified	0	0	0	0	0	0	0	0	0	0	0	0	0	0	0	0	0	0	167	0	0	0	0	0	14	0	0	2	1	0	0	0	0	8	0	0	0	0	0	6
ASV_530	Bacteria	Proteobacteria	unclassified	unclassified	unclassified	unclassified	unclassified	unclassified	unclassified	0	0	0	0	0	0	0	0	0	0	0	0	0	0	0	0	0	0	1	0	0	0	0	9	4	20	0	2	1	15	10	7	0	2	0	29	0	19	0	0
ASV_531	Bacteria	Proteobacteria	Gammaproteobacteria	unclassified	unclassified	unclassified	unclassified	unclassified	unclassified	3	0	84	33	27	55	0	0	0	0	0	0	0	0	0	0	0	0	0	0	0	0	0	0	0	0	0	0	0	0	0	0	0	0	0	0	0	0	0	0
ASV_532	Bacteria	Proteobacteria	Gammaproteobacteria	Pseudomonadales	Pseudomonadaceae	Pseudomonas	sp.	unclassified	PGPPP3	0	58	0	0	0	54	0	0	0	0	0	0	0	0	0	0	4	0	0	0	0	0	11	0	0	0	0	1	0	0	0	0	0	0	7	0	0	0	0	36
ASV_533	Bacteria	unclassified	unclassified	unclassified	unclassified	unclassified	unclassified	unclassified	unclassified	0	0	0	0	0	0	0	161	0	0	41	0	0	0	0	0	0	0	0	0	0	0	0	0	0	0	0	0	0	0	0	0	0	0	0	0	0	0	0	0
ASV_534	Bacteria	Proteobacteria	Gammaproteobacteria	Pseudomonadales	Pseudomonadaceae	Pseudomonas	unclassified	unclassified	unclassified	0	0	0	0	0	0	0	0	0	0	0	0	0	1	9	0	0	0	0	0	0	0	88	0	0	1	0	8	2	0	19	0	0	5	0	12	0	0	0	7
ASV_535	Bacteria	Proteobacteria	Alphaproteobacteria	Rhizobiales	Hyphomicrobiaceae	Hyphomicrobium-like	sp.	unclassified	django-15	0	0	0	0	0	0	0	0	0	0	0	0	3	0	0	10	0	1	2	0	0	0	22	14	11	8	3	5	6	14	8	8	2	3	5	10	4	11	2	3
ASV_536	Bacteria	Proteobacteria	Gammaproteobacteria	Pseudomonadales	Pseudomonadaceae	Pseudomonas	anguilliseptica	unclassified	DSM12111	0	0	0	0	0	0	0	0	0	0	0	0	0	0	0	0	0	0	0	0	0	0	0	0	0	0	0	15	8	0	6	0	0	0	0	0	0	0	0	146
ASV_537	Bacteria	Proteobacteria	Gammaproteobacteria	Aeromonadales	Aeromonadaceae	Aeromonas	media	unclassified	LMG9073	0	0	0	4	0	1	0	0	0	0	0	0	0	0	0	0	0	0	0	3	0	0	0	0	4	0	149	0	0	0	0	0	1	0	2	0	0	0	1	0
ASV_538	Bacteria	Proteobacteria	Gammaproteobacteria	Pseudomonadales	Pseudomonadaceae	Pseudomonas	anguilliseptica-like	unclassified	Hsa28	0	0	0	0	0	13	0	3	0	0	0	3	0	0	1	0	0	0	3	0	175	0	0	0	0	0	0	0	0	0	0	0	0	1	1	0	0	0	0	0
ASV_539	Bacteria	unclassified	unclassified	unclassified	unclassified	unclassified	unclassified	unclassified	django-7	0	0	0	0	0	0	0	0	0	0	0	0	0	0	0	0	0	195	0	5	0	0	0	0	0	0	0	0	0	0	0	0	0	0	0	0	0	0	0	0
ASV_540	Bacteria	Proteobacteria	Gammaproteobacteria	Aeromonadales	Aeromonadaceae	Aeromonas	sobria	unclassified	8005	0	0	0	0	0	0	0	0	0	0	0	0	0	0	0	0	0	0	0	0	0	0	22	0	0	0	0	20	0	14	0	0	0	142	0	0	0	0	0	0
ASV_541	Bacteria	Proteobacteria	Gammaproteobacteria	Aeromonadales	Aeromonadaceae	Aeromonas	sobria	unclassified	8005	0	0	0	0	0	0	0	0	0	0	0	0	0	0	0	0	0	0	0	0	0	0	5	0	0	0	13	0	8	0	0	0	0	157	0	0	0	0	0	3
ASV_542	Bacteria	Proteobacteria	Gammaproteobacteria	Pseudomonadales	Pseudomonadaceae	Pseudomonas	sp.	unclassified	PGPPP3	0	1	0	0	0	0	0	1	0	0	29	0	0	0	0	0	1	0	1	0	10	0	53	0	0	6	0	50	0	0	0	0	12	1	0	0	0	7	0	10
ASV_543	Bacteria	Proteobacteria	Gammaproteobacteria	Pseudomonadales	Pseudomonadaceae	Pseudomonas	unclassified	unclassified	unclassified	0	0	0	0	0	0	0	0	0	0	0	0	0	0	0	0	2	0	0	0	0	0	3	0	0	0	0	104	0	0	39	0	0	8	7	0	0	0	0	6
ASV_544	Bacteria	Proteobacteria	Gammaproteobacteria	Pseudomonadales	Pseudomonadaceae	Pseudomonas	unclassified	unclassified	unclassified	0	0	0	0	0	0	0	0	0	0	0	0	0	0	0	0	0	0	0	0	0	0	0	0	0	0	0	50	29	0	0	0	0	57	0	0	0	0	0	1
ASV_545	Bacteria	Proteobacteria	Gammaproteobacteria	unclassified	unclassified	unclassified	unclassified	unclassified	unclassified	39	17	22	18	37	63	0	0	0	0	0	0	0	0	0	0	0	0	0	0	0	0	0	0	0	0	0	0	0	0	0	0	0	0	0	0	0	0	0	0
ASV_546	Bacteria	Proteobacteria	Gammaproteobacteria	Pseudomonadales	Pseudomonadaceae	Pseudomonas	sp.	unclassified	PGPPP3	0	0	0	0	92	21	0	0	0	0	0	0	0	0	4	26	26	0	0	0	0	0	0	0	11	6	0	0	0	0	0	0	0	0	0	0	0	0	0	0
ASV_547	Bacteria	Proteobacteria	Alphaproteobacteria	Rhizobiales	Hyphomicrobiaceae	Hyphomicrobium-like	sp.	unclassified	django-15	0	0	0	0	0	0	0	0	0	0	0	0	0	2	0	0	0	147	0	40	0	0	0	0	0	0	0	0	0	0	0	0	1	0	0	0	0	3	2	1
ASV_548	Bacteria	Proteobacteria	Gammaproteobacteria	Aeromonadales	Aeromonadaceae	Aeromonas	sp.	unclassified	bpoe1164	0	0	0	0	0	0	0	0	0	0	0	0	0	0	9	0	0	0	1	0	0	0	5	0	0	9	54	0	10	0	0	0	0	0	0	0	0	0	8	0
ASV_549	Bacteria	Proteobacteria	Gammaproteobacteria	Pseudomonadales	Pseudomonadaceae	Pseudomonas	anguilliseptica	unclassified	DSM12111	0	0	0	0	0	0	0	0	0	0	0	0	0	0	0	0	0	0	0	0	0	0	91	0	0	0	0	0	34	0	0	0	0	0	0	0	9	0	0	0
ASV_550	Bacteria	unclassified	unclassified	unclassified	unclassified	unclassified	unclassified	unclassified	unclassified	5	22	0	23	23	26	36	0	0	0	4	0	42	0	0	3	0	0	0	0	10	0	0	0	0	0	0	0	0	0	0	0	0	0	0	0	0	0	0	0
ASV_551	Bacteria	Proteobacteria	Gammaproteobacteria	Pseudomonadales	Pseudomonadaceae	Pseudomonas	sp.	unclassified	PGPPP3	0	5	0	0	1	0	0	0	0	0	0	0	0	1	25	0	0	0	29	2	7	0	29	0	1	0	0	7	0	0	0	0	0	13	0	0	0	5	1	55
ASV_552	Bacteria	Proteobacteria	Gammaproteobacteria	Pseudomonadales	Pseudomonadaceae	Pseudomonas	sp.	unclassified	PGPPP3	0	0	5	24	13	49	0	0	0	0	0	0	0	0	0	20	0	0	0	6	7	0	8	20	0	4	2	1	0	0	0	0	0	1	0	0	3	0	0	0
ASV_553	Bacteria	Proteobacteria	Gammaproteobacteria	Pseudomonadales	Pseudomonadaceae	Pseudomonas	unclassified	unclassified	unclassified	0	0	0	0	0	0	0	0	0	1	0	0	0	0	0	0	0	0	0	0	0	0	0	0	0	0	0	5	63	0	0	0	0	36	0	0	0	0	0	16
ASV_554	Bacteria	Proteobacteria	Gammaproteobacteria	Pseudomonadales	Pseudomonadaceae	Pseudomonas	unclassified	unclassified	unclassified	0	0	0	0	0	0	0	0	0	0	0	0	0	0	10	0	0	0	0	0	0	3	8	0	0	0	0	5	22	0	16	0	0	38	0	0	5	0	0	38
ASV_555	Bacteria	Proteobacteria	Gammaproteobacteria	unclassified	unclassified	unclassified	unclassified	unclassified	unclassified	14	0	0	0	0	0	68	12	3	3	20	72	0	0	0	0	0	0	0	0	1	0	0	0	0	0	0	0	0	0	0	0	0	0	0	0	0	0	0	0
ASV_556	Bacteria	Proteobacteria	Gammaproteobacteria	Pseudomonadales	Pseudomonadaceae	Pseudomonas	sp.	unclassified	PGPPP3	0	1	0	0	25	8	0	0	0	0	0	0	0	0	11	0	31	0	14	0	6	0	3	0	0	0	3	2	0	0	0	0	0	13	10	0	4	0	0	13
ASV_557	Bacteria	Proteobacteria	Gammaproteobacteria	unclassified	unclassified	unclassified	unclassified	unclassified	unclassified	0	0	67	73	0	53	0	0	0	0	0	0	0	0	0	0	0	0	0	0	0	0	0	0	0	0	0	0	0	0	0	0	0	0	0	0	0	0	0	0
ASV_558	Bacteria	Proteobacteria	Gammaproteobacteria	Pseudomonadales	Pseudomonadaceae	Pseudomonas	sp.	unclassified	Root329	0	0	0	0	0	0	0	0	0	0	0	0	0	0	0	0	0	0	0	0	0	0	0	0	0	0	0	23	48	0	0	0	1	33	30	0	0	0	2	0
ASV_559	Bacteria	Proteobacteria	Gammaproteobacteria	unclassified	unclassified	unclassified	unclassified	unclassified	unclassified	0	0	0	0	0	0	0	0	0	0	0	0	36	8	8	7	28	22	4	2	3	67	0	0	0	1	0	0	0	0	0	3	0	0	0	0	1	0	0	0
ASV_560	Bacteria	Proteobacteria	Gammaproteobacteria	Pseudomonadales	Pseudomonadaceae	Pseudomonas	unclassified	unclassified	unclassified	0	0	0	0	0	0	0	0	0	0	0	0	0	0	0	0	2	0	0	0	0	0	0	0	0	8	0	0	0	0	0	0	0	0	0	0	0	0	0	182
ASV_561	Bacteria	Proteobacteria	Alphaproteobacteria	Rhizobiales	Hyphomicrobiaceae	Hyphomicrobium-like	sp.	unclassified	django-15	0	0	0	0	0	0	0	0	0	0	0	0	5	8	0	7	0	1	1	2	0	1	7	4	12	6	12	7	1	14	6	6	20	3	1	12	2	16	3	1
ASV_562	Bacteria	Proteobacteria	Gammaproteobacteria	Aeromonadales	Aeromonadaceae	Aeromonas	unclassified	unclassified	unclassified	0	0	0	0	0	0	0	0	0	0	0	0	0	0	0	0	0	0	0	0	0	0	0	0	0	0	0	21	0	0	0	0	0	11	0	0	0	0	0	0
ASV_563	Bacteria	Proteobacteria	unclassified	unclassified	unclassified	unclassified	unclassified	unclassified	unclassified	0	0	0	0	0	0	16	0	22	137	0	15	0	0	0	0	0	0	0	0	0	0	0	0	0	0	0	0	0	0	0	0	0	0	0	0	0	0	0	0
ASV_564	Bacteria	Proteobacteria	Alphaproteobacteria	Rhizobiales	Hyphomicrobiaceae	Hyphomicrobium-like	sp.	unclassified	django-15	0	0	0	0	0	0	0	0	0	0	0	0	1	3	1	2	0	3	2	1	0	2	3	4	9	9	4	2	8	19	5	6	2	1	14	7	4	26	1	4
ASV_565	Bacteria	Proteobacteria	Gammaproteobacteria	Pseudomonadales	Pseudomonadaceae	Pseudomonas	anguilliseptica-like	Gp_I	H_C32	0	0	0	0	0	0	0	0	0	0	0	0	0	0	0	0	0	0	0	0	0	0	0	0	0	0	0	0	0	0	0	0	0	0	0	0	0	0	0	188
ASV_566	Bacteria	unclassified	unclassified	unclassified	unclassified	unclassified	unclassified	unclassified	django-9	60	0	6	11	0	0	0	0	0	0	1	0	0	1	0	2	1	0	87	0	4	14	0	0	0	0	0	0	0	0	0	0	0	0	0	0	0	0	0	0
ASV_567	Bacteria	Proteobacteria	Gammaproteobacteria	unclassified	unclassified	unclassified	unclassified	unclassified	unclassified	36	131	0	0	10	10	0	0	0	0	0	0	0	0	0	0	0	0	0	0	0	0	0	0	0	0	0	0	0	0	0	0	0	0	0	0	0	0	0	0
ASV_568	Bacteria	unclassified	unclassified	unclassified	unclassified	unclassified	unclassified	unclassified	unclassified	2	17	37	15	0	4	0	102	10	0	0	0	0	0	0	0	0	0	0	0	0	0	0	0	0	0	0	0	0	0	0	0	0	0	0	0	0	0	0	0
ASV_569	Bacteria	Proteobacteria	Gammaproteobacteria	Pseudomonadales	Pseudomonadaceae	Pseudomonas	unclassified	unclassified	unclassified	0	0	0	0	0	0	0	0	0	0	0	0	0	0	0	0	0	0	187	0	0	0	0	0	0	0	0	0	0	0	0	0	0	0	0	0	0	0	0	0
ASV_570	Bacteria	Proteobacteria	Gammaproteobacteria	Pseudomonadales	Pseudomonadaceae	Pseudomonas	sp.	unclassified	PGPPP3	0	0	0	0	0	3	0	0	0	0	0	0	0	0	58	0	1	0	0	0	7	0	9	0	0	2	8	23	0	0	0	0	0	4	8	0	0	0	0	24
ASV_571	Bacteria	Proteobacteria	Alphaproteobacteria	Rhizobiales	Hyphomicrobiaceae	Hyphomicrobium-like	sp.	unclassified	django-15	0	0	0	0	0	0	0	0	0	0	0	0	4	4	0	2	0	4	8	3	0	0	8	4	7	13	1	3	7	13	2	10	5	5	2	18	6	18	2	4
ASV_572	Bacteria	Proteobacteria	unclassified	unclassified	unclassified	unclassified	unclassified	unclassified	unclassified	0	0	0	0	0	0	0	0	0	0	0	0	0	0	0	88	0	17	0	9	0	71	0	0	0	0	0	0	0	0	0	0	0	1	0	0	0	0	0	0
ASV_573	Bacteria	Proteobacteria	Gammaproteobacteria	Aeromonadales	Aeromonadaceae	Aeromonas	unclassified	unclassified	unclassified	0	0	0	0	0	0	0	0	0	0	0	0	0	0	0	0	0	0	0	0	0	0	0	0	0	0	163	1	0	0	0	0	0	1	0	0	0	0	0	0
ASV_574	Bacteria	Proteobacteria	unclassified	unclassified	unclassified	unclassified	unclassified	unclassified	unclassified	0	0	0	0	0	0	0	185	0	0	0	0	0	0	0	0	0	0	0	0	0	0	0	0	0	0	0	0	0	0	0	0	0	0	0	0	0	0	0	0
ASV_575	Bacteria	Proteobacteria	Gammaproteobacteria	Pseudomonadales	Pseudomonadaceae	Pseudomonas	unclassified	unclassified	unclassified	0	0	0	0	0	0	0	0	0	160	0	0	0	0	24	0	0	0	0	0	0	0	0	0	0	0	0	1	0	0	0	0	0	0	0	0	0	0	0	0
ASV_576	Bacteria	Proteobacteria	Gammaproteobacteria	Pseudomonadales	Pseudomonadaceae	Pseudomonas	unclassified	unclassified	unclassified	0	0	0	0	0	0	0	0	0	0	0	0	0	0	0	0	0	0	0	0	0	0	0	0	0	0	0	21	0	0	0	0	0	14	0	0	0	0	0	115
ASV_577	Bacteria	Proteobacteria	Betaproteobacteria	Nitrosomonadales	Nitrosomonadaceae	Nitrosomonas	oligotropha	unclassified	BR_Chassieu_1103_5216_16290_Otu00007	0	0	0	183	0	0	0	0	0	0	0	0	0	0	0	0	0	0	0	0	0	0	0	0	0	0	1	0	0	0	0	0	0	0	0	0	0	0	0	0
ASV_578	Bacteria	Proteobacteria	Gammaproteobacteria	Pseudomonadales	Pseudomonadaceae	Pseudomonas	saponiphila	unclassified	DSM9751	0	0	0	0	0	0	0	0	0	0	0	0	0	0	6	0	0	0	0	0	0	0	0	0	0	0	0	0	3	0	0	0	130	5	0	0	0	0	0	0
ASV_579	Bacteria	Proteobacteria	Gammaproteobacteria	Pseudomonadales	Pseudomonadaceae	Pseudomonas	unclassified	unclassified	unclassified	0	0	0	0	0	0	0	0	0	0	0	0	0	0	0	0	0	0	0	9	84	0	0	0	0	0	0	0	0	0	0	0	0	0	52	0	29	0	0	0
ASV_580	Bacteria	Proteobacteria	Alphaproteobacteria	Rhizobiales	Hyphomicrobiaceae	Hyphomicrobium-like	sp.	unclassified	django-15	0	0	0	0	0	0	0	0	0	0	0	0	0	0	0	0	0	0	0	0	0	0	37	0	0	0	0	0	0	0	0	0	2	0	0	80	0	0	0	0
ASV_581	Bacteria	Proteobacteria	Gammaproteobacteria	unclassified	unclassified	unclassified	unclassified	unclassified	unclassified	0	0	0	0	0	8	0	6	0	0	0	0	0	9	27	0	0	0	51	35	0	0	0	0	0	0	0	7	0	0	0	0	3	11	0	0	0	0	0	17
ASV_582	Bacteria	Proteobacteria	Alphaproteobacteria	Rhizobiales	Hyphomicrobiaceae	Hyphomicrobium-like	sp.	unclassified	django-15	0	0	0	0	0	0	0	0	0	0	0	0	159	0	0	0	0	0	17	0	0	0	0	0	0	0	0	4	0	1	0	0	0	0	0	0	0	0	0	2
ASV_583	Bacteria	Proteobacteria	Gammaproteobacteria	Pseudomonadales	Pseudomonadaceae	Pseudomonas	koreensis	unclassified	D26	0	0	0	0	0	0	0	0	0	0	0	0	0	0	0	0	0	0	0	0	0	182	0	1	0	0	0	0	0	0	0	0	0	0	0	0	0	0	0	0
ASV_584	Bacteria	Proteobacteria	unclassified	unclassified	unclassified	unclassified	unclassified	unclassified	unclassified	0	0	0	0	0	0	0	0	0	0	0	0	0	0	0	0	43	0	72	0	0	0	0	0	0	0	18	0	8	0	0	0	7	0	1	0	0	0	30	0
ASV_585	Bacteria	Proteobacteria	unclassified	unclassified	unclassified	unclassified	unclassified	unclassified	unclassified	0	0	0	0	0	0	0	0	0	0	0	0	0	0	0	0	0	0	0	0	0	0	79	0	0	0	90	0	0	0	0	0	13	0	0	0	0	0	0	0
ASV_586	Bacteria	Proteobacteria	Alphaproteobacteria	Rhizobiales	Hyphomicrobiaceae	Hyphomicrobium-like	sp.	unclassified	django-15	0	0	0	0	0	0	0	0	0	0	0	0	3	9	1	4	1	2	1	3	0	0	8	7	13	8	0	3	5	5	9	9	7	0	4	13	9	17	1	6
ASV_587	Bacteria	Proteobacteria	Alphaproteobacteria	Rhizobiales	Hyphomicrobiaceae	Hyphomicrobium-like	sp.	unclassified	django-15	0	0	0	0	0	0	0	0	0	0	0	0	2	4	0	6	1	1	2	2	0	1	5	3	11	12	1	1	4	13	3	12	4	2	6	16	7	18	0	6
ASV_588	Bacteria	Proteobacteria	Alphaproteobacteria	Rhizobiales	Hyphomicrobiaceae	Hyphomicrobium-like	sp.	unclassified	django-15	0	0	0	0	0	0	0	0	0	0	0	0	0	0	0	1	0	0	0	0	0	0	5	38	7	18	1	2	2	21	4	17	0	4	4	14	2	12	0	4
ASV_589	Bacteria	Proteobacteria	Alphaproteobacteria	Rhizobiales	Hyphomicrobiaceae	Hyphomicrobium-like	sp.	unclassified	django-15	0	0	0	0	0	0	0	0	0	0	0	0	18	1	2	9	1	1	4	0	0	1	7	8	15	7	2	3	5	12	7	4	3	2	3	5	3	18	1	1
ASV_590	Bacteria	Proteobacteria	Alphaproteobacteria	Rhizobiales	Hyphomicrobiaceae	Hyphomicrobium-like	sp.	unclassified	django-15	0	0	0	0	0	0	0	0	0	0	0	0	4	3	0	3	1	0	1	5	0	3	6	8	11	11	1	6	4	9	5	7	6	5	3	18	4	13	2	3
ASV_591	Bacteria	Proteobacteria	Gammaproteobacteria	Pseudomonadales	Pseudomonadaceae	Pseudomonas	sp.	unclassified	S09G	0	0	0	0	0	0	0	0	0	0	0	0	0	0	0	0	0	0	0	0	0	0	0	0	26	1	0	0	3	0	0	0	0	120	1	0	0	0	0	0
ASV_592	Bacteria	Proteobacteria	Gammaproteobacteria	unclassified	unclassified	unclassified	unclassified	unclassified	unclassified	0	0	0	0	0	0	0	0	0	0	0	0	0	0	0	0	0	0	0	0	0	0	0	0	0	0	0	2	0	0	0	0	70	1	1	4	1	0	0	23
ASV_593	Bacteria	Proteobacteria	Gammaproteobacteria	Pseudomonadales	Pseudomonadaceae	Pseudomonas	pohangensis-like	Gp_CU	BR_Chassieu_1104_8806_18996	0	1	84	0	0	8	0	0	0	0	0	0	0	0	0	9	0	0	8	0	69	0	0	0	0	0	0	0	0	0	0	0	0	0	0	0	0	0	0	0
ASV_594	Bacteria	Proteobacteria	Gammaproteobacteria	Aeromonadales	Aeromonadaceae	Aeromonas	unclassified	unclassified	unclassified	0	0	2	0	0	0	0	8	0	0	0	0	0	0	0	18	0	0	0	0	0	0	0	0	0	0	23	8	0	0	0	0	0	16	0	0	0	0	21	19
ASV_595	Bacteria	Proteobacteria	Gammaproteobacteria	Pseudomonadales	Pseudomonadaceae	Pseudomonas	unclassified	unclassified	unclassified	0	0	0	0	0	0	0	0	0	0	0	0	0	0	93	0	40	0	0	0	0	0	0	0	0	0	0	6	38	0	0	0	2	0	0	0	0	0	0	0
ASV_596	Bacteria	Proteobacteria	Gammaproteobacteria	Pseudomonadales	Pseudomonadaceae	Pseudomonas	anguilliseptica	unclassified	DSM12111	0	0	0	0	0	0	0	0	0	0	0	0	0	0	0	0	95	0	0	0	0	0	0	0	0	0	0	2	0	0	0	0	1	37	0	0	0	0	0	44
ASV_597	Bacteria	Proteobacteria	unclassified	unclassified	unclassified	unclassified	unclassified	unclassified	unclassified	0	0	0	0	0	0	0	0	0	0	0	0	0	0	0	0	0	0	0	109	0	0	36	0	21	0	0	2	0	0	3	0	0	0	0	0	5	0	0	0
ASV_598	Bacteria	Proteobacteria	Gammaproteobacteria	Pseudomonadales	Pseudomonadaceae	Pseudomonas	rhodesiae	unclassified	BS2777	0	0	0	0	0	2	0	0	0	0	21	0	0	0	0	118	0	0	0	0	1	0	0	0	21	4	2	0	4	1	0	0	0	0	0	0	0	1	0	0
ASV_599	Bacteria	Proteobacteria	Gammaproteobacteria	unclassified	unclassified	unclassified	unclassified	unclassified	unclassified	0	0	0	0	0	0	0	0	0	0	0	0	0	0	0	0	0	178	0	0	0	0	0	0	0	0	0	0	0	0	0	0	0	0	0	0	0	0	0	0
ASV_600	Bacteria	unclassified	unclassified	unclassified	unclassified	unclassified	unclassified	unclassified	unclassified	5	15	40	59	5	23	0	25	5	0	0	0	0	0	0	0	0	0	0	0	0	0	0	0	0	0	0	0	0	0	0	0	0	0	0	0	0	0	0	0
ASV_601	Bacteria	Proteobacteria	Gammaproteobacteria	Pseudomonadales	Pseudomonadaceae	Pseudomonas	unclassified	unclassified	unclassified	2	0	0	0	0	0	0	0	0	0	0	0	0	0	0	0	60	0	0	0	0	0	0	0	0	0	0	0	0	0	0	0	0	0	0	0	0	0	0	115
ASV_602	Bacteria	Proteobacteria	Gammaproteobacteria	Pseudomonadales	Pseudomonadaceae	Pseudomonas	gessab-RDii	unclassified	BS2982	0	19	0	0	0	0	0	0	0	0	0	0	0	0	42	0	19	0	0	0	0	0	0	0	0	0	0	0	11	0	0	0	0	0	0	0	0	0	0	7
ASV_603	Bacteria	Proteobacteria	Alphaproteobacteria	Rhizobiales	Hyphomicrobiaceae	Hyphomicrobium-like	sp.	unclassified	django-15	0	0	0	0	0	0	0	0	0	0	0	0	3	1	2	4	1	0	0	0	1	0	4	9	11	9	2	5	9	13	9	5	5	3	1	15	2	17	4	4
ASV_604	Bacteria	Proteobacteria	Alphaproteobacteria	Rhizobiales	Hyphomicrobiaceae	Hyphomicrobium-like	sp.	unclassified	django-15	0	0	0	0	0	0	0	0	0	0	0	0	0	1	0	1	0	0	0	0	0	0	2	28	5	26	0	2	0	27	10	22	2	0	2	22	4	12	2	3
ASV_605	Bacteria	Proteobacteria	Alphaproteobacteria	Rhizobiales	Hyphomicrobiaceae	Hyphomicrobium-like	sp.	unclassified	django-15	0	0	0	0	0	0	0	0	0	0	0	0	0	1	0	15	0	0	0	0	0	0	10	0	10	0	0	14	0	35	5	15	0	0	19	0	4	0	0	6
ASV_606	Bacteria	Proteobacteria	Gammaproteobacteria	Aeromonadales	Aeromonadaceae	Aeromonas	Gp_CI1	unclassified	BR_Chassieu_1114_22170_18303	0	0	0	0	0	0	0	0	0	0	0	0	0	0	0	0	0	0	0	0	0	0	0	0	13	0	15	1	0	0	0	0	0	139	0	0	0	0	0	6
ASV_607	Bacteria	Proteobacteria	Gammaproteobacteria	Pseudomonadales	Pseudomonadaceae	Pseudomonas	sp.	unclassified	Root329	0	0	0	0	0	0	0	0	0	0	0	0	0	0	0	0	0	0	0	0	0	0	0	0	0	0	0	30	0	0	1	0	0	0	14	0	0	0	0	0
ASV_608	Bacteria	Proteobacteria	Gammaproteobacteria	Pseudomonadales	Pseudomonadaceae	Pseudomonas	unclassified	unclassified	unclassified	0	0	0	0	0	0	0	0	0	0	0	0	0	0	0	0	0	0	0	0	0	0	0	0	0	0	0	0	44	0	0	0	0	0	90	0	0	0	0	0
ASV_609	Bacteria	Proteobacteria	Gammaproteobacteria	unclassified	unclassified	unclassified	unclassified	unclassified	unclassified	1	1	26	0	0	4	57	10	16	37	2	21	0	1	0	0	0	0	0	0	0	0	0	0	0	0	0	0	0	0	0	0	0	0	0	0	0	0	0	0
ASV_610	Bacteria	Proteobacteria	Gammaproteobacteria	unclassified	unclassified	unclassified	unclassified	unclassified	unclassified	0	0	1	0	0	0	0	0	0	0	0	0	0	27	0	0	0	0	7	0	0	0	0	0	28	0	0	2	7	0	0	0	0	9	7	0	44	0	0	32
ASV_611	Bacteria	Proteobacteria	Gammaproteobacteria	Aeromonadales	Aeromonadaceae	Aeromonas	sp.	unclassified	unclassified	0	0	0	10	0	0	0	0	32	0	0	0	0	0	1	0	0	0	0	0	0	0	37	0	3	0	7	4	24	0	0	0	7	8	0	0	0	0	3	0
ASV_612	Bacteria	Proteobacteria	Gammaproteobacteria	Pseudomonadales	Pseudomonadaceae	Pseudomonas	Gp_BR	unclassified	BR_Chassieu_1102_23968_23332	0	0	0	0	0	0	0	0	84	87	0	0	0	0	0	0	0	0	0	0	0	0	0	0	0	0	0	4	0	0	0	0	0	0	0	0	0	0	0	0
ASV_613	Bacteria	Proteobacteria	Gammaproteobacteria	Pseudomonadales	Pseudomonadaceae	Pseudomonas	unclassified	unclassified	unclassified	0	0	0	0	0	0	0	0	0	0	0	0	0	0	23	0	0	0	0	0	0	0	0	0	0	0	0	0	96	0	0	0	0	1	0	0	0	0	0	0
ASV_614	Bacteria	Proteobacteria	unclassified	unclassified	unclassified	unclassified	unclassified	unclassified	unclassified	0	0	0	0	0	0	0	0	0	0	0	0	0	0	0	103	0	0	0	0	29	29	0	0	0	0	0	0	0	0	0	0	0	0	0	0	0	0	12	3
ASV_615	Bacteria	Proteobacteria	Gammaproteobacteria	unclassified	unclassified	unclassified	unclassified	unclassified	unclassified	0	0	0	0	0	0	0	0	0	0	0	0	0	0	0	1	14	0	5	0	1	42	0	0	0	0	0	0	4	0	9	0	0	7	0	0	1	0	0	71
ASV_616	Bacteria	Proteobacteria	Gammaproteobacteria	Pseudomonadales	Pseudomonadaceae	Pseudomonas	amygdali	lachrymans	M302278	0	0	0	0	0	0	0	0	0	0	0	0	0	0	0	0	0	0	0	168	0	0	0	0	0	0	0	0	1	0	0	0	0	1	0	0	0	0	0	0
ASV_617	Bacteria	Proteobacteria	Gammaproteobacteria	Pseudomonadales	Pseudomonadaceae	Pseudomonas	anguilliseptica	unclassified	DSM12111	0	0	0	0	0	0	0	0	0	0	0	0	0	0	0	0	0	0	0	0	0	0	0	0	0	0	25	0	60	0	0	0	0	0	0	0	0	0	0	58
ASV_618	Bacteria	Proteobacteria	Alphaproteobacteria	Rhizobiales	Hyphomicrobiaceae	Hyphomicrobium-like	sp.	unclassified	django-15	0	0	0	0	0	0	0	0	0	0	0	0	2	13	1	3	1	1	4	0	1	1	9	10	13	10	0	0	7	7	4	7	2	4	1	9	4	18	0	2
ASV_619	Bacteria	Proteobacteria	Alphaproteobacteria	Rhizobiales	Hyphomicrobiaceae	Hyphomicrobium-like	sp.	unclassified	django-15	0	0	0	0	0	0	0	0	0	0	0	0	0	0	0	0	0	0	0	0	0	0	0	0	0	0	0	0	0	0	0	0	158	0	0	0	0	0	0	0
ASV_620	Bacteria	Proteobacteria	Gammaproteobacteria	Pseudomonadales	Pseudomonadaceae	Pseudomonas	unclassified	unclassified	unclassified	0	0	0	0	0	0	0	0	0	0	0	0	0	0	0	47	9	2	1	0	85	0	6	17	0	0	0	0	0	0	0	0	0	0	0	0	1	0	0	6
ASV_621	Bacteria	Proteobacteria	Alphaproteobacteria	Rhizobiales	Hyphomicrobiaceae	Hyphomicrobium-like	sp.	unclassified	django-15	0	0	0	0	0	0	0	0	0	0	0	0	0	0	0	0	9	0	23	1	0	0	0	0	0	1	8	3	1	1	21	7	56	13	0	0	6	16	0	7
ASV_622	Bacteria	Proteobacteria	Gammaproteobacteria	Aeromonadales	Aeromonadaceae	Aeromonas	sobria	unclassified	8005	0	0	0	0	0	0	0	0	0	0	0	0	0	0	0	0	0	0	0	0	0	0	173	0	0	0	0	0	0	0	0	0	0	0	1	0	0	0	0	0
ASV_623	Bacteria	Proteobacteria	Gammaproteobacteria	Pseudomonadales	Pseudomonadaceae	Pseudomonas	unclassified	unclassified	unclassified	0	0	0	0	0	7	0	48	0	0	0	0	0	0	0	7	3	0	0	0	0	0	9	0	0	0	0	14	0	35	1	0	0	10	0	0	1	0	0	0
ASV_624	Bacteria	Proteobacteria	Alphaproteobacteria	Rhizobiales	Hyphomicrobiaceae	unclassified	unclassified	unclassified	unclassified	0	0	0	0	0	0	0	0	0	0	0	0	0	0	0	0	0	0	0	173	0	0	0	0	0	0	0	0	0	0	0	0	0	0	0	0	0	0	0	0
ASV_625	Bacteria	Proteobacteria	Gammaproteobacteria	Pseudomonadales	Pseudomonadaceae	Pseudomonas	libanensis	unclassified	BS2975	0	0	0	0	0	0	0	0	0	0	0	0	0	0	0	0	0	0	0	0	0	0	0	0	0	0	0	22	35	0	0	0	0	0	39	0	0	0	0	0
ASV_626	Bacteria	Proteobacteria	Gammaproteobacteria	Pseudomonadales	Pseudomonadaceae	Pseudomonas	anguilliseptica-like	unclassified	unclassified	0	0	0	0	0	0	0	0	0	0	0	0	0	0	0	0	0	0	0	0	0	0	0	0	0	0	0	0	7	0	0	0	0	6	0	0	0	114	0	0
ASV_627	Bacteria	Proteobacteria	Gammaproteobacteria	Chromatiales	Chromatiaceae	Lamprocystis	purpurea	unclassified	DSM4197	0	0	5	34	0	133	0	0	0	0	0	0	0	0	0	0	0	0	0	0	0	0	0	0	0	0	0	0	0	0	0	0	0	0	0	0	0	0	0	0
ASV_628	Bacteria	Proteobacteria	Gammaproteobacteria	Pseudomonadales	Pseudomonadaceae	Pseudomonas	sp.	unclassified	PGPPP3	0	0	1	16	20	46	0	0	0	0	0	0	0	6	2	2	0	0	9	0	2	7	1	1	18	0	10	1	19	0	3	0	1	0	0	0	0	0	0	3
ASV_629	Bacteria	unclassified	unclassified	unclassified	unclassified	unclassified	unclassified	unclassified	django-9	0	0	0	0	0	0	155	8	1	2	2	4	0	0	0	0	0	0	0	0	0	0	0	0	0	0	0	0	0	0	0	0	0	0	0	0	0	0	0	0
ASV_630	Bacteria	Proteobacteria	Gammaproteobacteria	Pseudomonadales	Pseudomonadaceae	Pseudomonas	anguilliseptica-like	unclassified	unclassified	0	0	0	0	0	0	0	0	0	0	0	172	0	0	0	0	0	0	0	0	0	0	0	0	0	0	0	0	0	0	0	0	0	0	0	0	0	0	0	0
ASV_631	Bacteria	Proteobacteria	Alphaproteobacteria	Rhizobiales	Hyphomicrobiaceae	Hyphomicrobium-like	sp.	unclassified	django-15	0	0	0	0	0	0	0	0	0	0	0	0	8	3	0	7	0	1	0	0	17	2	4	8	8	8	2	4	6	8	4	6	0	2	3	16	3	12	1	6
ASV_632	Bacteria	Proteobacteria	Gammaproteobacteria	unclassified	unclassified	unclassified	unclassified	unclassified	unclassified	0	0	0	0	0	0	0	0	0	0	0	0	0	85	0	0	0	0	26	14	0	0	0	0	0	0	0	0	0	0	0	0	0	0	41	0	0	0	0	4
ASV_633	Bacteria	Proteobacteria	Alphaproteobacteria	Rhizobiales	Hyphomicrobiaceae	Hyphomicrobium-like	sp.	unclassified	django-15	0	0	0	0	0	0	0	0	0	0	0	0	0	4	5	6	0	1	2	1	0	1	6	11	6	4	3	2	2	14	6	11	4	3	4	7	5	18	3	6
ASV_634	Bacteria	Proteobacteria	Gammaproteobacteria	Pseudomonadales	Pseudomonadaceae	Pseudomonas	fragi	unclassified	DBC	0	0	0	0	0	0	0	0	0	0	0	0	0	0	0	0	0	0	0	0	0	0	0	0	0	0	0	0	73	0	1	0	0	6	0	0	0	0	0	0
ASV_635	Bacteria	Proteobacteria	Gammaproteobacteria	Aeromonadales	Aeromonadaceae	Aeromonas	Gp_CI1	unclassified	BR_Chassieu_1114_22170_18303	0	0	0	0	2	24	0	0	0	0	3	0	0	0	4	0	1	0	0	0	0	0	0	0	0	0	51	8	0	0	1	0	9	0	0	0	0	0	1	11
ASV_636	Bacteria	Proteobacteria	Alphaproteobacteria	Rhizobiales	Hyphomicrobiaceae	Hyphomicrobium-like	sp.	unclassified	django-15	0	0	0	0	0	0	0	0	0	0	0	0	6	1	0	5	1	0	2	2	0	2	5	6	16	4	1	0	6	12	5	10	1	0	9	18	3	10	2	2
ASV_637	Bacteria	Proteobacteria	unclassified	unclassified	unclassified	unclassified	unclassified	unclassified	unclassified	0	0	0	0	1	0	37	131	0	1	0	0	0	0	0	0	0	0	0	0	0	0	0	0	0	0	0	0	0	0	0	0	0	0	0	0	0	0	0	0
ASV_638	Bacteria	Proteobacteria	Alphaproteobacteria	Rhizobiales	Hyphomicrobiaceae	Hyphomicrobium-like	sp.	unclassified	django-15	0	0	0	0	0	0	0	0	0	0	0	0	4	0	0	6	1	2	1	1	0	2	2	12	20	9	3	5	6	6	9	7	1	2	7	16	1	16	1	2
ASV_639	Bacteria	Proteobacteria	Gammaproteobacteria	Pseudomonadales	Pseudomonadaceae	Pseudomonas	unclassified	unclassified	unclassified	0	0	0	0	0	0	0	0	0	0	0	0	0	106	0	0	0	0	0	0	0	0	0	0	0	12	0	0	11	0	0	0	0	0	0	0	0	0	0	4
ASV_640	Bacteria	Proteobacteria	Alphaproteobacteria	Rhizobiales	Hyphomicrobiaceae	Hyphomicrobium-like	sp.	unclassified	django-15	0	0	0	0	0	0	0	0	0	0	0	0	0	17	0	0	0	0	0	46	0	0	0	0	0	0	29	21	0	0	0	0	21	0	0	0	0	0	25	0
ASV_641	Bacteria	Proteobacteria	Alphaproteobacteria	Rhizobiales	Hyphomicrobiaceae	Hyphomicrobium-like	sp.	unclassified	django-15	0	0	0	0	0	0	0	0	0	0	0	0	0	0	0	1	0	0	0	0	0	0	0	9	3	3	0	9	0	105	2	14	0	0	0	11	3	2	0	2
ASV_642	Bacteria	Proteobacteria	Gammaproteobacteria	unclassified	unclassified	unclassified	unclassified	unclassified	unclassified	0	0	0	0	0	0	0	0	0	0	0	0	0	0	0	0	0	6	0	0	0	0	0	0	0	0	0	0	0	0	0	0	0	0	155	0	9	0	0	0
ASV_643	Bacteria	Proteobacteria	Gammaproteobacteria	Pseudomonadales	Pseudomonadaceae	Pseudomonas	unclassified	unclassified	unclassified	0	0	0	0	0	0	0	0	0	0	0	0	0	0	0	0	0	0	0	0	0	0	14	2	6	0	5	0	15	70	10	0	0	2	3	0	0	0	0	0
ASV_644	Bacteria	Proteobacteria	Gammaproteobacteria	Pseudomonadales	Pseudomonadaceae	Pseudomonas	Gp_BR	unclassified	BR_Chassieu_1102_23968_23332	0	0	0	0	0	26	0	0	0	0	0	0	0	0	0	0	0	0	0	0	0	0	0	0	0	0	26	0	0	2	0	0	17	2	0	0	0	0	59	25
ASV_645	Bacteria	Proteobacteria	Alphaproteobacteria	Rhizobiales	Hyphomicrobiaceae	Hyphomicrobium-like	sp.	unclassified	django-15	0	0	0	0	0	0	0	0	0	0	0	0	8	2	0	8	2	1	1	0	0	2	4	7	11	3	1	3	6	9	7	4	1	7	3	15	3	24	4	5
ASV_646	Bacteria	Proteobacteria	Alphaproteobacteria	Rhizobiales	Hyphomicrobiaceae	Hyphomicrobium-like	sp.	unclassified	django-15	0	0	0	0	0	0	0	0	0	0	0	0	2	5	0	3	0	2	3	1	1	1	7	10	9	7	5	3	8	3	8	9	2	2	2	7	0	14	1	7
ASV_647	Bacteria	Proteobacteria	unclassified	unclassified	unclassified	unclassified	unclassified	unclassified	unclassified	0	0	0	0	0	0	0	0	0	0	0	0	1	0	0	0	0	71	0	0	78	3	0	0	0	2	0	0	0	0	0	0	0	0	1	0	0	13	0	0
ASV_648	Bacteria	Proteobacteria	Gammaproteobacteria	Pseudomonadales	Pseudomonadaceae	Pseudomonas	anguilliseptica	unclassified	DSM12111	0	0	0	0	0	0	0	0	0	0	0	0	0	0	45	0	0	0	0	0	0	0	0	0	0	0	0	16	0	0	19	0	0	5	0	0	0	0	0	1
ASV_649	Bacteria	Proteobacteria	unclassified	unclassified	unclassified	unclassified	unclassified	unclassified	unclassified	0	0	167	1	0	0	0	0	0	0	0	0	0	0	0	0	0	0	0	0	0	0	0	0	0	0	0	0	0	0	0	0	0	0	0	0	0	0	0	0
ASV_650	Bacteria	Proteobacteria	Gammaproteobacteria	Xanthomonadales	Xanthomonadaceae	Stenotrophomonas	daejeonensis	unclassified	JCM16244	0	0	0	103	0	0	0	0	0	0	0	0	0	0	0	0	45	0	0	0	0	0	0	0	0	20	0	0	0	0	0	0	0	0	0	0	0	0	0	0
ASV_651	Bacteria	Proteobacteria	Gammaproteobacteria	Aeromonadales	Aeromonadaceae	Aeromonas	sobria	unclassified	8005	0	0	0	0	0	0	0	0	0	0	0	0	0	1	0	0	0	0	0	0	0	12	6	0	1	0	20	2	48	25	0	0	0	2	0	0	0	0	0	10
ASV_652	Bacteria	Proteobacteria	Gammaproteobacteria	Pseudomonadales	Pseudomonadaceae	Pseudomonas	unclassified	unclassified	unclassified	0	0	0	0	0	0	0	0	0	0	0	0	0	0	0	0	0	168	0	0	0	0	0	0	0	0	0	0	0	0	0	0	0	0	0	0	0	0	0	0
ASV_653	Bacteria	Proteobacteria	Gammaproteobacteria	Aeromonadales	Aeromonadaceae	Aeromonas	sobria	unclassified	8005	0	0	0	0	0	0	0	0	0	0	0	0	0	0	0	0	0	0	0	0	0	0	12	0	1	0	0	21	25	1	1	0	1	29	10	1	0	0	0	32
ASV_654	Bacteria	Proteobacteria	Gammaproteobacteria	Pseudomonadales	Pseudomonadaceae	Pseudomonas	fluorescens	unclassified	C3	0	0	0	0	0	0	0	0	0	0	0	0	0	0	0	0	0	0	0	0	0	0	0	0	0	0	0	0	79	0	75	0	0	0	0	0	0	0	14	0
ASV_655	Bacteria	Proteobacteria	Gammaproteobacteria	Pseudomonadales	Pseudomonadaceae	Pseudomonas	unclassified	unclassified	unclassified	0	0	0	0	0	0	0	0	0	0	0	0	0	0	0	0	0	0	0	0	0	0	0	0	0	0	0	0	18	0	0	0	0	0	0	0	0	0	0	0
ASV_656	Bacteria	Proteobacteria	Gammaproteobacteria	Pseudomonadales	Pseudomonadaceae	Pseudomonas	sp.	unclassified	PGPPP3	0	10	0	0	6	54	0	0	0	0	0	3	0	3	6	23	0	0	2	0	7	0	24	0	0	5	0	0	1	6	11	0	0	0	0	0	0	0	0	6
ASV_657	Bacteria	Proteobacteria	Alphaproteobacteria	Rhizobiales	Hyphomicrobiaceae	Hyphomicrobium-like	sp.	unclassified	django-15	0	0	0	0	0	0	0	0	0	0	0	0	3	4	1	4	1	3	2	0	1	3	5	9	8	3	1	3	7	5	5	10	20	0	3	12	2	18	3	5
ASV_658	Bacteria	Proteobacteria	Alphaproteobacteria	Rhizobiales	Hyphomicrobiaceae	Hyphomicrobium-like	sp.	unclassified	django-15	0	0	0	0	0	0	0	0	0	0	0	0	3	4	0	11	0	1	0	3	0	2	6	12	7	2	2	0	7	15	6	2	2	2	1	15	4	13	9	5
ASV_659	Bacteria	Proteobacteria	Alphaproteobacteria	Rhizobiales	Hyphomicrobiaceae	Hyphomicrobium-like	sp.	unclassified	django-15	0	0	0	0	0	0	0	0	0	0	0	0	2	5	0	7	2	1	0	1	0	3	3	9	8	15	2	4	2	11	8	5	4	2	1	10	6	9	2	5
ASV_660	Bacteria	Proteobacteria	Gammaproteobacteria	Aeromonadales	Aeromonadaceae	Aeromonas	finlandiensis	unclassified	4287D	0	0	0	0	0	0	0	0	0	0	0	0	0	0	0	0	2	0	0	0	0	0	0	0	7	0	0	7	1	0	15	0	0	16	0	0	1	0	0	4
ASV_661	Bacteria	Proteobacteria	Gammaproteobacteria	Pseudomonadales	Pseudomonadaceae	Pseudomonas	lurida	unclassified	LMG21995	0	0	0	0	0	0	0	0	0	0	0	0	0	0	0	36	0	0	0	0	0	0	53	0	0	0	1	0	35	0	0	0	0	8	3	0	0	0	0	2
ASV_662	Bacteria	unclassified	unclassified	unclassified	unclassified	unclassified	unclassified	unclassified	unclassified	0	0	0	0	0	0	0	0	0	0	0	0	0	0	0	0	0	69	0	0	34	0	0	0	0	0	15	0	0	0	0	9	0	0	0	0	0	0	0	18
ASV_663	Bacteria	Proteobacteria	Gammaproteobacteria	Aeromonadales	Aeromonadaceae	Aeromonas	salmonicida	unclassified	unclassified	0	1	0	0	3	0	0	0	0	0	0	0	0	0	3	0	5	0	0	0	0	0	2	0	41	0	1	0	17	0	38	0	0	1	0	0	1	0	0	4
ASV_664	Bacteria	Proteobacteria	Gammaproteobacteria	Pseudomonadales	Pseudomonadaceae	Pseudomonas	sp.	unclassified	FEMGT703P	0	0	0	163	0	0	0	0	0	0	0	0	0	0	1	0	0	0	0	0	0	0	0	0	0	0	0	0	0	0	0	0	0	0	0	0	0	0	0	0
ASV_665	Bacteria	Proteobacteria	Alphaproteobacteria	Rhizobiales	Hyphomicrobiaceae	Hyphomicrobium-like	sp.	unclassified	django-15	0	0	0	0	0	0	0	0	0	0	0	0	5	12	1	4	1	1	3	1	0	3	12	8	8	16	0	1	1	5	4	5	3	4	6	10	6	15	1	4
ASV_666	Bacteria	Proteobacteria	Alphaproteobacteria	Rhizobiales	Hyphomicrobiaceae	Hyphomicrobium-like	sp.	unclassified	django-15	0	0	0	0	0	0	0	0	0	0	0	0	1	2	0	9	0	1	0	0	0	1	3	11	17	6	0	6	7	11	4	11	2	1	4	10	2	14	2	2
ASV_667	Bacteria	Proteobacteria	Gammaproteobacteria	Pseudomonadales	Pseudomonadaceae	Pseudomonas	grimontii	unclassified	BS2976	0	0	0	0	0	0	0	0	0	0	0	0	0	0	6	0	5	0	0	0	0	0	0	2	0	0	0	0	29	0	4	0	5	1	7	0	0	2	0	0
ASV_668	Bacteria	Proteobacteria	Gammaproteobacteria	Aeromonadales	Aeromonadaceae	Aeromonas	bestiab-RUm	unclassified	LMG13444	0	0	0	0	0	0	0	0	0	0	0	0	0	0	6	0	0	0	0	0	0	0	0	0	0	0	0	0	1	150	1	0	0	4	1	0	0	0	0	0
ASV_669	Bacteria	Proteobacteria	Gammaproteobacteria	unclassified	unclassified	unclassified	unclassified	unclassified	unclassified	0	0	0	0	0	0	0	0	0	0	0	0	0	0	0	0	0	0	0	0	0	0	3	5	12	1	0	3	6	8	1	4	7	4	0	51	18	8	0	16
ASV_670	Bacteria	Proteobacteria	Gammaproteobacteria	Pseudomonadales	Pseudomonadaceae	Pseudomonas	anguilliseptica-like	Gp_I	H_C32	0	0	0	163	0	0	0	0	0	0	0	0	0	0	0	0	0	0	0	0	0	0	0	0	0	0	0	0	0	0	0	0	0	0	0	0	0	0	0	0
ASV_671	Bacteria	Proteobacteria	Gp_BF	unclassified	unclassified	unclassified	unclassified	unclassified	BR_Chassieu_1111_7299_8296	0	0	0	0	0	0	7	56	0	0	0	92	0	0	0	0	0	0	0	0	8	0	0	0	0	0	0	0	0	0	0	0	0	0	0	0	0	0	0	0
ASV_672	Bacteria	Proteobacteria	Alphaproteobacteria	Rhizobiales	Hyphomicrobiaceae	Hyphomicrobium-like	sp.	unclassified	django-15	0	0	0	0	0	0	0	0	0	0	0	0	0	34	0	0	0	0	0	0	20	0	0	0	0	12	6	1	0	0	0	4	76	0	0	0	0	0	0	0
ASV_673	Bacteria	Proteobacteria	Gammaproteobacteria	Pseudomonadales	Pseudomonadaceae	Pseudomonas	grimontii	unclassified	BS2976	0	0	0	0	0	0	0	0	0	0	0	0	0	15	6	12	1	0	6	0	0	0	8	1	2	0	0	4	13	7	7	2	0	4	6	0	0	0	0	1
ASV_674	Bacteria	Proteobacteria	Gammaproteobacteria	Pseudomonadales	Pseudomonadaceae	Pseudomonas	unclassified	unclassified	unclassified	0	0	0	0	0	0	0	0	0	0	0	0	0	0	61	0	42	0	0	0	0	0	0	0	60	0	0	0	0	0	0	0	0	0	0	0	0	0	0	0
ASV_675	Bacteria	Proteobacteria	Gammaproteobacteria	unclassified	unclassified	unclassified	unclassified	unclassified	unclassified	0	0	0	162	0	0	0	0	0	0	0	0	0	0	0	0	0	0	0	0	0	0	0	0	0	0	0	0	0	0	0	0	0	0	0	0	0	0	0	0
ASV_676	Bacteria	Proteobacteria	unclassified	unclassified	unclassified	unclassified	unclassified	unclassified	unclassified	0	0	0	0	0	0	0	15	0	0	0	0	13	0	0	0	0	0	31	7	0	0	48	0	0	0	0	1	0	0	0	0	0	4	0	0	8	0	24	11
ASV_677	Bacteria	Proteobacteria	Alphaproteobacteria	Rhizobiales	Hyphomicrobiaceae	Hyphomicrobium-like	sp.	unclassified	django-15	0	0	0	0	0	0	0	0	0	0	0	0	4	2	1	2	2	1	0	2	0	1	3	3	12	12	0	8	4	10	4	7	5	1	3	10	2	15	0	6
ASV_678	Bacteria	Proteobacteria	Gammaproteobacteria	Pseudomonadales	Pseudomonadaceae	Pseudomonas	unclassified	unclassified	unclassified	0	0	0	0	0	0	0	0	0	0	0	0	0	0	0	0	81	0	0	0	0	0	0	0	0	0	0	0	0	0	0	0	0	0	0	0	0	0	0	0
ASV_679	Bacteria	Proteobacteria	Gammaproteobacteria	Pseudomonadales	Pseudomonadaceae	Pseudomonas	unclassified	unclassified	unclassified	0	0	0	0	0	0	0	0	0	0	0	0	0	0	0	0	0	0	0	0	0	0	0	0	0	0	0	4	1	0	0	0	0	30	0	0	0	0	0	0
ASV_680	Bacteria	Proteobacteria	Gammaproteobacteria	Aeromonadales	Aeromonadaceae	Aeromonas	Gp_CI1	unclassified	BR_Chassieu_1114_22170_18303	0	1	0	4	0	0	0	0	0	0	0	0	0	0	0	0	13	0	0	0	0	0	0	0	8	0	41	0	0	0	0	0	57	8	0	0	0	0	5	0
ASV_681	Bacteria	Proteobacteria	Gammaproteobacteria	unclassified	unclassified	unclassified	unclassified	unclassified	unclassified	0	1	0	0	0	3	0	8	0	0	49	0	0	0	8	0	0	0	0	0	0	0	5	0	0	0	0	3	6	0	1	0	0	5	1	4	0	0	0	0
ASV_682	Bacteria	Proteobacteria	Gp_CK	unclassified	unclassified	unclassified	unclassified	unclassified	BR_Chassieu_2114_28302_19368	0	0	0	19	0	19	0	0	0	0	0	0	0	0	0	0	0	0	0	0	0	19	0	0	0	0	0	0	0	0	0	0	47	0	0	0	0	0	54	0
ASV_683	Bacteria	Proteobacteria	Gammaproteobacteria	Pseudomonadales	Pseudomonadaceae	Pseudomonas	fluorescens	unclassified	C3	0	0	0	0	0	0	0	0	0	0	0	0	0	0	0	0	0	0	0	0	0	0	0	0	0	0	0	0	0	0	0	0	0	0	0	0	0	0	161	0
ASV_684	Bacteria	Proteobacteria	Betaproteobacteria	Neisseriales	Neisseriaceae	Aquaspirillum	sp.	unclassified	LM1	14	44	1	0	28	19	0	0	0	0	0	0	2	1	0	1	0	0	0	0	0	1	0	0	0	0	2	0	0	0	0	0	1	0	0	5	0	0	22	0
ASV_685	Bacteria	Proteobacteria	Gammaproteobacteria	unclassified	unclassified	unclassified	unclassified	unclassified	unclassified	0	0	0	0	0	0	0	0	0	0	2	0	0	25	0	0	0	0	133	0	0	0	0	0	0	0	0	0	0	0	0	0	0	0	0	0	0	0	0	0
ASV_686	Bacteria	Proteobacteria	Gammaproteobacteria	Pseudomonadales	Pseudomonadaceae	Pseudomonas	anguilliseptica	unclassified	DSM12111	0	0	0	0	0	0	0	0	0	0	0	0	0	0	0	0	0	0	0	0	0	0	0	0	0	0	0	23	76	0	0	0	0	0	21	0	0	0	0	0
ASV_687	Bacteria	Proteobacteria	Gammaproteobacteria	Pseudomonadales	Pseudomonadaceae	Pseudomonas	sp.	unclassified	PGPPP3	56	0	0	0	4	72	0	0	0	0	0	0	0	0	0	0	0	0	0	0	13	0	0	0	0	0	0	11	0	0	0	0	0	0	0	0	0	0	0	3
ASV_688	Bacteria	Proteobacteria	Gammaproteobacteria	Pseudomonadales	Pseudomonadaceae	Pseudomonas	sp.	unclassified	PGPPP3	0	25	32	0	17	0	0	0	0	0	49	0	1	0	2	0	0	0	0	0	1	11	2	0	5	0	0	0	0	0	0	0	0	2	0	0	0	0	0	0
ASV_689	Bacteria	Proteobacteria	Gammaproteobacteria	unclassified	unclassified	unclassified	unclassified	unclassified	unclassified	0	0	63	42	0	54	0	0	0	0	0	0	0	0	0	0	0	0	0	0	0	0	0	0	0	0	0	0	0	0	0	0	0	0	0	0	0	0	0	0
ASV_690	Bacteria	Proteobacteria	Gammaproteobacteria	unclassified	unclassified	unclassified	unclassified	unclassified	unclassified	0	0	0	0	0	0	0	107	8	19	0	25	0	0	0	0	0	0	0	0	0	0	0	0	0	0	0	0	0	0	0	0	0	0	0	0	0	0	0	0
ASV_691	Bacteria	Proteobacteria	Alphaproteobacteria	Rhizobiales	Hyphomicrobiaceae	Hyphomicrobium-like	sp.	unclassified	django-15	0	0	0	0	0	0	0	0	0	0	0	0	4	5	0	5	1	2	1	1	0	0	4	13	14	6	1	4	1	15	2	6	1	1	2	12	3	12	1	0
ASV_692	Bacteria	Proteobacteria	Alphaproteobacteria	Rhizobiales	Hyphomicrobiaceae	Hyphomicrobium-like	sp.	unclassified	django-15	0	0	0	0	0	0	0	0	0	0	0	0	0	107	22	0	0	1	0	12	0	1	0	0	0	0	1	0	1	0	1	0	0	0	0	0	3	0	0	8
ASV_693	Bacteria	Proteobacteria	Alphaproteobacteria	Rhizobiales	Hyphomicrobiaceae	Hyphomicrobium-like	sp.	unclassified	django-15	0	0	0	0	0	0	0	0	0	0	0	0	0	0	0	2	0	0	0	2	0	0	1	19	4	14	0	2	3	24	1	35	0	0	4	18	2	8	0	1
ASV_694	Bacteria	Proteobacteria	unclassified	unclassified	unclassified	unclassified	unclassified	unclassified	unclassified	0	0	0	0	0	0	0	0	0	0	0	0	0	0	0	0	0	158	0	1	0	0	0	0	0	0	0	0	0	0	0	0	0	0	0	0	0	0	0	0
ASV_695	Bacteria	Proteobacteria	Gammaproteobacteria	Pseudomonadales	Pseudomonadaceae	Pseudomonas	lurida	unclassified	LMG21995	0	0	0	0	0	0	0	0	0	0	0	0	0	0	0	0	0	0	0	0	0	0	0	0	0	0	0	0	0	0	0	0	0	0	113	0	0	0	0	0
ASV_696	Bacteria	Proteobacteria	Gammaproteobacteria	Pseudomonadales	Pseudomonadaceae	Pseudomonas	unclassified	unclassified	unclassified	0	0	0	0	0	103	0	0	0	0	0	0	0	0	16	0	21	0	0	0	0	0	0	0	0	0	2	0	0	0	0	0	7	3	0	0	0	0	0	6
ASV_697	Bacteria	Proteobacteria	Betaproteobacteria	Nitrosomonadales	Nitrosomonadaceae	Nitrosomonas	oligotropha	unclassified	unclassified	0	0	0	0	0	0	0	0	0	0	0	0	0	157	0	0	0	0	0	0	0	0	0	0	0	0	0	0	0	0	0	0	0	0	0	0	0	0	0	0
ASV_698	Bacteria	Proteobacteria	Alphaproteobacteria	Rhizobiales	Hyphomicrobiaceae	Hyphomicrobium-like	sp.	unclassified	django-15	0	0	0	0	0	0	0	0	0	0	0	0	0	4	8	0	57	0	20	0	0	0	5	0	0	0	0	0	0	0	0	0	26	0	15	0	0	0	20	0
ASV_699	Bacteria	Proteobacteria	Alphaproteobacteria	Rhizobiales	Hyphomicrobiaceae	Hyphomicrobium-like	sp.	unclassified	django-15	0	0	0	0	0	0	0	0	0	0	0	0	0	0	0	0	0	0	1	0	0	0	1	15	6	14	0	0	0	43	3	11	0	1	2	16	1	11	1	1
ASV_700	Bacteria	Nitrospirae	Nitrospirae	Nitrospirales	Nitrospiraceae	Candidatus_Nitrospira	defluvii	unclassified	300603458	0	0	0	0	0	0	0	0	0	0	0	0	0	0	0	0	0	0	0	0	0	0	0	62	1	29	0	0	0	0	0	19	2	1	0	29	0	15	0	0
ASV_701	Bacteria	Proteobacteria	Gammaproteobacteria	Pseudomonadales	Pseudomonadaceae	Pseudomonas	unclassified	unclassified	unclassified	0	0	0	0	0	0	0	0	0	0	0	0	0	0	0	0	0	0	0	0	0	0	0	0	0	0	0	0	158	0	0	0	0	0	0	0	0	0	0	0
ASV_702	Bacteria	Proteobacteria	Gammaproteobacteria	Aeromonadales	Aeromonadaceae	Aeromonas	unclassified	unclassified	unclassified	0	0	0	0	0	0	0	0	0	0	0	0	0	0	0	0	0	0	0	0	0	0	0	0	0	0	0	0	0	0	0	0	0	158	0	0	0	0	0	0
ASV_703	Bacteria	Proteobacteria	Gammaproteobacteria	Pseudomonadales	Pseudomonadaceae	Pseudomonas	extremaustralis	unclassified	USBA515	0	0	0	0	155	0	0	0	0	0	0	2	0	0	0	0	0	0	0	0	0	0	0	0	0	0	0	0	0	0	0	0	0	0	0	0	0	0	0	0
ASV_704	Bacteria	Proteobacteria	Gammaproteobacteria	Pseudomonadales	Pseudomonadaceae	Pseudomonas	sp.	unclassified	PGPPP3	0	0	0	0	0	1	0	0	0	0	0	0	0	0	0	0	4	0	0	0	0	0	0	0	2	0	0	10	0	0	0	0	0	0	0	0	137	0	0	0
ASV_705	Bacteria	unclassified	unclassified	unclassified	unclassified	unclassified	unclassified	unclassified	unclassified	0	0	0	0	0	0	0	0	0	0	0	0	0	0	0	50	0	16	0	0	28	42	0	0	0	0	0	8	0	0	0	0	0	0	0	0	7	1	0	5
ASV_706	Bacteria	Proteobacteria	Gammaproteobacteria	unclassified	unclassified	unclassified	unclassified	unclassified	unclassified	0	0	0	0	0	0	1	152	0	0	0	0	0	0	0	0	0	0	0	0	3	0	0	0	0	0	0	0	0	0	0	0	0	0	0	0	0	0	0	0
ASV_707	Bacteria	Proteobacteria	unclassified	unclassified	unclassified	unclassified	unclassified	unclassified	unclassified	0	0	0	0	0	0	0	0	0	0	0	0	0	110	0	0	0	5	0	0	0	0	0	0	9	0	1	0	0	0	9	0	0	0	0	2	0	20	0	0
ASV_708	Bacteria	Proteobacteria	Gammaproteobacteria	Pseudomonadales	Pseudomonadaceae	Pseudomonas	fluorescens	unclassified	C3	0	0	0	0	0	0	0	0	0	0	0	0	0	0	0	0	41	0	0	0	0	0	0	0	4	0	0	0	6	0	0	0	0	0	0	0	0	0	0	0
ASV_709	Bacteria	Proteobacteria	Gammaproteobacteria	Pseudomonadales	Pseudomonadaceae	Pseudomonas	unclassified	unclassified	unclassified	0	0	0	0	0	0	0	0	0	0	0	0	0	0	0	0	36	1	0	0	0	0	0	0	0	0	0	0	0	0	0	0	0	0	82	0	37	0	0	0
ASV_710	Bacteria	Proteobacteria	Gammaproteobacteria	Pseudomonadales	Pseudomonadaceae	Pseudomonas	unclassified	unclassified	unclassified	0	0	0	0	0	0	0	0	0	0	0	0	0	0	0	0	0	0	0	0	89	0	0	0	22	0	0	0	0	0	0	0	0	0	16	0	0	0	0	0
ASV_711	Bacteria	Proteobacteria	Gammaproteobacteria	unclassified	unclassified	unclassified	unclassified	unclassified	unclassified	0	0	0	0	0	0	0	0	0	0	0	0	14	3	0	3	0	71	18	5	15	8	0	0	0	0	3	0	0	0	0	0	2	0	0	0	3	3	7	0
ASV_712	Bacteria	Proteobacteria	Gammaproteobacteria	Pseudomonadales	Pseudomonadaceae	Pseudomonas	anguilliseptica	unclassified	DSM12111	0	0	0	0	0	0	0	0	0	0	0	0	0	0	0	0	1	0	0	0	0	145	0	0	0	0	0	0	0	0	0	0	0	0	0	0	0	0	0	6
ASV_713	Bacteria	Proteobacteria	Gammaproteobacteria	Pseudomonadales	Pseudomonadaceae	Pseudomonas	gessab-RDii	unclassified	BS2982	0	24	0	0	16	0	0	0	0	0	0	0	0	0	8	0	1	0	0	0	0	0	0	0	0	0	0	0	0	0	0	0	1	13	8	0	0	0	0	0
ASV_714	Bacteria	Proteobacteria	Gammaproteobacteria	Aeromonadales	Aeromonadaceae	Aeromonas	unclassified	unclassified	unclassified	0	1	0	24	0	25	0	0	0	0	0	0	0	0	0	0	0	0	0	0	0	0	0	0	2	0	4	74	0	0	0	0	0	1	0	0	0	0	3	0
ASV_715	Bacteria	Proteobacteria	Gammaproteobacteria	Aeromonadales	Aeromonadaceae	Aeromonas	sp.	unclassified	bpoe1152	0	0	0	0	0	0	0	0	0	0	10	0	0	0	0	0	0	0	0	0	0	0	0	0	0	0	2	112	7	0	0	0	0	1	0	0	0	0	3	9
ASV_716	Bacteria	Proteobacteria	Gammaproteobacteria	Aeromonadales	Aeromonadaceae	Aeromonas	sp.	unclassified	bpoe1164	0	0	0	0	0	0	0	0	0	0	2	0	0	0	0	0	0	0	0	0	0	0	103	0	0	0	0	2	0	0	0	0	0	0	0	0	0	0	0	1
ASV_717	Bacteria	Proteobacteria	Alphaproteobacteria	Rhizobiales	Hyphomicrobiaceae	Hyphomicrobium-like	sp.	unclassified	django-15	0	0	0	0	0	0	0	0	0	0	0	0	3	14	0	8	2	1	0	0	0	0	4	6	7	9	1	4	4	7	7	5	0	3	2	7	10	15	1	4
ASV_718	Bacteria	Proteobacteria	Gammaproteobacteria	Pseudomonadales	Pseudomonadaceae	Pseudomonas	unclassified	unclassified	unclassified	21	0	75	36	1	20	0	0	0	0	0	0	0	0	0	0	0	0	0	0	0	0	0	0	0	0	0	0	0	0	0	0	0	0	0	0	0	0	0	0
ASV_719	Bacteria	Proteobacteria	Gammaproteobacteria	Pseudomonadales	Pseudomonadaceae	Pseudomonas	sp.	unclassified	PGPPP3	0	0	0	0	1	3	0	0	0	0	0	0	0	1	0	0	0	0	1	0	77	0	3	2	30	14	0	3	4	1	0	0	6	6	0	0	0	0	0	1
ASV_720	Bacteria	Proteobacteria	unclassified	unclassified	unclassified	unclassified	unclassified	unclassified	unclassified	0	0	0	0	0	0	8	143	0	0	2	0	0	0	0	0	0	0	0	0	0	0	0	0	0	0	0	0	0	0	0	0	0	0	0	0	0	0	0	0
ASV_721	Bacteria	Proteobacteria	Gammaproteobacteria	unclassified	unclassified	unclassified	unclassified	unclassified	unclassified	0	0	0	0	0	0	0	153	0	0	0	0	0	0	0	0	0	0	0	0	0	0	0	0	0	0	0	0	0	0	0	0	0	0	0	0	0	0	0	0
ASV_722	Bacteria	Proteobacteria	Alphaproteobacteria	Rhizobiales	Hyphomicrobiaceae	Hyphomicrobium-like	sp.	unclassified	django-15	0	0	0	0	0	0	0	0	0	0	0	0	3	1	1	5	2	0	1	0	0	0	6	9	11	3	1	2	4	14	8	8	3	0	3	12	5	16	3	2
ASV_723	Bacteria	Proteobacteria	Gammaproteobacteria	Pseudomonadales	Pseudomonadaceae	Pseudomonas	sp.	unclassified	PGPPP3	0	0	0	0	0	0	0	0	0	0	0	0	0	34	0	0	0	0	0	0	0	0	0	0	0	0	0	2	5	6	0	0	0	21	0	0	16	0	0	62
ASV_724	Bacteria	Proteobacteria	unclassified	unclassified	unclassified	unclassified	unclassified	unclassified	unclassified	0	0	0	0	0	0	0	0	0	0	0	0	0	9	6	0	0	0	1	0	0	0	22	0	0	0	0	57	0	0	0	0	0	1	0	0	1	0	4	24
ASV_725	Bacteria	Proteobacteria	Gammaproteobacteria	Pseudomonadales	Pseudomonadaceae	Pseudomonas	grimontii	unclassified	BS2976	0	0	0	0	0	0	0	0	0	0	0	0	0	0	22	0	1	0	0	0	0	0	0	0	0	0	12	0	42	0	0	0	0	0	0	0	0	0	0	5
ASV_726	Bacteria	Proteobacteria	Gammaproteobacteria	Pseudomonadales	Pseudomonadaceae	Pseudomonas	anguilliseptica	unclassified	DSM12111	0	0	0	0	0	0	0	0	0	0	0	0	0	0	0	5	0	0	0	0	37	0	0	2	3	0	0	0	16	0	0	0	67	2	7	0	0	0	0	12
ASV_727	Bacteria	Proteobacteria	Gammaproteobacteria	Pseudomonadales	Pseudomonadaceae	Pseudomonas	unclassified	unclassified	unclassified	2	0	23	7	0	83	0	0	0	5	0	0	0	0	0	0	9	0	0	5	1	0	0	0	0	0	0	1	0	0	0	0	0	0	0	0	0	1	0	3
ASV_728	Bacteria	Proteobacteria	Gammaproteobacteria	Pseudomonadales	Pseudomonadaceae	Pseudomonas	sp.	unclassified	PGPPP3	0	0	0	0	93	0	0	0	0	0	0	0	0	0	5	0	4	0	0	0	0	1	0	12	0	0	3	2	0	0	0	11	7	7	0	0	0	0	0	0
ASV_729	Bacteria	Proteobacteria	Gammaproteobacteria	Pseudomonadales	Pseudomonadaceae	Pseudomonas	sp.	unclassified	PGPPP3	0	0	0	0	21	16	0	0	0	0	0	0	0	3	0	0	0	4	41	0	5	0	8	0	0	3	0	6	2	0	2	0	1	3	6	0	6	5	0	4
ASV_730	Bacteria	Proteobacteria	unclassified	unclassified	unclassified	unclassified	unclassified	unclassified	unclassified	0	0	0	0	0	0	140	0	0	1	0	10	0	0	0	0	0	0	0	0	0	0	0	0	0	0	0	0	0	0	0	0	0	0	0	0	0	0	0	0
ASV_731	Bacteria	Proteobacteria	Alphaproteobacteria	Rhizobiales	Hyphomicrobiaceae	Hyphomicrobium-like	sp.	unclassified	django-15	0	0	0	0	0	0	0	0	0	0	0	0	11	15	0	0	0	0	0	39	0	0	32	0	0	0	0	0	1	0	4	3	11	2	9	1	21	1	0	0
ASV_732	Bacteria	Proteobacteria	Alphaproteobacteria	Rhizobiales	Hyphomicrobiaceae	Hyphomicrobium-like	sp.	unclassified	django-15	0	0	0	0	0	0	0	0	0	0	0	0	5	0	0	2	0	1	1	0	2	2	8	6	11	7	4	4	4	10	4	9	4	2	5	10	3	14	2	6
ASV_733	Bacteria	Proteobacteria	Alphaproteobacteria	Rhizobiales	Hyphomicrobiaceae	Hyphomicrobium-like	sp.	unclassified	django-15	0	0	0	0	0	0	0	0	0	0	0	0	4	2	2	2	0	1	2	1	0	1	5	5	9	9	3	3	0	11	5	12	4	2	1	12	2	16	0	5
ASV_734	Bacteria	Proteobacteria	Gammaproteobacteria	Pseudomonadales	Pseudomonadaceae	Pseudomonas	anguilliseptica-like	unclassified	Hsa28	0	0	0	1	0	1	0	142	0	0	0	2	0	0	2	0	0	0	0	0	0	0	0	0	0	0	0	0	0	0	0	0	0	3	0	0	0	0	0	0
ASV_735	Bacteria	Proteobacteria	Gammaproteobacteria	unclassified	unclassified	unclassified	unclassified	unclassified	unclassified	0	0	0	0	0	0	0	119	0	0	5	2	0	0	0	0	0	0	2	0	0	0	12	0	0	0	0	0	0	0	0	0	8	0	0	0	0	0	0	3
ASV_736	Bacteria	Proteobacteria	unclassified	unclassified	unclassified	unclassified	unclassified	unclassified	unclassified	0	0	0	0	0	0	0	0	0	0	0	0	79	0	0	0	0	0	0	0	0	64	0	0	5	0	0	0	0	0	0	0	0	2	0	0	0	0	0	0
ASV_737	Bacteria	Proteobacteria	Gammaproteobacteria	Pseudomonadales	Pseudomonadaceae	Pseudomonas	unclassified	unclassified	unclassified	0	0	0	0	0	0	0	0	0	0	0	0	0	0	0	0	0	0	151	0	0	0	0	0	0	0	0	0	0	0	0	0	0	0	0	0	0	0	0	0
ASV_738	Bacteria	Proteobacteria	Alphaproteobacteria	Rhizobiales	Hyphomicrobiaceae	Hyphomicrobium-like	sp.	unclassified	django-15	0	0	0	0	0	0	0	0	0	0	0	0	0	0	1	0	0	0	0	0	0	0	1	22	11	13	0	1	0	13	5	27	1	0	0	21	3	21	0	2
ASV_739	Bacteria	Proteobacteria	Gammaproteobacteria	Pseudomonadales	Pseudomonadaceae	Pseudomonas	extremaustralis	unclassified	USBA515	0	0	0	0	0	0	0	0	0	0	0	1	0	0	15	0	0	0	0	0	0	0	0	0	0	14	0	0	30	0	0	17	0	0	0	0	0	0	57	0
ASV_740	Bacteria	Proteobacteria	Gammaproteobacteria	Pseudomonadales	Pseudomonadaceae	Pseudomonas	unclassified	unclassified	unclassified	0	0	0	0	0	0	0	0	0	0	0	0	0	0	24	0	0	0	0	0	0	0	0	0	0	0	0	8	7	0	0	0	0	0	19	0	0	0	0	0
ASV_741	Bacteria	Proteobacteria	Gammaproteobacteria	Pseudomonadales	Pseudomonadaceae	Pseudomonas	sp.	unclassified	PGPPP3	0	0	0	0	0	0	0	0	0	0	0	0	0	0	2	0	0	0	0	0	0	0	0	0	0	0	0	21	0	0	0	0	56	3	0	0	0	0	34	10
ASV_742	Bacteria	Proteobacteria	unclassified	unclassified	unclassified	unclassified	unclassified	unclassified	unclassified	0	0	0	0	0	0	0	0	0	0	0	0	0	0	0	0	0	0	0	28	0	0	15	0	6	0	0	3	0	0	0	0	0	0	0	35	11	26	0	0
ASV_743	Bacteria	Proteobacteria	Gammaproteobacteria	Aeromonadales	Aeromonadaceae	Aeromonas	unclassified	unclassified	unclassified	0	0	0	0	0	0	0	0	0	0	0	0	0	0	0	0	0	0	0	0	0	0	11	5	0	0	0	0	14	0	0	0	0	1	0	0	0	0	0	0
ASV_744	Bacteria	Proteobacteria	Gammaproteobacteria	Pseudomonadales	Pseudomonadaceae	Pseudomonas	anguilliseptica	unclassified	DSM12111	0	0	0	0	0	0	0	0	0	0	0	0	0	0	0	0	0	0	0	0	0	0	0	0	0	0	0	0	0	0	0	0	0	6	0	0	0	0	0	143
ASV_745	Bacteria	Proteobacteria	unclassified	unclassified	unclassified	unclassified	unclassified	unclassified	unclassified	0	0	0	148	0	0	0	0	0	0	0	0	0	0	0	0	0	0	0	0	0	0	0	0	0	0	0	0	0	0	0	0	0	0	0	0	0	0	0	0
ASV_746	Bacteria	Proteobacteria	Alphaproteobacteria	Rhizobiales	Hyphomicrobiaceae	Hyphomicrobium-like	sp.	unclassified	django-15	0	0	0	0	0	0	0	0	0	0	0	0	2	0	0	7	1	1	0	0	0	0	3	7	7	12	0	3	2	10	4	8	2	2	8	11	5	18	0	2
ASV_747	Bacteria	Proteobacteria	Gammaproteobacteria	Pseudomonadales	Pseudomonadaceae	Pseudomonas	fragi	unclassified	DBC	0	0	0	0	0	0	0	0	0	0	0	0	0	0	26	0	40	0	0	0	0	0	27	0	0	0	0	0	9	1	41	4	0	0	0	0	0	0	0	0
ASV_748	Bacteria	Proteobacteria	Gammaproteobacteria	Pseudomonadales	Pseudomonadaceae	Pseudomonas	sp.	unclassified	FEMGT703P	0	0	0	0	0	0	0	0	0	0	0	0	0	0	0	0	0	0	66	0	0	0	0	0	0	0	1	6	6	4	0	0	0	15	0	0	0	0	0	48
ASV_749	Bacteria	Proteobacteria	unclassified	unclassified	unclassified	unclassified	unclassified	unclassified	unclassified	0	0	57	49	0	38	0	0	0	0	0	0	0	0	0	0	0	0	0	0	0	0	0	0	0	3	0	0	0	0	0	0	0	0	0	0	0	0	0	0
ASV_750	Bacteria	Proteobacteria	Gammaproteobacteria	Pseudomonadales	Pseudomonadaceae	Pseudomonas	unclassified	unclassified	unclassified	0	0	0	54	0	0	0	0	0	0	0	0	0	0	0	0	0	0	0	0	93	0	0	0	0	0	0	0	0	0	0	0	0	0	0	0	0	0	0	0
ASV_751	Bacteria	Proteobacteria	unclassified	unclassified	unclassified	unclassified	unclassified	unclassified	unclassified	0	0	0	0	0	0	1	136	0	0	0	10	0	0	0	0	0	0	0	0	0	0	0	0	0	0	0	0	0	0	0	0	0	0	0	0	0	0	0	0
ASV_752	Bacteria	Proteobacteria	Alphaproteobacteria	Rhizobiales	Hyphomicrobiaceae	Hyphomicrobium-like	sp.	unclassified	django-15	0	0	0	0	0	0	0	0	0	0	0	0	6	3	0	10	1	1	2	0	0	3	4	6	8	4	1	1	2	12	5	10	3	0	6	5	4	18	3	7
ASV_753	Bacteria	Proteobacteria	Alphaproteobacteria	Rhizobiales	Hyphomicrobiaceae	Hyphomicrobium-like	sp.	unclassified	django-15	0	0	0	0	0	0	0	0	0	0	0	0	6	7	2	7	0	0	0	1	0	0	4	12	12	8	1	1	10	15	4	4	4	0	2	4	1	14	1	5
ASV_754	Bacteria	Proteobacteria	Alphaproteobacteria	Rhizobiales	Hyphomicrobiaceae	Hyphomicrobium-like	sp.	unclassified	django-15	0	0	0	0	0	0	0	0	0	0	0	0	4	1	1	7	2	2	1	0	1	3	5	13	14	3	2	4	3	3	5	4	6	6	4	8	2	8	1	4
ASV_755	Bacteria	Proteobacteria	Gammaproteobacteria	Pseudomonadales	Pseudomonadaceae	Pseudomonas	unclassified	unclassified	unclassified	0	0	0	0	0	1	0	0	0	144	0	0	0	0	0	0	0	0	0	0	0	0	0	0	0	0	0	0	0	0	0	0	0	1	0	0	0	0	0	0
ASV_756	Bacteria	Proteobacteria	Alphaproteobacteria	Rhizobiales	Hyphomicrobiaceae	Hyphomicrobium-like	sp.	unclassified	django-15	0	0	0	0	0	0	0	0	0	0	0	0	5	3	0	6	1	0	2	1	0	1	5	8	8	5	0	1	1	11	1	9	7	2	4	13	5	12	2	3
ASV_757	Bacteria	Proteobacteria	Alphaproteobacteria	Rhizobiales	Hyphomicrobiaceae	Hyphomicrobium-like	sp.	unclassified	django-15	0	0	0	0	0	0	0	0	0	0	0	0	4	3	1	4	1	1	1	1	0	2	9	8	8	9	2	3	3	6	3	8	5	2	3	5	3	14	2	3
ASV_758	Bacteria	Proteobacteria	Alphaproteobacteria	Rhizobiales	Hyphomicrobiaceae	Hyphomicrobium-like	sp.	unclassified	django-15	0	0	0	0	0	0	0	0	0	0	0	0	2	5	0	9	1	1	0	1	0	2	11	5	8	5	0	0	4	7	11	5	2	0	2	16	2	9	1	3
ASV_759	Bacteria	Proteobacteria	Gammaproteobacteria	Pseudomonadales	Pseudomonadaceae	Pseudomonas	unclassified	unclassified	unclassified	0	0	0	0	0	0	0	0	0	0	0	0	0	0	0	108	2	0	6	0	9	2	0	0	2	0	0	0	0	0	0	0	11	0	0	0	6	0	0	0
ASV_760	Bacteria	Proteobacteria	Gammaproteobacteria	Pseudomonadales	Pseudomonadaceae	Pseudomonas	sp.	unclassified	PGPPP3	0	0	0	0	0	0	0	0	0	0	0	0	0	0	0	0	6	0	25	0	0	0	4	0	0	0	2	9	0	0	10	0	0	10	0	0	0	4	10	28
ASV_761	Bacteria	unclassified	unclassified	unclassified	unclassified	unclassified	unclassified	unclassified	unclassified	0	0	0	0	0	0	0	0	0	0	0	0	41	0	0	3	5	0	9	0	17	38	4	0	0	0	16	0	0	0	0	0	0	0	0	0	0	0	0	12
ASV_762	Bacteria	Proteobacteria	Alphaproteobacteria	Rhizobiales	Hyphomicrobiaceae	Hyphomicrobium-like	sp.	unclassified	django-15	0	0	0	0	0	0	0	0	0	0	0	0	4	9	2	4	0	1	1	1	0	1	5	4	4	8	4	5	2	2	7	6	3	1	12	9	4	6	0	4
ASV_763	Bacteria	Proteobacteria	Gammaproteobacteria	unclassified	unclassified	unclassified	unclassified	unclassified	unclassified	0	0	0	0	0	0	0	0	0	0	0	0	0	10	0	0	1	0	7	30	0	1	14	2	0	0	17	0	0	0	0	0	16	1	0	2	5	15	7	6
ASV_764	Bacteria	Proteobacteria	Gammaproteobacteria	Pseudomonadales	Pseudomonadaceae	Pseudomonas	sp.	unclassified	FEMGT703P	0	0	0	0	0	0	0	0	0	0	0	0	0	0	0	0	0	0	0	0	0	0	0	0	23	17	0	0	0	0	0	0	0	15	6	0	0	0	0	0
ASV_765	Bacteria	Proteobacteria	unclassified	unclassified	unclassified	unclassified	unclassified	unclassified	unclassified	0	2	0	0	0	0	16	0	24	12	1	89	0	0	0	0	0	0	0	0	0	0	0	0	0	0	0	0	0	0	0	0	0	0	0	0	0	0	0	0
ASV_766	Bacteria	Proteobacteria	Alphaproteobacteria	Rhizobiales	Hyphomicrobiaceae	Hyphomicrobium-like	sp.	unclassified	django-15	0	0	0	0	0	0	0	0	0	0	0	0	5	3	2	3	0	2	3	1	0	2	2	10	12	7	2	0	4	11	2	5	3	0	1	9	5	12	2	2
ASV_767	Bacteria	Proteobacteria	Gammaproteobacteria	Pseudomonadales	Pseudomonadaceae	Pseudomonas	unclassified	unclassified	unclassified	0	0	0	0	0	0	0	0	0	0	0	0	0	0	15	0	0	0	0	0	0	0	0	11	9	0	0	3	50	0	14	0	0	0	0	0	0	0	0	0
ASV_768	Bacteria	Proteobacteria	Alphaproteobacteria	Rhizobiales	Hyphomicrobiaceae	Hyphomicrobium-like	sp.	unclassified	django-15	0	0	0	0	0	0	0	0	0	0	0	0	0	0	1	2	0	0	0	0	0	0	2	19	21	11	0	2	1	24	4	13	0	1	3	8	3	3	1	2
ASV_769	Bacteria	Proteobacteria	unclassified	unclassified	unclassified	unclassified	unclassified	unclassified	unclassified	0	0	0	0	0	0	0	0	0	0	0	0	0	0	0	0	0	0	2	0	0	0	0	19	0	23	0	5	0	29	0	0	0	1	0	2	0	51	0	0
ASV_770	Bacteria	Proteobacteria	unclassified	unclassified	unclassified	unclassified	unclassified	unclassified	unclassified	0	0	0	0	0	0	0	0	0	0	0	0	0	0	0	0	0	0	0	0	0	0	0	0	0	0	0	0	0	0	0	0	0	0	105	0	0	9	0	0
ASV_771	Bacteria	Proteobacteria	Betaproteobacteria	Neisseriales	Neisseriaceae	Aquaspirillum	sp.	unclassified	LM1	0	2	0	0	125	0	0	0	0	0	0	0	0	0	0	1	0	0	0	0	0	0	0	0	0	0	0	0	0	0	0	0	0	0	0	15	0	0	0	0
ASV_772	Bacteria	Proteobacteria	Betaproteobacteria	Nitrosomonadales	Nitrosomonadaceae	Nitrosomonas	sp.	unclassified	Is79A3	0	0	0	0	0	0	0	0	0	0	0	0	6	66	0	0	0	15	19	0	0	0	1	0	0	0	20	0	0	0	0	0	0	1	0	0	5	0	0	1
ASV_773	Bacteria	Proteobacteria	Alphaproteobacteria	Rhizobiales	Hyphomicrobiaceae	Hyphomicrobium-like	sp.	unclassified	django-15	0	0	0	0	0	0	0	0	0	0	0	0	0	1	0	2	0	0	0	0	0	0	0	14	3	14	0	7	3	15	6	14	3	1	1	25	2	25	0	5
ASV_774	Bacteria	Proteobacteria	Alphaproteobacteria	Rhizobiales	Hyphomicrobiaceae	Hyphomicrobium-like	sp.	unclassified	django-15	0	0	0	0	0	0	0	0	0	0	0	0	0	1	0	0	0	0	0	0	0	0	2	23	7	12	0	0	1	16	2	9	1	1	9	22	2	9	0	3
ASV_775	Bacteria	Proteobacteria	Alphaproteobacteria	Rhizobiales	Hyphomicrobiaceae	Hyphomicrobium-like	sp.	unclassified	django-15	0	0	0	0	0	0	0	0	0	0	0	0	0	1	0	0	0	0	0	1	0	0	3	17	5	15	2	0	2	23	7	7	0	2	2	9	2	12	0	1
ASV_776	Bacteria	Proteobacteria	Gammaproteobacteria	Pseudomonadales	Pseudomonadaceae	Pseudomonas	unclassified	unclassified	unclassified	0	0	0	0	0	0	0	0	0	0	0	0	0	0	0	0	45	0	0	0	0	0	0	0	0	24	0	22	0	0	0	0	0	0	0	0	0	0	0	39
ASV_777	Bacteria	Proteobacteria	Alphaproteobacteria	Rhizobiales	Hyphomicrobiaceae	Hyphomicrobium-like	sp.	unclassified	django-15	0	0	0	0	0	0	0	0	0	0	0	0	0	0	0	0	0	0	0	0	0	0	0	53	21	4	4	1	1	1	0	41	0	0	0	1	0	12	0	2
ASV_778	Bacteria	Proteobacteria	Gammaproteobacteria	Pseudomonadales	Pseudomonadaceae	Pseudomonas	unclassified	unclassified	unclassified	0	0	0	0	0	0	0	0	0	0	0	0	0	0	0	0	0	0	0	0	0	0	0	0	0	0	0	0	143	0	0	0	0	0	0	0	0	0	0	0
ASV_779	Bacteria	Proteobacteria	Gammaproteobacteria	Pseudomonadales	Pseudomonadaceae	Pseudomonas	sp.	unclassified	PGPPP3	0	1	0	0	2	2	0	0	0	0	0	0	0	6	0	0	0	0	0	0	1	0	0	0	9	1	1	43	3	13	0	0	0	15	1	0	2	2	0	33
ASV_780	Bacteria	Proteobacteria	Alphaproteobacteria	Rhizobiales	Hyphomicrobiaceae	Hyphomicrobium-like	sp.	unclassified	django-15	0	0	0	0	0	0	0	0	0	0	0	0	3	4	1	12	1	4	1	3	0	2	3	5	19	3	0	1	2	11	2	12	1	3	1	6	1	13	4	2
ASV_781	Bacteria	Proteobacteria	Alphaproteobacteria	Rhizobiales	Hyphomicrobiaceae	Hyphomicrobium-like	sp.	unclassified	django-15	0	0	0	0	0	0	0	0	0	0	0	0	3	2	1	3	2	0	1	0	1	2	5	11	8	4	1	4	3	10	5	7	2	0	4	11	5	16	1	5
ASV_782	Bacteria	Proteobacteria	unclassified	unclassified	unclassified	unclassified	unclassified	unclassified	unclassified	0	0	0	0	0	0	0	0	0	0	0	0	0	29	0	0	0	14	15	0	0	27	0	0	0	0	6	0	0	0	2	0	1	4	5	1	13	13	1	11
ASV_783	Bacteria	Proteobacteria	Alphaproteobacteria	Rhizobiales	Hyphomicrobiaceae	Hyphomicrobium-like	sp.	unclassified	django-15	0	0	0	0	0	0	0	0	0	0	0	0	0	1	0	1	0	0	0	0	0	0	1	16	8	13	1	2	1	30	4	18	1	0	1	21	3	10	1	4
ASV_784	Bacteria	Proteobacteria	Gp_DC1	unclassified	unclassified	unclassified	unclassified	unclassified	BR_Chassieu_2110_8289_19420	0	0	0	0	0	0	0	0	0	0	0	0	0	0	0	18	0	2	0	0	0	90	0	0	32	0	0	0	0	0	0	0	0	0	0	0	0	0	0	0
ASV_785	Bacteria	Proteobacteria	Gammaproteobacteria	Pseudomonadales	Pseudomonadaceae	Pseudomonas	anguilliseptica	unclassified	DSM12111	0	0	0	0	0	0	0	0	0	0	0	0	0	0	0	0	0	0	0	0	0	0	0	0	0	0	0	0	0	0	0	0	25	0	0	0	0	0	0	0
ASV_786	Bacteria	Proteobacteria	Gammaproteobacteria	Pseudomonadales	Pseudomonadaceae	Pseudomonas	sp.	unclassified	PGPPP3	0	0	0	0	0	0	0	2	0	0	0	0	0	0	0	0	16	0	0	34	1	1	3	0	1	0	4	10	0	0	7	0	0	7	10	0	0	0	0	30
ASV_787	Bacteria	Proteobacteria	Alphaproteobacteria	Rhizobiales	Hyphomicrobiaceae	Hyphomicrobium-like	sp.	unclassified	django-15	0	0	0	0	0	0	0	0	0	0	0	0	3	3	0	5	1	0	0	1	0	1	10	9	7	9	1	3	2	15	4	6	2	1	10	10	5	17	1	0
ASV_788	Bacteria	Proteobacteria	Alphaproteobacteria	Rhizobiales	Hyphomicrobiaceae	Hyphomicrobium-like	sp.	unclassified	django-15	0	0	0	0	0	0	0	0	0	0	0	0	2	2	0	4	0	3	0	3	0	0	6	11	9	8	0	1	4	9	4	7	1	1	4	8	4	20	1	9
ASV_789	Bacteria	Proteobacteria	unclassified	unclassified	unclassified	unclassified	unclassified	unclassified	unclassified	0	0	0	0	0	0	0	0	0	0	0	0	0	3	0	1	4	0	0	5	0	0	0	0	0	0	10	3	0	0	0	0	22	0	0	0	4	3	78	0
ASV_790	Bacteria	Proteobacteria	unclassified	unclassified	unclassified	unclassified	unclassified	unclassified	unclassified	0	0	0	0	0	0	0	0	0	0	0	0	0	1	0	39	2	1	20	0	5	0	1	0	2	0	0	2	0	0	0	0	0	2	2	2	9	1	35	17
ASV_791	Bacteria	Proteobacteria	Gammaproteobacteria	Pseudomonadales	Pseudomonadaceae	Pseudomonas	unclassified	unclassified	unclassified	0	0	0	0	0	0	0	0	0	0	0	0	0	0	0	1	0	0	0	0	140	0	0	0	0	0	0	0	0	0	0	0	0	0	0	0	0	0	0	0
ASV_792	Bacteria	unclassified	unclassified	unclassified	unclassified	unclassified	unclassified	unclassified	unclassified	0	0	68	54	0	17	0	0	0	0	0	0	0	0	1	0	0	0	0	0	0	0	0	0	0	0	0	0	0	0	0	0	0	0	0	0	0	0	0	0
ASV_793	Bacteria	Proteobacteria	Alphaproteobacteria	Rhizobiales	Hyphomicrobiaceae	Hyphomicrobium-like	sp.	unclassified	django-15	0	0	0	0	0	0	0	0	0	0	0	0	3	1	1	8	1	1	1	0	0	0	6	5	8	6	0	2	4	11	1	8	2	4	1	12	3	16	2	3
ASV_794	Bacteria	Proteobacteria	Alphaproteobacteria	Rhizobiales	Hyphomicrobiaceae	Hyphomicrobium-like	sp.	unclassified	django-15	0	0	0	0	0	0	0	0	0	0	0	0	1	3	0	7	0	0	0	1	0	1	1	6	9	8	2	0	5	10	2	6	2	2	14	11	5	13	0	1
ASV_795	Bacteria	Proteobacteria	Alphaproteobacteria	Rhizobiales	Hyphomicrobiaceae	Hyphomicrobium-like	sp.	unclassified	django-15	0	0	0	0	0	0	0	0	0	0	0	0	0	16	0	0	0	0	0	0	5	0	0	0	0	0	0	0	0	0	0	0	0	0	8	0	5	84	0	7
ASV_796	Bacteria	Proteobacteria	Gammaproteobacteria	Pseudomonadales	Pseudomonadaceae	Pseudomonas	gessab-RDii	unclassified	BS2982	0	0	0	0	0	0	0	0	0	0	0	0	0	0	15	0	0	0	0	27	0	0	0	0	0	0	0	0	51	14	3	0	0	0	0	0	0	0	0	1
ASV_797	Bacteria	Proteobacteria	Gammaproteobacteria	Pseudomonadales	Pseudomonadaceae	Pseudomonas	koreensis	unclassified	D26	0	0	0	0	0	0	0	0	0	0	0	0	0	0	0	0	0	0	0	0	0	109	0	1	0	2	1	0	8	0	0	0	0	0	0	0	5	0	0	13
ASV_798	Bacteria	Proteobacteria	unclassified	unclassified	unclassified	unclassified	unclassified	unclassified	unclassified	0	0	0	0	0	0	0	0	0	0	0	0	0	0	0	0	0	0	0	0	0	0	0	57	0	45	0	0	0	0	1	0	0	0	0	13	0	20	0	0
ASV_799	Bacteria	Proteobacteria	Gammaproteobacteria	Pseudomonadales	Pseudomonadaceae	Pseudomonas	anguilliseptica	unclassified	DSM12111	0	0	0	0	0	0	0	0	0	0	0	0	0	0	0	0	0	0	0	0	0	0	0	0	0	0	0	14	0	0	0	0	0	12	0	0	1	0	0	46
ASV_800	Bacteria	Proteobacteria	Gammaproteobacteria	unclassified	unclassified	unclassified	unclassified	unclassified	unclassified	0	0	70	62	0	6	0	0	0	0	0	0	0	0	0	0	0	0	0	0	0	0	0	0	0	0	0	0	0	0	0	0	0	0	0	0	0	0	0	0
ASV_801	Bacteria	Proteobacteria	Gammaproteobacteria	Chromatiales	Chromatiaceae	Lamprocystis	purpurea	unclassified	DSM4197	0	0	45	55	0	39	0	0	0	0	0	0	0	0	0	0	0	0	0	0	0	0	0	0	0	0	0	0	0	0	0	0	0	0	0	0	0	0	0	0
ASV_802	Bacteria	Proteobacteria	Alphaproteobacteria	Rhizobiales	Hyphomicrobiaceae	Hyphomicrobium-like	sp.	unclassified	django-15	0	0	0	0	0	0	0	0	0	0	0	0	5	4	0	6	1	4	1	2	0	2	6	11	7	5	1	5	3	4	6	3	3	2	9	5	1	11	0	2
ASV_803	Bacteria	Proteobacteria	Gammaproteobacteria	Pseudomonadales	Pseudomonadaceae	Pseudomonas	unclassified	unclassified	unclassified	0	0	0	0	0	0	0	0	0	0	0	0	0	0	0	16	5	0	82	0	11	13	0	0	0	0	3	0	0	0	0	0	0	0	5	3	1	0	0	0
ASV_804	Bacteria	Proteobacteria	Alphaproteobacteria	Rhizobiales	Hyphomicrobiaceae	Hyphomicrobium-like	sp.	unclassified	django-15	0	0	0	0	0	0	0	0	0	0	0	0	0	0	0	2	0	0	0	0	0	0	0	22	8	16	0	0	0	14	4	12	0	0	2	10	4	23	0	1
ASV_805	Bacteria	Proteobacteria	Gammaproteobacteria	Pseudomonadales	Pseudomonadaceae	Pseudomonas	sp.	unclassified	PGPPP3	0	0	0	0	0	0	0	0	0	0	0	0	0	0	0	0	8	0	0	0	9	27	2	0	0	20	0	24	0	0	5	0	0	5	0	0	3	0	0	21
ASV_806	Bacteria	Proteobacteria	Gammaproteobacteria	unclassified	unclassified	unclassified	unclassified	unclassified	unclassified	0	0	0	0	0	0	0	0	0	0	0	0	0	0	0	0	0	0	0	0	0	0	0	58	2	37	0	1	0	3	0	0	0	0	0	17	0	18	0	0
ASV_807	Bacteria	Proteobacteria	Gammaproteobacteria	Pseudomonadales	Pseudomonadaceae	Pseudomonas	unclassified	unclassified	unclassified	0	0	0	0	0	0	0	0	0	0	0	0	0	0	0	0	0	0	0	0	0	0	0	0	18	71	0	0	0	0	0	0	0	0	0	0	0	0	0	0
ASV_808	Bacteria	Proteobacteria	Gammaproteobacteria	Pseudomonadales	Pseudomonadaceae	Pseudomonas	unclassified	unclassified	unclassified	0	0	0	0	0	0	0	0	0	0	0	0	0	0	0	0	0	0	0	0	0	0	0	0	0	0	0	0	0	0	0	0	0	0	0	0	0	0	0	87
ASV_809	Bacteria	Proteobacteria	Gammaproteobacteria	Pseudomonadales	Pseudomonadaceae	Pseudomonas	sp.	unclassified	PGPPP3	0	0	4	0	68	0	0	0	0	0	0	0	0	0	9	0	0	18	4	0	3	0	2	0	8	1	2	2	0	0	0	0	0	7	2	0	0	0	0	4
ASV_810	Bacteria	Proteobacteria	Gammaproteobacteria	Aeromonadales	Aeromonadaceae	Aeromonas	sp.	unclassified	unclassified	0	0	0	0	0	0	0	0	0	0	15	0	0	1	0	19	0	0	0	0	0	0	7	27	3	2	13	3	1	0	0	0	1	9	0	0	0	0	0	12
ASV_811	Bacteria	Proteobacteria	Gammaproteobacteria	unclassified	unclassified	unclassified	unclassified	unclassified	unclassified	0	0	0	0	0	0	0	0	0	0	0	0	9	0	2	0	0	0	0	0	0	0	0	9	12	16	0	6	0	11	1	17	1	8	0	9	0	15	0	0
ASV_812	Bacteria	Proteobacteria	Gammaproteobacteria	Pseudomonadales	Pseudomonadaceae	Pseudomonas	sp.	unclassified	PGPPP3	0	0	0	0	0	0	0	0	0	0	0	0	0	0	2	0	11	0	26	0	9	4	0	0	0	0	2	0	3	2	4	0	8	0	3	0	0	16	0	17
ASV_813	Bacteria	Proteobacteria	Alphaproteobacteria	Rhizobiales	Hyphomicrobiaceae	Hyphomicrobium-like	sp.	unclassified	django-15	0	0	0	0	0	0	0	0	0	0	0	0	0	0	0	2	0	0	0	0	0	0	1	29	13	7	0	0	0	12	5	16	0	0	5	17	5	4	0	2
ASV_814	Bacteria	unclassified	unclassified	unclassified	unclassified	unclassified	unclassified	unclassified	unclassified	0	0	0	0	0	0	0	0	0	0	0	0	0	0	0	0	0	0	0	0	0	0	0	74	0	40	0	0	0	1	0	0	0	0	0	3	0	9	0	0
ASV_815	Bacteria	Proteobacteria	Gammaproteobacteria	Pseudomonadales	Pseudomonadaceae	Pseudomonas	sp.	unclassified	PGPPP3	0	1	0	0	0	0	0	0	0	0	0	0	0	0	0	0	36	0	2	0	10	0	1	0	14	0	15	0	6	0	4	0	0	2	26	0	3	0	1	0
ASV_816	Bacteria	Proteobacteria	Gammaproteobacteria	Pseudomonadales	Pseudomonadaceae	Pseudomonas	sp.	unclassified	S09G	0	0	0	0	0	0	0	0	0	0	0	0	0	31	3	0	0	0	0	0	0	0	0	0	0	9	0	11	8	0	12	0	0	0	0	0	0	0	0	35
ASV_817	Bacteria	Proteobacteria	Gammaproteobacteria	Pseudomonadales	Pseudomonadaceae	Pseudomonas	unclassified	unclassified	unclassified	0	0	0	0	0	0	0	0	0	0	0	0	0	7	14	1	0	0	0	0	0	0	0	0	0	0	0	1	7	0	26	0	0	7	1	0	0	0	0	0
ASV_818	Bacteria	Proteobacteria	Gammaproteobacteria	Pseudomonadales	Pseudomonadaceae	Pseudomonas	sp.	unclassified	PGPPP3	0	0	0	1	19	0	25	0	0	0	0	0	0	0	1	0	0	2	5	0	22	19	0	0	0	0	0	0	0	0	6	0	14	0	0	0	0	0	0	0
ASV_819	Bacteria	Proteobacteria	Gammaproteobacteria	Pseudomonadales	Pseudomonadaceae	Pseudomonas	sp.	unclassified	PGPPP3	0	0	0	0	0	12	0	0	0	0	66	0	0	0	2	0	7	0	0	0	8	0	11	0	5	0	0	1	0	1	0	0	0	0	0	0	0	0	0	0
ASV_820	Bacteria	Proteobacteria	Alphaproteobacteria	Rhizobiales	Hyphomicrobiaceae	Hyphomicrobium-like	sp.	unclassified	django-15	0	0	0	0	0	0	0	0	0	0	0	0	6	2	0	4	0	1	1	0	0	1	8	9	8	6	1	0	2	8	9	4	2	0	1	6	1	17	2	6
ASV_821	Bacteria	Proteobacteria	Alphaproteobacteria	Rhizobiales	Hyphomicrobiaceae	Hyphomicrobium-like	sp.	unclassified	django-15	0	0	0	0	0	0	0	0	0	0	0	0	5	2	0	4	0	0	2	0	1	0	2	3	7	6	1	4	3	5	4	16	4	2	11	7	3	9	1	4
ASV_822	Bacteria	Proteobacteria	Alphaproteobacteria	Rhizobiales	Hyphomicrobiaceae	Hyphomicrobium-like	sp.	unclassified	django-15	0	0	0	0	0	0	0	0	0	0	0	0	1	4	2	7	1	0	4	0	0	0	2	8	5	6	0	2	1	15	3	7	3	0	3	12	4	9	0	6
ASV_823	Bacteria	Proteobacteria	Gammaproteobacteria	Pseudomonadales	Pseudomonadaceae	Pseudomonas	sp.	unclassified	Root329	0	0	0	0	0	0	0	0	0	0	0	0	0	0	0	0	0	0	0	0	0	0	0	0	0	0	0	0	22	0	0	0	114	0	0	0	0	0	0	0
ASV_824	Bacteria	Proteobacteria	Gammaproteobacteria	Pseudomonadales	Pseudomonadaceae	Pseudomonas	amygdali	lachrymans	M302278	1	0	0	0	22	0	9	0	0	0	0	0	0	0	1	0	0	0	0	0	0	86	0	0	5	0	0	0	0	0	0	0	0	0	0	0	0	0	0	0
ASV_825	Bacteria	Proteobacteria	Alphaproteobacteria	Rhizobiales	Hyphomicrobiaceae	Hyphomicrobium-like	sp.	unclassified	django-15	0	0	0	0	0	0	0	0	0	0	0	0	4	1	1	6	3	1	0	1	1	0	6	7	7	7	1	1	5	6	8	9	4	1	4	11	3	15	1	5
ASV_826	Bacteria	Proteobacteria	Gammaproteobacteria	Pseudomonadales	Pseudomonadaceae	Pseudomonas	sp.	unclassified	PGPPP3	0	0	0	0	0	0	0	0	0	0	0	0	0	0	0	0	0	0	0	0	23	0	0	0	0	0	0	18	1	0	0	0	1	17	0	0	0	0	0	45
ASV_827	Bacteria	Proteobacteria	Gammaproteobacteria	Aeromonadales	Aeromonadaceae	Aeromonas	sobria	unclassified	8005	0	0	0	0	0	0	0	0	0	0	0	0	0	0	0	0	0	0	0	0	0	0	15	0	0	0	0	0	0	4	0	0	0	0	0	116	0	0	0	0
ASV_828	Bacteria	Proteobacteria	Gammaproteobacteria	Pseudomonadales	Pseudomonadaceae	Pseudomonas	anguilliseptica	unclassified	DSM12111	0	0	0	0	0	0	0	0	0	0	0	0	0	0	0	0	0	0	0	0	0	0	0	0	0	0	0	0	0	0	0	0	49	8	58	0	20	0	0	0
ASV_829	Bacteria	Proteobacteria	Gammaproteobacteria	Xanthomonadales	Xanthomonadaceae	Stenotrophomonas	humi	unclassified	DSM18929	0	0	0	0	0	0	25	0	0	97	1	11	0	0	0	0	0	0	0	0	0	0	0	0	0	0	0	0	0	0	0	0	0	0	0	0	0	0	0	0
ASV_830	Bacteria	Proteobacteria	unclassified	unclassified	unclassified	unclassified	unclassified	unclassified	unclassified	0	0	0	0	0	0	0	0	0	0	0	0	0	15	0	0	0	0	0	0	0	0	64	0	0	0	0	54	0	0	0	0	0	0	0	0	0	0	0	0
ASV_831	Bacteria	Proteobacteria	Alphaproteobacteria	Rhizobiales	Hyphomicrobiaceae	Hyphomicrobium-like	sp.	unclassified	django-15	0	0	0	0	0	0	0	0	0	0	0	0	0	0	0	0	1	0	0	2	0	0	1	12	6	11	1	0	0	13	12	16	2	0	0	14	1	7	1	1
ASV_832	Bacteria	Proteobacteria	unclassified	unclassified	unclassified	unclassified	unclassified	unclassified	unclassified	0	0	0	0	0	0	0	0	0	0	0	0	0	0	0	0	0	134	0	0	0	0	0	0	0	0	0	0	0	0	0	0	0	0	0	0	0	0	0	0
ASV_833	Bacteria	Proteobacteria	unclassified	unclassified	unclassified	unclassified	unclassified	unclassified	unclassified	0	0	0	0	0	0	0	0	0	0	0	0	0	0	0	0	0	0	0	0	43	0	0	10	1	0	0	0	0	3	15	0	6	0	0	0	43	0	0	1
ASV_834	Bacteria	unclassified	unclassified	unclassified	unclassified	unclassified	unclassified	unclassified	unclassified	0	0	0	0	0	0	0	0	0	0	0	0	0	0	0	0	0	0	0	0	0	134	0	0	0	0	0	0	0	0	0	0	0	0	0	0	0	0	0	0
ASV_835	Bacteria	Proteobacteria	Gammaproteobacteria	Pseudomonadales	Pseudomonadaceae	Pseudomonas	unclassified	unclassified	unclassified	0	0	0	0	0	0	0	0	0	0	0	0	0	0	0	0	0	0	0	0	0	0	0	0	0	0	0	1	0	0	0	0	0	0	0	0	0	0	0	2
ASV_836	Bacteria	Proteobacteria	Gammaproteobacteria	Pseudomonadales	Pseudomonadaceae	Pseudomonas	unclassified	unclassified	unclassified	0	0	0	0	0	0	0	0	0	0	0	0	0	0	0	0	0	0	0	0	0	0	0	0	0	0	0	0	26	0	108	0	0	0	0	0	0	0	0	0
ASV_837	Bacteria	Proteobacteria	Gammaproteobacteria	Pseudomonadales	Pseudomonadaceae	Pseudomonas	pohangensis-like	Gp_CU	BR_Chassieu_1104_8806_18996	2	0	11	0	0	0	0	0	0	0	0	0	0	0	0	0	0	0	1	0	54	0	47	0	0	0	3	2	1	0	0	0	0	0	0	0	9	0	0	0
ASV_838	Bacteria	Nitrospirae	Nitrospirae	Nitrospirales	Nitrospiraceae	Candidatus_Nitrospira	defluvii	unclassified	300603458	0	2	0	1	0	0	0	0	0	0	2	128	0	0	0	0	0	0	0	0	0	0	0	0	0	0	0	0	0	0	0	0	0	0	0	0	0	0	0	0
ASV_839	Bacteria	Proteobacteria	Gammaproteobacteria	unclassified	unclassified	unclassified	unclassified	unclassified	unclassified	0	0	0	0	0	0	0	125	0	0	8	0	0	0	0	0	0	0	0	0	0	0	0	0	0	0	0	0	0	0	0	0	0	0	0	0	0	0	0	0
ASV_840	Bacteria	Proteobacteria	Gammaproteobacteria	unclassified	unclassified	unclassified	unclassified	unclassified	unclassified	0	0	0	0	0	0	0	0	0	0	0	0	0	0	0	0	0	133	0	0	0	0	0	0	0	0	0	0	0	0	0	0	0	0	0	0	0	0	0	0
ASV_841	Bacteria	Proteobacteria	Gammaproteobacteria	Pseudomonadales	Pseudomonadaceae	Pseudomonas	anguilliseptica-like	unclassified	Hsa28	0	0	0	0	0	0	0	0	0	0	0	0	0	0	0	0	0	0	132	0	0	0	0	0	0	0	0	0	0	0	0	0	0	0	0	0	0	0	0	0
ASV_842	Bacteria	Proteobacteria	unclassified	unclassified	unclassified	unclassified	unclassified	unclassified	unclassified	1	0	0	9	0	0	3	0	0	0	0	119	0	0	0	0	0	0	0	0	0	0	0	0	0	0	0	0	0	0	0	0	0	0	0	0	0	0	0	0
ASV_843	Bacteria	Proteobacteria	Gammaproteobacteria	Pseudomonadales	Pseudomonadaceae	Pseudomonas	unclassified	unclassified	unclassified	0	0	0	0	1	0	0	81	0	0	0	0	0	0	0	0	0	0	0	0	0	0	0	0	0	0	0	0	0	0	0	0	0	0	0	0	0	0	0	0
ASV_844	Bacteria	Proteobacteria	Alphaproteobacteria	Rhizobiales	Hyphomicrobiaceae	Hyphomicrobium-like	sp.	unclassified	django-15	0	0	0	0	0	0	0	0	0	0	0	0	2	3	0	4	0	1	4	0	0	1	6	7	5	8	1	1	1	5	7	8	3	3	6	12	4	9	0	2
ASV_845	Bacteria	Proteobacteria	Alphaproteobacteria	Rhizobiales	Hyphomicrobiaceae	Hyphomicrobium-like	sp.	unclassified	django-15	0	0	0	0	0	0	0	0	0	0	0	0	1	0	0	2	1	1	5	0	0	1	7	3	7	7	0	0	6	10	6	4	2	3	6	10	2	12	3	2
ASV_846	Bacteria	Proteobacteria	Alphaproteobacteria	Rhizobiales	Hyphomicrobiaceae	Hyphomicrobium-like	sp.	unclassified	django-15	0	0	0	0	0	0	0	0	0	0	0	0	0	2	0	3	1	0	0	0	0	0	1	19	6	18	0	4	1	13	3	11	0	3	3	8	1	9	1	1
ASV_847	Bacteria	Proteobacteria	Alphaproteobacteria	Rhizobiales	Hyphomicrobiaceae	Hyphomicrobium-like	sp.	unclassified	django-15	0	0	0	0	0	0	0	0	0	0	0	0	0	0	0	3	1	0	0	0	0	0	1	15	5	14	0	1	1	18	1	8	0	2	1	14	2	9	1	5
ASV_848	Bacteria	Proteobacteria	Gammaproteobacteria	Pseudomonadales	Pseudomonadaceae	Pseudomonas	unclassified	unclassified	unclassified	0	0	0	0	0	0	0	0	0	0	0	0	0	0	0	0	0	0	0	0	132	0	0	0	0	0	0	0	0	0	0	0	0	0	0	0	0	0	0	0
ASV_849	Bacteria	Proteobacteria	Alphaproteobacteria	Rhizobiales	Hyphomicrobiaceae	Hyphomicrobium-like	sp.	unclassified	django-15	0	0	0	0	0	0	0	0	0	0	0	0	0	0	0	0	0	0	0	0	0	0	2	11	5	15	1	0	1	20	3	10	0	2	2	18	1	9	0	2
ASV_850	Bacteria	Proteobacteria	Gammaproteobacteria	Aeromonadales	Aeromonadaceae	Aeromonas	sobria	unclassified	8005	0	0	0	0	0	0	0	0	0	0	0	0	0	0	0	0	0	0	0	0	0	0	0	0	0	0	0	0	118	0	11	0	0	0	0	0	0	0	0	1
ASV_851	Bacteria	Proteobacteria	Gammaproteobacteria	Aeromonadales	Aeromonadaceae	Aeromonas	sobria	unclassified	8005	0	0	0	0	18	0	0	0	0	0	0	0	0	0	0	0	0	0	0	0	0	0	0	0	0	0	0	9	98	0	0	0	0	0	0	0	0	0	0	0
ASV_852	Bacteria	Proteobacteria	Alphaproteobacteria	Rhizobiales	Hyphomicrobiaceae	Hyphomicrobium-like	sp.	unclassified	django-15	0	0	0	0	0	0	0	0	0	0	0	0	5	0	0	4	1	0	2	0	0	1	6	11	5	5	3	1	2	7	4	5	4	4	3	9	4	18	0	7
ASV_853	Bacteria	Proteobacteria	Alphaproteobacteria	Rhizobiales	Hyphomicrobiaceae	Hyphomicrobium-like	sp.	unclassified	django-15	0	0	0	0	0	0	0	0	0	0	0	0	3	3	0	5	0	1	2	1	0	0	5	11	8	10	1	6	3	6	3	1	3	0	1	9	7	7	1	2
ASV_854	Bacteria	Proteobacteria	Gammaproteobacteria	Pseudomonadales	Pseudomonadaceae	Pseudomonas	sp.	unclassified	PGPPP3	0	0	0	0	0	0	0	0	0	0	0	0	0	0	4	0	4	0	2	0	0	0	8	3	0	0	0	2	11	0	8	0	3	7	0	0	0	0	0	55
ASV_855	Bacteria	Proteobacteria	Gammaproteobacteria	Pseudomonadales	Pseudomonadaceae	Pseudomonas	anguilliseptica	unclassified	DSM12111	0	0	0	0	0	0	0	0	0	0	0	0	0	0	0	0	0	0	0	0	0	0	0	0	0	0	0	0	0	0	0	0	0	24	0	0	0	0	0	45
ASV_856	Bacteria	Proteobacteria	Alphaproteobacteria	Rhizobiales	Hyphomicrobiaceae	Hyphomicrobium-like	sp.	unclassified	django-15	0	0	0	0	0	0	0	0	0	0	0	0	0	0	0	0	0	0	0	0	0	0	0	0	0	0	0	0	0	0	0	0	0	0	0	0	0	131	0	0
ASV_857	Bacteria	Proteobacteria	Gammaproteobacteria	Pseudomonadales	Pseudomonadaceae	Pseudomonas	sp.	unclassified	FEMGT703P	0	0	0	0	0	0	0	0	0	0	0	0	0	0	15	0	0	0	0	0	17	0	0	0	66	0	0	0	2	0	0	0	0	1	0	0	0	0	0	26
ASV_858	Bacteria	Proteobacteria	Alphaproteobacteria	Rhizobiales	Hyphomicrobiaceae	Hyphomicrobium-like	sp.	unclassified	django-15	0	0	0	0	0	0	0	0	0	0	0	0	0	0	0	1	0	0	0	1	0	0	2	20	4	10	0	1	0	16	4	14	0	3	3	11	1	16	0	1
ASV_859	Bacteria	Proteobacteria	Gammaproteobacteria	Xanthomonadales	Xanthomonadaceae	Stenotrophomonas	terrae	unclassified	DSM18941	0	0	0	0	1	0	0	0	0	0	0	0	0	0	5	0	51	0	0	0	0	0	0	0	0	0	4	19	0	0	0	0	0	8	0	0	19	0	21	0
ASV_860	Bacteria	Bacteroidetes	Cytophagia	Cytophagales	Cytophagaceae	Spirosoma	unclassified	unclassified	unclassified	0	0	0	0	0	0	1	0	128	0	0	0	0	0	0	0	0	0	0	0	0	0	0	0	0	0	0	0	0	0	0	0	0	0	0	0	0	0	0	0
ASV_861	Bacteria	Proteobacteria	Alphaproteobacteria	Rhizobiales	Hyphomicrobiaceae	Hyphomicrobium-like	sp.	unclassified	django-15	0	0	0	0	0	0	0	0	0	0	0	0	0	7	2	7	1	1	2	0	0	1	2	9	13	2	2	0	3	11	3	8	2	1	4	8	1	10	0	2
ASV_862	Bacteria	Proteobacteria	Alphaproteobacteria	Rhizobiales	Hyphomicrobiaceae	Hyphomicrobium-like	sp.	unclassified	django-15	0	0	0	0	0	0	0	0	0	0	0	0	0	1	0	2	0	0	0	0	0	0	0	18	6	13	1	4	1	18	5	21	2	0	1	10	2	11	1	1
ASV_863	Bacteria	Proteobacteria	Gammaproteobacteria	Pseudomonadales	Pseudomonadaceae	Pseudomonas	fluorescens	unclassified	C3	0	0	0	0	0	0	0	0	0	0	0	0	0	0	16	0	0	0	0	0	0	0	12	0	0	0	0	6	44	0	2	0	0	6	0	0	0	0	0	31
ASV_864	Bacteria	Proteobacteria	Gammaproteobacteria	Pseudomonadales	Pseudomonadaceae	Pseudomonas	unclassified	unclassified	unclassified	0	0	0	0	0	0	0	0	0	0	0	0	0	0	0	0	80	0	0	0	0	0	0	0	0	0	19	0	0	0	0	0	0	3	14	0	0	0	0	0
ASV_865	Bacteria	Proteobacteria	Gammaproteobacteria	Pseudomonadales	Pseudomonadaceae	Pseudomonas	caspiana	unclassified	FBF102	0	0	0	0	0	0	0	0	0	0	0	0	0	0	0	0	0	0	0	0	0	0	0	0	39	9	0	0	0	0	0	0	0	0	81	0	0	0	0	0
ASV_866	Bacteria	Proteobacteria	Gammaproteobacteria	Pseudomonadales	Pseudomonadaceae	Pseudomonas	sp.	unclassified	PGPPP3	0	0	0	0	0	0	0	0	0	0	0	0	0	0	0	0	0	0	0	0	0	0	0	0	0	0	1	0	0	0	0	0	0	1	0	0	79	0	0	47
ASV_867	Bacteria	unclassified	unclassified	unclassified	unclassified	unclassified	unclassified	unclassified	unclassified	0	4	0	0	1	0	30	12	26	27	6	21	0	0	0	0	0	0	0	0	1	0	0	0	0	0	0	0	0	0	0	0	0	0	0	0	0	0	0	0
ASV_868	Bacteria	unclassified	unclassified	unclassified	unclassified	unclassified	unclassified	unclassified	unclassified	0	0	0	0	0	0	0	0	0	0	11	117	0	0	0	0	0	0	0	0	0	0	0	0	0	0	0	0	0	0	0	0	0	0	0	0	0	0	0	0
ASV_869	Bacteria	Proteobacteria	Alphaproteobacteria	Rhizobiales	Hyphomicrobiaceae	Hyphomicrobium-like	sp.	unclassified	django-15	0	0	0	0	0	0	0	0	0	0	0	0	2	2	2	4	0	0	1	1	0	10	2	7	6	4	4	1	3	8	4	7	1	1	6	6	3	15	1	0
ASV_870	Bacteria	Proteobacteria	Alphaproteobacteria	Rhizobiales	Hyphomicrobiaceae	Hyphomicrobium-like	sp.	unclassified	django-15	0	0	0	0	0	0	0	0	0	0	0	0	1	5	0	3	1	1	0	0	0	1	6	3	9	5	4	5	2	6	4	14	1	2	3	7	2	12	0	3
ASV_871	Bacteria	Proteobacteria	Alphaproteobacteria	Rhizobiales	Hyphomicrobiaceae	Hyphomicrobium-like	sp.	unclassified	django-15	0	0	0	0	0	0	0	0	0	0	0	0	0	2	0	1	0	0	0	0	0	0	1	8	12	14	2	9	0	16	4	21	0	0	2	15	7	8	0	1
ASV_872	Bacteria	Proteobacteria	Gammaproteobacteria	Pseudomonadales	Pseudomonadaceae	Pseudomonas	unclassified	unclassified	unclassified	0	0	0	0	0	0	0	0	0	0	0	0	0	0	0	0	0	0	0	0	128	0	0	0	0	0	0	0	0	0	0	0	0	0	0	0	0	0	0	0
ASV_873	Bacteria	Proteobacteria	Gammaproteobacteria	Pseudomonadales	Pseudomonadaceae	Pseudomonas	sp.	unclassified	S09G	0	0	0	0	0	0	0	0	0	0	0	0	0	0	0	0	0	0	0	0	0	0	0	0	0	0	0	0	0	0	0	0	0	0	0	0	0	0	0	0
ASV_874	Bacteria	Proteobacteria	Alphaproteobacteria	Rhizobiales	Hyphomicrobiaceae	Hyphomicrobium-like	sp.	unclassified	django-15	0	0	0	0	0	0	0	0	0	0	0	0	0	99	0	0	0	0	0	0	0	0	20	0	0	0	0	0	0	0	0	0	8	0	0	0	0	0	0	0
ASV_875	Bacteria	Proteobacteria	Gammaproteobacteria	Pseudomonadales	Pseudomonadaceae	Pseudomonas	anguilliseptica	unclassified	DSM12111	0	0	0	0	0	0	0	0	0	0	0	0	0	0	0	0	52	0	0	0	0	0	0	0	17	0	0	5	13	0	0	0	0	0	23	0	0	0	0	11
ASV_876	Bacteria	Proteobacteria	unclassified	unclassified	unclassified	unclassified	unclassified	unclassified	unclassified	0	0	0	0	0	0	0	0	0	0	0	0	0	0	0	0	0	1	0	0	0	0	0	9	6	5	0	4	0	5	3	9	0	0	0	42	0	6	0	0
ASV_877	Bacteria	Proteobacteria	Gammaproteobacteria	Aeromonadales	Aeromonadaceae	Aeromonas	sobria	unclassified	8005	0	0	0	0	0	0	0	0	0	0	0	0	0	0	0	0	0	0	0	0	0	0	3	0	0	0	0	8	16	0	5	0	0	6	0	0	0	0	0	0
ASV_878	Bacteria	Proteobacteria	Gammaproteobacteria	unclassified	unclassified	unclassified	unclassified	unclassified	unclassified	0	0	0	0	0	0	95	6	0	0	23	2	0	0	0	0	0	0	0	0	0	0	0	0	0	0	0	0	0	0	0	0	0	0	0	0	0	0	0	0
ASV_879	Bacteria	Proteobacteria	Gammaproteobacteria	unclassified	unclassified	unclassified	unclassified	unclassified	unclassified	0	0	0	0	0	0	0	113	0	0	13	0	0	0	0	0	0	0	0	0	0	0	0	0	0	0	0	0	0	0	0	0	0	0	0	0	0	0	0	0
ASV_880	Bacteria	Proteobacteria	Alphaproteobacteria	Rhizobiales	Hyphomicrobiaceae	Hyphomicrobium-like	sp.	unclassified	django-15	0	0	0	0	0	0	0	0	0	0	0	0	2	2	0	5	1	0	3	0	0	2	3	12	11	7	0	4	1	10	3	7	1	1	5	10	4	11	2	1
ASV_881	Bacteria	Proteobacteria	Alphaproteobacteria	Rhizobiales	Hyphomicrobiaceae	Hyphomicrobium-like	sp.	unclassified	django-15	0	0	0	0	0	0	0	0	0	0	0	0	1	4	2	9	1	0	1	0	0	0	7	10	8	7	3	0	2	9	2	6	3	2	3	5	5	9	0	2
ASV_882	Bacteria	Proteobacteria	Alphaproteobacteria	Rhizobiales	Hyphomicrobiaceae	Hyphomicrobium-like	sp.	unclassified	django-15	0	0	0	0	0	0	0	0	0	0	0	0	0	0	0	2	0	0	0	0	0	0	3	17	5	15	0	2	2	10	2	16	1	1	1	21	1	9	0	13
ASV_883	Bacteria	Proteobacteria	Alphaproteobacteria	Rhizobiales	Hyphomicrobiaceae	Hyphomicrobium-like	sp.	unclassified	django-15	0	0	0	0	0	0	0	0	0	0	0	0	0	0	0	2	0	0	0	1	0	0	0	20	3	19	0	1	0	8	5	9	1	1	0	17	6	5	0	1
ASV_884	Bacteria	Proteobacteria	unclassified	unclassified	unclassified	unclassified	unclassified	unclassified	unclassified	9	70	0	0	17	7	0	20	0	0	0	0	0	0	0	2	0	0	0	0	0	0	0	0	0	0	0	0	0	0	0	0	0	0	0	0	0	0	0	0
ASV_885	Bacteria	Proteobacteria	Gammaproteobacteria	Pseudomonadales	Pseudomonadaceae	Pseudomonas	sp.	unclassified	PGPPP3	0	0	0	0	52	5	0	0	0	0	8	0	2	0	0	12	2	0	0	3	11	0	0	0	17	1	0	0	1	0	0	0	0	1	3	0	2	0	0	1
ASV_886	Bacteria	Proteobacteria	unclassified	unclassified	unclassified	unclassified	unclassified	unclassified	unclassified	0	0	0	0	0	0	0	0	0	0	0	0	54	0	0	0	0	1	3	40	0	0	0	0	0	0	0	0	0	0	0	0	0	0	0	0	11	0	0	0
ASV_887	Bacteria	unclassified	unclassified	unclassified	unclassified	unclassified	unclassified	unclassified	django-7	0	0	0	0	0	0	0	0	0	0	0	0	0	0	0	0	0	0	92	0	33	0	0	0	0	0	0	0	0	0	0	0	0	0	0	0	0	0	0	0
ASV_888	Bacteria	Proteobacteria	Alphaproteobacteria	Rhizobiales	Hyphomicrobiaceae	Hyphomicrobium-like	sp.	unclassified	django-15	0	0	0	0	0	0	0	0	0	0	0	0	0	0	0	0	0	0	0	0	0	0	3	21	11	15	1	1	2	15	4	10	2	0	0	18	0	12	2	3
ASV_889	Bacteria	Proteobacteria	Gammaproteobacteria	Aeromonadales	Aeromonadaceae	Aeromonas	sobria	unclassified	8005	0	0	0	0	0	0	0	0	0	0	0	0	0	0	0	0	0	0	0	0	0	0	2	0	0	0	5	53	0	0	0	0	0	0	0	0	0	0	0	59
ASV_890	Bacteria	Proteobacteria	Alphaproteobacteria	Rhizobiales	Hyphomicrobiaceae	Hyphomicrobium-like	sp.	unclassified	django-15	0	0	0	0	0	0	0	0	0	0	0	0	0	0	0	0	0	0	0	0	0	0	0	23	1	0	0	0	0	0	0	0	0	0	60	7	0	17	0	0
ASV_891	Bacteria	Proteobacteria	Betaproteobacteria	Nitrosomonadales	Nitrosomonadaceae	Nitrosomonas	sp.	unclassified	Is79A3	0	3	0	0	2	0	1	1	0	0	0	5	23	10	1	0	0	1	1	4	0	0	0	5	1	0	7	1	0	0	18	0	0	0	35	0	1	1	0	1
ASV_892	Bacteria	Proteobacteria	Gammaproteobacteria	Pseudomonadales	Pseudomonadaceae	Pseudomonas	unclassified	unclassified	unclassified	0	0	0	68	0	0	0	0	0	0	0	0	13	0	0	0	0	0	0	0	0	0	0	0	0	0	0	0	0	0	0	0	0	0	0	0	0	0	0	9
ASV_893	Bacteria	Proteobacteria	Gammaproteobacteria	Aeromonadales	Aeromonadaceae	Aeromonas	Gp_CI1	unclassified	BR_Chassieu_1114_22170_18303	0	0	0	33	0	0	0	0	0	0	0	0	0	0	0	0	1	0	0	0	0	0	9	0	0	0	64	0	1	1	0	0	0	0	0	0	0	0	1	0
ASV_894	Bacteria	Proteobacteria	Gammaproteobacteria	unclassified	unclassified	unclassified	unclassified	unclassified	unclassified	0	0	0	0	0	0	67	44	0	0	13	0	0	0	0	0	0	0	0	0	0	0	0	0	0	0	0	0	0	0	0	0	0	0	0	0	0	0	0	0
ASV_895	Bacteria	Proteobacteria	Alphaproteobacteria	Rhizobiales	Hyphomicrobiaceae	Hyphomicrobium-like	sp.	unclassified	django-15	0	0	0	0	0	0	0	0	0	0	0	0	7	4	0	4	1	2	1	2	0	1	4	4	10	5	1	3	3	9	3	5	1	3	2	8	4	6	9	0
ASV_896	Bacteria	Proteobacteria	Alphaproteobacteria	Rhizobiales	Hyphomicrobiaceae	Hyphomicrobium-like	sp.	unclassified	django-15	0	0	0	0	0	0	0	0	0	0	0	0	0	1	0	0	0	0	0	0	0	0	1	3	1	9	1	2	5	10	3	11	1	3	3	7	3	12	1	1
ASV_897	Bacteria	Proteobacteria	Gammaproteobacteria	Pseudomonadales	Pseudomonadaceae	Pseudomonas	sp.	unclassified	PGPPP3	0	0	0	0	0	0	0	0	0	0	0	0	0	1	1	0	0	0	0	0	25	0	0	0	17	0	10	4	0	0	0	0	0	1	1	0	0	0	13	7
ASV_898	Bacteria	Proteobacteria	Alphaproteobacteria	Rhizobiales	Hyphomicrobiaceae	unclassified	unclassified	unclassified	unclassified	0	0	0	0	0	0	0	0	0	0	0	0	0	1	0	1	0	0	0	0	0	0	5	21	5	11	0	1	0	15	1	7	0	3	2	16	4	2	0	1
ASV_899	Bacteria	Proteobacteria	Gammaproteobacteria	Pseudomonadales	Pseudomonadaceae	Pseudomonas	unclassified	unclassified	unclassified	0	0	0	0	0	0	0	0	0	0	0	0	0	0	0	0	0	0	0	0	0	0	0	0	0	0	0	70	0	0	0	33	0	4	0	0	0	0	0	17
ASV_900	Bacteria	Proteobacteria	Gammaproteobacteria	Pseudomonadales	Pseudomonadaceae	Pseudomonas	putida	unclassified	CBB5	0	0	0	0	0	0	0	0	0	0	0	0	0	0	0	0	0	0	0	0	0	0	0	0	0	0	0	11	52	0	7	0	0	0	0	0	0	0	0	1
ASV_901	Bacteria	unclassified	unclassified	unclassified	unclassified	unclassified	unclassified	unclassified	unclassified	0	0	0	0	0	0	0	0	0	0	0	0	27	0	0	37	0	16	0	14	19	1	0	0	0	0	4	0	0	0	0	0	0	0	2	0	2	0	0	1
ASV_902	Bacteria	Proteobacteria	Alphaproteobacteria	Rhizobiales	Hyphomicrobiaceae	Hyphomicrobium-like	sp.	unclassified	django-15	0	0	0	0	0	0	0	0	0	0	0	0	0	0	0	0	0	0	0	120	0	0	0	0	0	0	0	0	0	0	0	0	0	0	0	0	0	3	0	0
ASV_903	Bacteria	Proteobacteria	Gammaproteobacteria	Pseudomonadales	Pseudomonadaceae	Pseudomonas	anguilliseptica	unclassified	DSM12111	0	0	0	0	0	0	0	0	0	0	0	0	0	0	0	0	0	0	0	0	0	0	0	0	66	0	0	0	56	0	0	0	0	0	0	0	0	0	0	1
ASV_904	Bacteria	Proteobacteria	Alphaproteobacteria	Rhizobiales	Hyphomicrobiaceae	Hyphomicrobium-like	sp.	unclassified	django-15	0	0	0	0	0	0	0	0	0	0	0	0	2	2	3	6	0	4	1	2	1	1	6	2	10	8	3	2	2	8	4	4	0	1	2	6	0	14	0	1
ASV_905	Bacteria	Proteobacteria	Alphaproteobacteria	Rhizobiales	Hyphomicrobiaceae	Hyphomicrobium-like	sp.	unclassified	django-15	0	0	0	0	0	0	0	0	0	0	0	0	0	1	0	2	0	0	0	0	0	0	1	19	7	17	0	1	1	14	3	12	1	1	0	20	0	16	0	4
ASV_906	Bacteria	Proteobacteria	Alphaproteobacteria	Rhizobiales	Hyphomicrobiaceae	Hyphomicrobium-like	sp.	unclassified	django-15	0	0	0	0	0	0	0	0	0	0	0	0	0	0	0	5	0	0	0	0	0	0	2	15	6	20	1	1	1	16	2	17	2	0	0	16	1	11	0	2
ASV_907	Bacteria	Proteobacteria	Alphaproteobacteria	Rhizobiales	Hyphomicrobiaceae	Hyphomicrobium-like	sp.	unclassified	django-15	0	0	0	0	0	0	0	0	0	0	0	0	0	0	0	0	0	0	0	0	0	0	1	11	5	15	0	1	2	6	2	10	0	0	2	17	5	20	1	0
ASV_908	Bacteria	Proteobacteria	Gammaproteobacteria	unclassified	unclassified	unclassified	unclassified	unclassified	unclassified	0	0	0	0	0	0	0	0	0	0	0	0	0	0	0	0	0	0	0	0	0	0	0	0	0	0	0	1	0	0	0	0	91	0	0	0	30	0	0	0
ASV_909	Bacteria	Proteobacteria	Gammaproteobacteria	Aeromonadales	Aeromonadaceae	Aeromonas	popoffii	unclassified	CIP105493	0	0	0	0	0	0	26	0	0	11	2	77	0	0	0	0	0	0	0	0	0	0	0	0	0	0	4	0	0	0	1	0	0	0	0	0	0	0	0	0
ASV_910	Bacteria	Proteobacteria	unclassified	unclassified	unclassified	unclassified	unclassified	unclassified	unclassified	0	0	0	0	0	0	0	0	0	0	0	0	0	1	0	0	0	0	0	94	0	0	0	0	0	0	0	0	0	0	5	0	0	2	0	0	0	0	0	18
ASV_911	Bacteria	Proteobacteria	Alphaproteobacteria	Rhizobiales	Hyphomicrobiaceae	Hyphomicrobium-like	sp.	unclassified	django-15	0	0	0	0	0	0	0	0	0	0	0	0	0	0	13	2	0	0	31	54	0	0	0	1	0	0	5	0	0	0	1	0	0	0	0	0	0	2	0	0
ASV_912	Bacteria	Proteobacteria	Gammaproteobacteria	Pseudomonadales	Pseudomonadaceae	Pseudomonas	sp.	unclassified	FEMGT703P	0	0	0	0	0	0	0	0	0	0	0	0	0	0	0	0	0	121	0	0	0	0	0	0	0	0	0	0	0	0	0	0	0	0	0	0	0	0	0	0
ASV_913	Bacteria	Proteobacteria	Alphaproteobacteria	Rhizobiales	Hyphomicrobiaceae	Hyphomicrobium-like	sp.	unclassified	django-15	0	0	0	0	0	0	0	0	0	0	0	0	0	0	0	0	0	0	0	0	0	0	0	33	0	27	0	0	0	24	0	18	0	0	0	1	0	13	0	0
ASV_914	Bacteria	Proteobacteria	Gammaproteobacteria	Pseudomonadales	Pseudomonadaceae	Pseudomonas	unclassified	unclassified	unclassified	48	0	7	2	58	5	0	0	0	0	0	0	0	0	0	0	0	0	0	0	0	0	0	0	0	0	0	0	0	0	0	0	0	0	0	0	0	0	0	0
ASV_915	Bacteria	Proteobacteria	Gammaproteobacteria	Pseudomonadales	Pseudomonadaceae	Pseudomonas	sp.	unclassified	PGPPP3	0	30	0	0	1	3	0	0	0	0	13	0	0	0	0	0	0	0	0	0	1	0	0	0	0	0	28	0	0	0	0	0	0	8	4	0	0	0	0	15
ASV_916	Bacteria	Proteobacteria	Alphaproteobacteria	Rhizobiales	Hyphomicrobiaceae	Hyphomicrobium-like	sp.	unclassified	django-15	0	0	0	0	0	0	0	0	0	0	0	0	0	23	0	0	0	0	0	0	2	5	0	0	0	0	26	6	0	0	0	0	23	0	0	0	6	25	0	0
ASV_917	Bacteria	Proteobacteria	Alphaproteobacteria	Rhizobiales	Hyphomicrobiaceae	Hyphomicrobium-like	sp.	unclassified	django-15	0	0	0	0	0	0	0	0	0	0	0	0	0	4	0	2	0	0	0	0	0	0	1	10	7	9	0	0	8	14	1	10	1	1	0	13	5	6	0	25
ASV_918	Bacteria	Proteobacteria	Alphaproteobacteria	Rhizobiales	Hyphomicrobiaceae	Hyphomicrobium-like	sp.	unclassified	django-15	0	0	0	0	0	0	0	0	0	0	0	0	0	3	0	0	0	0	0	0	0	0	0	22	5	12	1	0	0	24	6	15	0	1	0	14	3	7	0	1
ASV_919	Bacteria	Proteobacteria	unclassified	unclassified	unclassified	unclassified	unclassified	unclassified	unclassified	0	0	0	0	0	0	0	0	0	0	0	0	0	1	7	0	23	0	0	0	0	88	0	0	0	0	0	0	0	0	0	0	0	0	0	0	1	0	0	0
ASV_920	Bacteria	Proteobacteria	Gammaproteobacteria	Pseudomonadales	Pseudomonadaceae	Pseudomonas	unclassified	unclassified	unclassified	0	0	0	0	0	0	0	0	0	0	0	0	0	0	0	68	0	0	0	0	0	52	0	0	0	0	0	0	0	0	0	0	0	0	0	0	0	0	0	0
ASV_921	Bacteria	Proteobacteria	Gammaproteobacteria	Pseudomonadales	Pseudomonadaceae	Pseudomonas	sp.	unclassified	Root329	0	0	0	0	0	0	0	0	0	0	0	0	0	0	0	0	0	0	0	0	0	0	0	0	0	0	40	0	0	0	23	0	0	0	57	0	0	0	0	0
ASV_922	Bacteria	Proteobacteria	unclassified	unclassified	unclassified	unclassified	unclassified	unclassified	unclassified	0	1	0	0	0	0	0	0	0	0	0	0	0	0	0	0	0	15	0	0	0	0	98	0	0	0	0	3	0	0	0	0	0	2	0	0	0	0	0	0
ASV_923	Bacteria	Proteobacteria	Alphaproteobacteria	Rhizobiales	Hyphomicrobiaceae	Hyphomicrobium-like	sp.	unclassified	django-15	0	0	0	0	0	0	0	0	0	0	0	0	0	1	0	2	0	0	0	0	0	0	1	28	4	20	1	2	4	9	1	16	0	1	0	10	1	6	0	4
ASV_924	Bacteria	Proteobacteria	Alphaproteobacteria	Rhizobiales	Hyphomicrobiaceae	Hyphomicrobium-like	sp.	unclassified	django-15	0	0	0	0	0	0	0	0	0	0	0	0	0	1	0	1	0	0	0	0	0	0	1	20	3	14	1	0	2	12	5	11	0	1	3	13	1	11	0	1
ASV_925	Bacteria	Proteobacteria	Gammaproteobacteria	Pseudomonadales	Pseudomonadaceae	Pseudomonas	unclassified	unclassified	unclassified	0	0	0	0	0	0	0	0	0	0	0	0	0	0	3	0	0	0	0	2	0	0	1	4	0	0	0	0	20	14	0	0	0	7	0	0	0	2	0	0
ASV_926	Bacteria	Proteobacteria	Betaproteobacteria	Nitrosomonadales	Nitrosomonadaceae	Nitrosomonas	oligotropha	unclassified	unclassified	0	0	0	0	0	0	0	0	0	0	0	0	0	0	0	0	0	0	0	0	119	0	0	0	0	0	0	0	0	0	0	0	0	0	0	0	0	0	0	0
ASV_927	Bacteria	Proteobacteria	Gammaproteobacteria	Pseudomonadales	Pseudomonadaceae	Pseudomonas	unclassified	unclassified	unclassified	0	0	0	0	0	0	0	0	0	0	0	0	0	0	0	0	0	0	0	0	0	0	0	0	0	0	0	0	0	39	0	0	0	0	0	0	0	0	0	18
ASV_928	Bacteria	Proteobacteria	Gammaproteobacteria	Pseudomonadales	Pseudomonadaceae	Pseudomonas	parafulva	unclassified	PRS09-11288	0	0	0	0	0	2	0	0	0	0	0	108	0	0	0	0	8	0	0	0	0	0	0	0	0	0	0	0	0	0	0	0	0	0	0	0	0	0	0	0
ASV_929	Bacteria	Proteobacteria	Gammaproteobacteria	Pseudomonadales	Pseudomonadaceae	Pseudomonas	unclassified	unclassified	unclassified	0	0	0	0	0	0	0	0	0	0	0	0	31	0	22	0	0	0	0	0	0	0	4	0	0	0	0	0	0	0	0	3	0	0	0	0	0	1	0	57
ASV_930	Bacteria	Proteobacteria	Gammaproteobacteria	Pseudomonadales	Pseudomonadaceae	Pseudomonas	unclassified	unclassified	unclassified	0	0	0	0	0	0	0	0	0	0	0	0	0	63	0	0	0	0	0	0	0	0	0	1	0	0	0	5	9	1	1	0	0	0	0	0	0	0	3	26
ASV_931	Bacteria	Proteobacteria	Alphaproteobacteria	Rhizobiales	Hyphomicrobiaceae	Hyphomicrobium-like	sp.	unclassified	django-15	0	0	0	0	0	0	0	0	0	0	0	0	0	2	0	0	0	0	0	0	0	0	0	13	8	16	0	1	0	12	2	11	1	2	2	14	1	11	0	0
ASV_932	Bacteria	Proteobacteria	Gammaproteobacteria	Pseudomonadales	Pseudomonadaceae	Pseudomonas	anguilliseptica	unclassified	DSM12111	0	0	0	0	0	0	0	0	0	0	0	0	0	0	0	0	0	0	56	0	0	0	0	0	0	0	0	0	0	0	62	0	0	0	0	0	0	0	0	0
ASV_933	Bacteria	Proteobacteria	Gammaproteobacteria	Pseudomonadales	Pseudomonadaceae	Pseudomonas	anguilliseptica	unclassified	DSM12111	0	0	0	0	0	0	0	0	0	0	0	0	0	0	0	0	0	0	55	0	0	0	0	0	0	0	0	0	28	0	0	0	0	1	0	0	0	0	0	34
ASV_934	Bacteria	Proteobacteria	Alphaproteobacteria	Rhizobiales	Hyphomicrobiaceae	Hyphomicrobium-like	sp.	unclassified	django-15	0	0	0	0	0	0	0	0	0	0	0	0	2	1	0	6	2	1	1	0	0	1	2	4	9	4	1	1	7	10	4	4	1	0	4	5	1	12	4	0
ASV_935	Bacteria	Proteobacteria	Alphaproteobacteria	Rhizobiales	Hyphomicrobiaceae	Hyphomicrobium-like	sp.	unclassified	django-15	0	0	0	0	0	0	0	0	0	0	0	0	0	3	0	1	0	0	0	0	0	0	1	12	10	17	1	3	7	21	0	14	1	2	1	15	1	7	0	0
ASV_936	Bacteria	Proteobacteria	Alphaproteobacteria	Rhizobiales	Hyphomicrobiaceae	Hyphomicrobium-like	sp.	unclassified	django-15	0	0	0	0	0	0	0	0	0	0	0	0	0	1	0	0	4	22	0	0	0	65	0	0	0	0	0	3	0	0	0	0	0	1	0	0	0	2	5	3
ASV_937	Bacteria	Proteobacteria	Gammaproteobacteria	Pseudomonadales	Pseudomonadaceae	Pseudomonas	anguilliseptica	unclassified	DSM12111	0	0	0	0	0	0	0	0	0	0	0	0	0	1	4	0	0	0	0	0	0	78	0	0	26	0	0	1	0	0	0	0	0	0	0	0	0	0	0	0
ASV_938	Bacteria	Proteobacteria	Gammaproteobacteria	unclassified	unclassified	unclassified	unclassified	unclassified	unclassified	0	0	0	0	0	0	0	0	0	0	0	0	0	0	0	0	0	19	3	0	2	1	0	1	8	0	5	1	0	1	2	0	8	1	2	1	3	23	20	3
ASV_939	Bacteria	Proteobacteria	Gammaproteobacteria	Pseudomonadales	Pseudomonadaceae	Pseudomonas	unclassified	unclassified	unclassified	0	0	0	0	0	0	0	0	0	0	0	0	0	0	0	0	0	0	0	0	88	0	0	0	0	0	0	0	15	0	0	0	0	0	0	0	0	0	0	0
ASV_940	Bacteria	Proteobacteria	Gammaproteobacteria	unclassified	unclassified	unclassified	unclassified	unclassified	unclassified	0	0	0	0	0	0	0	0	0	0	0	0	0	0	0	0	0	0	0	0	0	0	0	21	0	22	0	1	0	0	0	9	0	0	0	16	0	23	0	0
ASV_941	Bacteria	Proteobacteria	Gammaproteobacteria	Pseudomonadales	Pseudomonadaceae	Pseudomonas	fluorescens	unclassified	C3	0	0	0	0	0	0	0	0	0	0	0	0	0	0	0	0	0	0	0	0	0	0	0	0	0	0	0	0	0	0	11	0	19	1	1	0	0	0	0	0
ASV_942	Bacteria	Proteobacteria	Gammaproteobacteria	Pseudomonadales	Pseudomonadaceae	Pseudomonas	unclassified	unclassified	unclassified	63	0	0	0	0	0	0	0	0	0	33	0	0	0	1	0	11	0	0	0	0	0	0	0	0	0	0	0	0	0	0	0	0	0	0	0	0	0	0	0
ASV_943	Bacteria	Proteobacteria	Betaproteobacteria	Nitrosomonadales	Nitrosomonadaceae	Nitrosomonas	sp.	unclassified	Is79A3	0	0	0	0	0	0	0	0	0	0	0	0	4	4	2	15	0	1	18	0	0	69	0	0	3	0	0	0	0	0	0	0	0	0	0	0	0	0	0	0
ASV_944	Bacteria	Proteobacteria	Alphaproteobacteria	Rhizobiales	Hyphomicrobiaceae	Hyphomicrobium-like	sp.	unclassified	django-15	0	0	0	0	0	0	0	0	0	0	0	0	0	1	0	1	0	0	0	0	0	0	1	14	6	5	0	2	2	10	2	14	1	0	3	18	1	12	1	0
ASV_945	Bacteria	Proteobacteria	Gammaproteobacteria	Pseudomonadales	Pseudomonadaceae	Pseudomonas	sp.	unclassified	PGPPP3	0	0	0	0	0	0	0	0	0	0	0	0	0	0	4	0	3	0	0	0	0	0	0	0	0	1	6	18	0	0	0	0	43	3	0	0	0	0	0	3
ASV_946	Bacteria	Proteobacteria	Gammaproteobacteria	Pseudomonadales	Pseudomonadaceae	Pseudomonas	palleroniana	unclassified	BS3265	0	0	0	0	0	0	0	0	0	0	0	0	0	0	0	0	103	0	0	0	0	0	0	0	0	0	0	0	13	0	0	0	0	0	0	0	0	0	0	0
ASV_947	Bacteria	unclassified	unclassified	unclassified	unclassified	unclassified	unclassified	unclassified	unclassified	0	0	0	0	0	0	0	0	0	0	0	0	0	0	0	0	0	116	0	0	0	0	0	0	0	0	0	0	0	0	0	0	0	0	0	0	0	0	0	0
ASV_948	Bacteria	Proteobacteria	Gammaproteobacteria	Pseudomonadales	Pseudomonadaceae	Pseudomonas	unclassified	unclassified	unclassified	0	0	0	0	0	0	0	0	0	0	0	0	0	0	0	0	0	0	0	0	0	116	0	0	0	0	0	0	0	0	0	0	0	0	0	0	0	0	0	0
ASV_949	Bacteria	Proteobacteria	Gammaproteobacteria	Pseudomonadales	Pseudomonadaceae	Pseudomonas	unclassified	unclassified	unclassified	0	0	0	0	0	0	0	0	0	0	0	0	0	0	0	0	0	0	0	0	0	0	0	0	0	0	0	11	61	0	0	0	0	0	0	0	0	0	0	0
ASV_950	Bacteria	Proteobacteria	Gammaproteobacteria	Pseudomonadales	Pseudomonadaceae	Pseudomonas	unclassified	unclassified	unclassified	0	0	0	0	0	0	0	0	0	0	0	0	0	0	0	0	0	0	0	0	0	0	0	0	0	0	0	0	5	0	0	0	111	0	0	0	0	0	0	0
ASV_951	Bacteria	Proteobacteria	Gammaproteobacteria	Pseudomonadales	Pseudomonadaceae	Pseudomonas	anguilliseptica	unclassified	DSM12111	0	0	0	0	0	0	0	0	0	0	0	0	0	0	0	0	0	0	0	0	0	0	0	0	0	0	0	0	0	0	0	0	0	0	0	0	0	0	0	0
ASV_952	Bacteria	Proteobacteria	Gammaproteobacteria	Pseudomonadales	Pseudomonadaceae	Pseudomonas	sp.	unclassified	PGPPP3	0	0	0	0	44	1	0	0	0	0	0	0	0	0	0	13	22	0	0	0	6	0	0	0	0	0	0	0	2	0	0	0	0	0	1	0	0	0	0	9
ASV_953	Bacteria	unclassified	unclassified	unclassified	unclassified	unclassified	unclassified	unclassified	django-9	0	0	0	0	0	0	0	87	21	0	6	0	0	0	0	0	0	0	0	0	0	0	0	0	0	0	0	0	0	1	0	0	0	0	0	0	0	0	0	0
ASV_954	Bacteria	Proteobacteria	Gammaproteobacteria	Pseudomonadales	Pseudomonadaceae	Pseudomonas	lurida	unclassified	LMG21995	0	0	0	0	0	0	0	0	0	0	48	0	0	0	4	0	0	0	0	0	0	0	0	0	0	0	56	0	0	0	0	0	0	0	0	0	0	0	0	0
ASV_955	Bacteria	Proteobacteria	unclassified	unclassified	unclassified	unclassified	unclassified	unclassified	unclassified	0	0	0	0	0	0	0	0	0	0	0	0	7	14	23	0	0	15	6	5	0	0	3	0	4	3	0	0	0	4	4	0	1	5	2	0	5	0	0	1
ASV_956	Bacteria	Proteobacteria	Betaproteobacteria	Nitrosomonadales	Nitrosomonadaceae	Nitrosomonas	sp.	unclassified	Is79A3	0	0	0	0	0	0	0	0	0	0	0	0	2	0	0	0	0	0	0	113	0	0	0	0	0	0	0	0	0	0	0	0	0	0	0	0	0	0	0	0
ASV_957	Bacteria	Proteobacteria	Alphaproteobacteria	Rhizobiales	Hyphomicrobiaceae	Hyphomicrobium-like	sp.	unclassified	django-15	0	0	0	0	0	0	0	0	0	0	0	0	0	3	1	4	1	2	2	5	0	1	2	5	1	9	1	3	2	8	6	8	1	1	2	6	3	11	2	1
ASV_958	Bacteria	Proteobacteria	Alphaproteobacteria	Rhizobiales	Hyphomicrobiaceae	Hyphomicrobium-like	sp.	unclassified	django-15	0	0	0	0	0	0	0	0	0	0	0	0	0	1	1	0	0	0	0	0	0	0	1	14	7	6	0	3	2	14	3	16	2	1	2	23	3	5	0	4
ASV_959	Bacteria	Proteobacteria	Alphaproteobacteria	Rhizobiales	Hyphomicrobiaceae	Hyphomicrobium-like	sp.	unclassified	django-15	0	0	0	0	0	0	0	0	0	0	0	0	0	1	0	0	0	0	0	0	0	0	0	23	7	16	0	3	2	18	3	11	0	0	1	18	2	5	0	1
ASV_960	Bacteria	Proteobacteria	Alphaproteobacteria	Rhizobiales	Hyphomicrobiaceae	Hyphomicrobium-like	sp.	unclassified	django-15	0	0	0	0	0	0	0	0	0	0	0	0	0	0	1	14	0	0	0	0	0	0	3	19	6	4	5	0	5	25	0	7	0	0	2	9	1	3	0	0
ASV_961	Bacteria	Proteobacteria	Alphaproteobacteria	Rhizobiales	Hyphomicrobiaceae	Hyphomicrobium-like	sp.	unclassified	django-15	0	0	0	0	0	0	0	0	0	0	0	0	0	0	0	4	0	0	0	0	0	0	1	9	4	9	1	1	0	13	6	8	0	1	2	9	1	22	0	3
ASV_962	Bacteria	Proteobacteria	Alphaproteobacteria	Rhizobiales	Hyphomicrobiaceae	Hyphomicrobium-like	sp.	unclassified	django-15	0	0	0	0	0	0	0	0	0	0	0	0	0	0	0	0	0	0	0	0	0	0	0	24	6	20	2	2	1	15	4	13	0	0	1	13	0	8	1	1
ASV_963	Bacteria	Proteobacteria	Gammaproteobacteria	Pseudomonadales	Pseudomonadaceae	Pseudomonas	sp.	unclassified	PGPPP3	5	0	0	0	7	22	0	0	0	0	0	0	0	0	0	0	1	0	16	0	4	0	0	0	0	12	0	0	3	0	12	0	0	0	0	0	7	0	3	10
ASV_964	Bacteria	Proteobacteria	Gammaproteobacteria	Pseudomonadales	Pseudomonadaceae	Pseudomonas	sp.	unclassified	FEMGT703P	5	0	0	0	0	0	0	0	0	0	0	0	0	0	0	1	3	0	2	0	101	2	0	0	0	0	0	0	0	0	0	0	0	0	0	0	0	0	0	0
ASV_965	Bacteria	unclassified	unclassified	unclassified	unclassified	unclassified	unclassified	unclassified	django-7	0	0	0	0	0	0	0	0	0	0	0	0	11	0	2	31	0	4	0	31	16	18	0	0	0	0	1	0	0	0	0	0	0	0	0	0	0	0	0	0
ASV_966	Bacteria	Proteobacteria	Alphaproteobacteria	Rhizobiales	Hyphomicrobiaceae	Hyphomicrobium-like	sp.	unclassified	django-15	0	0	0	0	0	0	0	0	0	0	0	0	2	0	0	1	2	1	0	0	0	3	5	5	12	8	2	1	3	2	8	7	4	2	1	10	2	10	0	2
ASV_967	Bacteria	Proteobacteria	Alphaproteobacteria	Rhizobiales	Hyphomicrobiaceae	Hyphomicrobium-like	sp.	unclassified	django-15	0	0	0	0	0	0	0	0	0	0	0	0	0	0	0	2	0	0	0	0	0	0	2	8	2	14	2	10	1	13	4	14	1	1	0	16	2	8	1	3
ASV_968	Bacteria	Proteobacteria	Gammaproteobacteria	Pseudomonadales	Pseudomonadaceae	Pseudomonas	unclassified	unclassified	unclassified	0	0	0	0	0	0	0	0	0	0	0	0	0	0	0	0	0	0	15	0	0	0	0	0	0	2	0	8	53	0	0	0	0	0	0	0	0	0	0	17
ASV_969	Bacteria	Proteobacteria	Gammaproteobacteria	unclassified	unclassified	unclassified	unclassified	unclassified	unclassified	0	0	0	0	0	0	0	0	0	0	0	0	0	0	0	0	0	0	0	0	2	0	0	0	0	0	0	0	0	0	0	0	112	0	0	0	0	0	0	0
ASV_970	Bacteria	Proteobacteria	Gammaproteobacteria	Pseudomonadales	Pseudomonadaceae	Pseudomonas	unclassified	unclassified	unclassified	0	0	0	0	0	0	0	0	0	0	0	0	0	0	0	0	0	0	0	0	0	0	0	0	0	0	0	2	0	0	0	0	52	3	24	0	0	0	0	0
ASV_971	Bacteria	Proteobacteria	Betaproteobacteria	Burkholderiales	Comamonadaceae	Curvibacter	lanceolatus	unclassified	ATCC14669	0	41	0	0	0	0	0	0	0	5	0	55	0	0	0	0	4	0	0	0	0	1	0	0	0	0	0	0	0	0	1	0	0	0	0	6	0	0	0	0
ASV_972	Bacteria	Proteobacteria	Alphaproteobacteria	Rhizobiales	Hyphomicrobiaceae	Hyphomicrobium-like	sp.	unclassified	django-15	0	0	0	0	0	0	0	0	0	0	0	0	2	2	1	4	0	0	2	2	0	2	3	8	11	14	0	1	0	2	2	2	3	0	1	4	5	11	2	3
ASV_973	Bacteria	Proteobacteria	Alphaproteobacteria	Rhizobiales	Hyphomicrobiaceae	Hyphomicrobium-like	sp.	unclassified	django-15	0	0	0	0	0	0	0	0	0	0	0	0	0	0	0	3	0	0	0	0	0	0	0	17	0	11	1	1	1	13	4	9	0	2	1	6	4	8	0	0
ASV_974	Bacteria	Proteobacteria	unclassified	unclassified	unclassified	unclassified	unclassified	unclassified	unclassified	0	0	0	0	0	0	0	0	0	0	0	0	0	0	0	0	0	0	0	73	0	0	0	0	0	0	0	0	0	40	0	0	0	0	0	0	0	0	0	0
ASV_975	Bacteria	Proteobacteria	Gammaproteobacteria	Aeromonadales	Aeromonadaceae	Aeromonas	sobria	unclassified	8005	0	0	0	0	0	0	0	0	0	0	0	0	0	0	0	0	0	0	0	0	0	0	7	0	0	0	0	15	0	9	0	0	0	48	0	0	0	0	0	0
ASV_976	Bacteria	Proteobacteria	Gammaproteobacteria	Pseudomonadales	Pseudomonadaceae	Pseudomonas	palleroniana	unclassified	BS3265	0	0	0	0	0	0	0	0	0	0	0	0	0	0	0	0	0	0	0	0	0	0	0	0	0	0	0	0	113	0	0	0	0	0	0	0	0	0	0	0
ASV_977	Bacteria	Proteobacteria	Gammaproteobacteria	Pseudomonadales	Pseudomonadaceae	Pseudomonas	grimontii	unclassified	BS2976	0	0	0	0	0	0	0	0	0	0	0	0	0	0	0	0	0	0	0	0	0	0	0	0	0	0	0	0	106	0	0	0	0	0	0	0	0	0	0	0
ASV_978	Bacteria	Proteobacteria	unclassified	unclassified	unclassified	unclassified	unclassified	unclassified	unclassified	0	0	0	0	112	0	0	0	0	0	0	0	0	0	0	0	0	0	0	0	0	0	0	0	0	0	0	0	0	0	0	0	0	0	0	0	0	0	0	0
ASV_979	Bacteria	Proteobacteria	Gammaproteobacteria	Pseudomonadales	Pseudomonadaceae	Pseudomonas	sp.	unclassified	PGPPP3	0	0	0	0	22	11	0	0	0	0	0	0	2	0	9	0	0	0	1	0	11	0	3	0	3	0	0	4	3	0	8	0	0	1	16	0	0	0	0	11
ASV_980	Bacteria	Proteobacteria	unclassified	unclassified	unclassified	unclassified	unclassified	unclassified	unclassified	0	0	0	0	0	0	0	0	0	0	0	0	1	0	0	0	0	0	0	0	0	0	3	1	12	39	0	2	0	0	1	20	0	1	0	11	0	0	0	0
ASV_981	Bacteria	Proteobacteria	Gammaproteobacteria	Aeromonadales	Aeromonadaceae	Aeromonas	caviae	unclassified	unclassified	0	0	0	0	0	0	0	0	0	0	0	0	0	4	0	0	0	0	0	0	0	0	0	0	0	0	14	1	0	0	0	0	0	0	0	0	0	0	86	3
ASV_982	Bacteria	Proteobacteria	Gammaproteobacteria	Pseudomonadales	Pseudomonadaceae	Pseudomonas	unclassified	unclassified	unclassified	0	0	0	0	0	0	0	0	0	0	0	0	0	0	7	0	0	0	0	0	0	0	0	0	0	0	0	12	33	0	0	0	0	7	1	0	0	0	0	30
ASV_983	Bacteria	Proteobacteria	Gammaproteobacteria	Pseudomonadales	Pseudomonadaceae	Pseudomonas	unclassified	unclassified	unclassified	0	0	0	0	0	0	0	0	0	0	0	0	0	0	0	0	0	4	0	0	0	0	0	0	12	0	0	5	1	0	0	0	0	8	0	0	0	0	0	40
ASV_984	Bacteria	Proteobacteria	Alphaproteobacteria	Rhizobiales	Hyphomicrobiaceae	Hyphomicrobium-like	sp.	unclassified	django-15	0	0	0	0	0	0	0	0	0	0	0	0	0	0	0	0	0	0	0	0	0	0	0	0	0	0	103	0	0	0	0	0	0	0	0	0	0	0	0	0
ASV_985	Bacteria	Proteobacteria	Gammaproteobacteria	Pseudomonadales	Pseudomonadaceae	Pseudomonas	mandelii	unclassified	unclassified	0	0	0	0	0	0	0	0	0	0	0	0	0	0	0	0	0	0	0	0	0	0	0	0	0	0	0	1	27	0	1	0	0	0	0	0	0	0	0	0
ASV_986	Bacteria	Proteobacteria	Gammaproteobacteria	Pseudomonadales	Pseudomonadaceae	Pseudomonas	unclassified	unclassified	unclassified	0	0	0	0	0	0	0	0	0	0	0	0	0	0	0	0	0	0	0	0	0	0	0	0	0	0	0	0	0	0	0	0	0	112	0	0	0	0	0	0
ASV_987	Bacteria	Proteobacteria	Gammaproteobacteria	Xanthomonadales	Xanthomonadaceae	Stenotrophomonas	terrae	unclassified	unclassified	79	9	0	0	0	0	0	0	0	0	0	0	0	0	7	1	11	0	0	0	0	0	0	0	0	0	0	0	0	0	0	0	0	0	0	0	0	0	1	0
ASV_988	Bacteria	Proteobacteria	Gammaproteobacteria	unclassified	unclassified	unclassified	unclassified	unclassified	unclassified	26	0	68	11	0	6	0	0	0	0	0	0	0	0	0	0	0	0	0	0	0	0	0	0	0	0	0	0	0	0	0	0	0	0	0	0	0	0	0	0
ASV_989	Bacteria	Proteobacteria	Gammaproteobacteria	Pseudomonadales	Pseudomonadaceae	Pseudomonas	sp.	unclassified	PGPPP3	0	14	0	0	0	0	1	35	0	0	55	0	0	0	0	0	1	0	0	0	0	0	0	0	0	0	0	5	0	0	0	0	0	0	0	0	0	0	0	0
ASV_990	Bacteria	unclassified	unclassified	unclassified	unclassified	unclassified	unclassified	unclassified	unclassified	0	5	0	0	1	0	21	11	20	27	5	21	0	0	0	0	0	0	0	0	0	0	0	0	0	0	0	0	0	0	0	0	0	0	0	0	0	0	0	0
ASV_991	Bacteria	Proteobacteria	Gammaproteobacteria	Pseudomonadales	Pseudomonadaceae	unclassified	unclassified	unclassified	unclassified	0	0	0	0	74	0	0	0	0	0	9	0	0	0	0	1	0	0	0	0	0	0	9	0	7	0	4	0	0	0	0	0	0	0	0	0	0	0	0	0
ASV_992	Bacteria	Proteobacteria	Gammaproteobacteria	Pseudomonadales	Pseudomonadaceae	Pseudomonas	sp.	unclassified	PGPPP3	0	0	0	0	0	16	0	0	0	0	4	0	0	0	3	0	21	0	0	0	0	0	0	0	1	1	0	14	0	0	3	0	0	7	0	0	1	0	0	13
ASV_993	Bacteria	Proteobacteria	Gammaproteobacteria	Aeromonadales	Aeromonadaceae	Aeromonas	sp.	unclassified	unclassified	0	0	0	0	0	0	0	0	1	0	0	0	0	0	0	0	0	0	0	0	0	0	0	0	0	3	1	0	17	0	0	0	4	5	0	0	3	0	2	16
ASV_994	Bacteria	Proteobacteria	Gammaproteobacteria	unclassified	unclassified	unclassified	unclassified	unclassified	unclassified	0	0	0	0	0	0	0	0	0	0	0	0	14	14	0	2	3	0	0	0	0	6	0	0	0	0	0	0	8	0	0	5	40	0	0	0	10	0	5	0
ASV_995	Bacteria	Proteobacteria	Alphaproteobacteria	Rhizobiales	Hyphomicrobiaceae	Hyphomicrobium-like	sp.	unclassified	django-15	0	0	0	0	0	0	0	0	0	0	0	0	0	1	0	1	0	0	0	0	0	0	0	13	8	13	0	1	1	15	3	18	1	1	7	17	0	5	2	1
ASV_996	Bacteria	Proteobacteria	Alphaproteobacteria	Rhizobiales	Hyphomicrobiaceae	Hyphomicrobium-like	sp.	unclassified	django-15	0	0	0	0	0	0	0	0	0	0	0	0	0	1	0	3	0	0	0	0	0	0	0	16	10	15	0	4	1	15	4	13	1	1	1	12	3	4	1	2
ASV_997	Bacteria	Proteobacteria	Alphaproteobacteria	Rhizobiales	Hyphomicrobiaceae	Hyphomicrobium-like	sp.	unclassified	django-15	0	0	0	0	0	0	0	0	0	0	0	0	0	0	0	1	0	0	0	0	0	0	2	16	7	15	0	3	0	9	0	6	0	1	2	11	2	9	1	3
ASV_998	Bacteria	unclassified	unclassified	unclassified	unclassified	unclassified	unclassified	unclassified	unclassified	0	0	0	0	0	0	0	0	0	0	0	0	0	0	0	0	17	0	2	0	20	67	0	0	0	0	0	0	0	0	0	0	0	0	0	0	0	0	0	5
ASV_999	Bacteria	Proteobacteria	Gammaproteobacteria	Pseudomonadales	Pseudomonadaceae	Pseudomonas	fluorescens	unclassified	C3	0	0	0	0	0	0	0	0	0	0	0	0	0	0	0	0	13	0	36	0	0	0	0	0	0	0	0	0	36	0	7	0	0	0	0	0	0	0	0	0
ASV_1000	Bacteria	unclassified	unclassified	unclassified	unclassified	unclassified	unclassified	unclassified	unclassified	0	0	0	0	0	0	0	0	0	0	0	0	0	0	0	0	0	0	45	0	0	0	3	2	1	14	1	0	0	12	1	0	0	3	0	0	0	13	0	0
ASV_1001	Bacteria	unclassified	unclassified	unclassified	unclassified	unclassified	unclassified	unclassified	django-7	0	0	0	0	0	0	0	0	0	0	0	0	92	0	0	0	9	0	0	8	0	0	0	0	0	0	1	0	0	0	0	0	0	0	0	0	0	0	0	0
ASV_1002	Bacteria	Proteobacteria	unclassified	unclassified	unclassified	unclassified	unclassified	unclassified	unclassified	0	0	0	0	0	0	0	0	0	0	0	0	8	0	1	0	2	34	16	0	23	7	0	3	11	1	2	0	0	0	0	0	0	0	0	0	0	1	0	0
ASV_1003	Bacteria	Proteobacteria	Alphaproteobacteria	Rhizobiales	Hyphomicrobiaceae	Hyphomicrobium-like	sp.	unclassified	django-15	0	0	0	0	0	0	0	0	0	0	0	0	3	2	1	8	0	1	0	0	0	1	2	4	4	5	1	0	1	10	7	5	4	0	2	3	3	21	1	1
ASV_1004	Bacteria	Proteobacteria	Alphaproteobacteria	Rhizobiales	Hyphomicrobiaceae	Hyphomicrobium-like	sp.	unclassified	django-15	0	0	0	0	0	0	0	0	0	0	0	0	2	2	0	4	1	0	1	0	1	1	4	2	7	5	1	0	4	7	1	2	2	4	5	9	3	13	0	5
ASV_1005	Bacteria	Proteobacteria	Gammaproteobacteria	Pseudomonadales	Pseudomonadaceae	Pseudomonas	sp.	unclassified	PGPPP3	0	0	0	0	0	0	0	0	0	0	0	0	0	0	4	0	22	0	0	0	2	0	13	1	5	0	0	34	4	0	2	0	0	2	18	0	0	0	0	3
ASV_1006	Bacteria	Proteobacteria	unclassified	unclassified	unclassified	unclassified	unclassified	unclassified	unclassified	0	0	0	0	0	0	0	0	0	0	0	0	0	0	0	96	0	0	0	0	0	0	0	0	0	0	0	1	0	0	0	0	0	0	0	0	0	0	0	0
ASV_1007	Bacteria	Proteobacteria	Alphaproteobacteria	Rhizobiales	Hyphomicrobiaceae	Hyphomicrobium-like	sp.	unclassified	django-15	0	0	0	0	0	0	0	0	0	0	0	0	0	0	0	2	0	0	0	0	0	0	2	21	4	8	1	1	2	16	3	10	2	1	4	18	1	6	0	1
ASV_1008	Bacteria	Proteobacteria	Alphaproteobacteria	Rhizobiales	Hyphomicrobiaceae	Hyphomicrobium-like	sp.	unclassified	django-15	0	0	0	0	0	0	0	0	0	0	0	0	0	0	0	1	0	0	0	0	0	0	1	18	10	8	1	2	1	7	8	16	2	1	0	15	5	8	1	1
ASV_1009	Bacteria	Proteobacteria	Gammaproteobacteria	Pseudomonadales	Pseudomonadaceae	Pseudomonas	anguilliseptica	unclassified	BR_Chassieu_1102_22880_17448	0	0	0	0	0	0	0	0	0	0	0	0	0	0	0	0	1	0	0	109	0	0	0	0	0	0	0	0	0	0	0	0	0	0	0	0	0	0	0	0
ASV_1010	Bacteria	Proteobacteria	Gammaproteobacteria	unclassified	unclassified	unclassified	unclassified	unclassified	unclassified	0	0	0	0	0	0	0	0	0	0	0	0	0	0	0	0	0	0	0	0	0	0	0	56	0	0	0	0	0	0	19	0	0	0	0	0	0	0	0	0
ASV_1011	Bacteria	Proteobacteria	Gammaproteobacteria	Pseudomonadales	Pseudomonadaceae	Pseudomonas	kilonensis	unclassified	ACN7BSG18	0	0	0	0	0	0	0	0	0	0	0	0	0	0	0	0	0	0	0	0	0	0	0	8	0	0	6	2	0	0	0	0	0	0	0	0	0	44	0	0
ASV_1012	Bacteria	Proteobacteria	Alphaproteobacteria	Rhizobiales	Hyphomicrobiaceae	Hyphomicrobium-like	sp.	unclassified	django-15	0	0	0	0	0	0	0	0	0	0	0	0	0	0	0	0	0	0	0	0	0	0	0	0	0	0	0	0	0	0	0	0	0	0	0	0	0	110	0	0
ASV_1013	Bacteria	Proteobacteria	Gammaproteobacteria	Pseudomonadales	Pseudomonadaceae	Pseudomonas	unclassified	unclassified	unclassified	0	0	0	0	0	67	0	0	0	0	0	0	2	0	1	0	0	0	0	2	0	0	0	0	0	0	35	0	0	0	0	0	0	0	0	0	0	0	0	2
ASV_1014	Bacteria	Proteobacteria	Gammaproteobacteria	unclassified	unclassified	unclassified	unclassified	unclassified	unclassified	0	0	0	0	0	0	97	0	11	0	1	0	0	0	0	0	0	0	0	0	0	0	0	0	0	0	0	0	0	0	0	0	0	0	0	0	0	0	0	0
ASV_1015	Bacteria	unclassified	unclassified	unclassified	unclassified	unclassified	unclassified	unclassified	django-9	0	0	0	0	0	0	0	106	0	0	1	2	0	0	0	0	0	0	0	0	0	0	0	0	0	0	0	0	0	0	0	0	0	0	0	0	0	0	0	0
ASV_1016	Bacteria	Proteobacteria	Gammaproteobacteria	unclassified	unclassified	unclassified	unclassified	unclassified	unclassified	0	0	0	0	0	0	0	0	0	0	0	0	18	11	3	1	18	16	0	0	1	37	0	0	0	0	0	1	0	0	0	2	0	0	0	0	1	0	0	0
ASV_1017	Bacteria	Proteobacteria	Alphaproteobacteria	Rhizobiales	Hyphomicrobiaceae	Hyphomicrobium-like	sp.	unclassified	django-15	0	0	0	0	0	0	0	0	0	0	0	0	0	7	0	0	0	0	0	0	0	0	2	16	4	10	0	0	0	12	1	8	0	0	0	19	1	6	0	3
ASV_1018	Bacteria	Proteobacteria	Alphaproteobacteria	Rhizobiales	Hyphomicrobiaceae	Hyphomicrobium-like	sp.	unclassified	django-15	0	0	0	0	0	0	0	0	0	0	0	0	0	2	0	5	0	0	0	0	0	0	0	21	2	11	0	2	0	13	4	23	1	0	0	13	3	7	0	0
ASV_1019	Bacteria	Proteobacteria	Alphaproteobacteria	Rhizobiales	Hyphomicrobiaceae	Hyphomicrobium-like	sp.	unclassified	django-15	0	0	0	0	0	0	0	0	0	0	0	0	0	2	0	1	0	0	0	0	0	0	0	11	5	15	1	1	0	11	6	6	0	0	1	12	2	18	0	0
ASV_1020	Bacteria	Proteobacteria	Alphaproteobacteria	Rhizobiales	Hyphomicrobiaceae	Hyphomicrobium-like	sp.	unclassified	django-15	0	0	0	0	0	0	0	0	0	0	0	0	0	0	0	1	0	0	0	0	0	0	1	20	7	8	0	0	1	9	5	9	2	0	1	18	1	19	0	3
ASV_1021	Bacteria	Proteobacteria	Alphaproteobacteria	Rhizobiales	Hyphomicrobiaceae	Hyphomicrobium-like	sp.	unclassified	django-15	0	0	0	0	0	0	0	0	0	0	0	0	0	0	0	1	0	0	0	0	0	0	2	15	9	15	0	0	0	11	4	9	0	2	0	11	6	8	0	1
ASV_1022	Bacteria	Proteobacteria	unclassified	unclassified	unclassified	unclassified	unclassified	unclassified	unclassified	0	0	0	0	0	0	0	0	0	0	0	0	0	0	0	0	0	108	0	0	0	0	0	0	0	0	0	1	0	0	0	0	0	0	0	0	0	0	0	0
ASV_1023	Bacteria	Proteobacteria	Gammaproteobacteria	Pseudomonadales	Pseudomonadaceae	Pseudomonas	grimontii	unclassified	BS2976	0	0	0	0	0	0	0	0	0	0	0	0	0	0	0	0	0	0	0	0	0	0	1	0	0	0	0	0	5	2	1	0	0	0	1	0	0	0	0	0
ASV_1024	Bacteria	Proteobacteria	Gammaproteobacteria	Pseudomonadales	Pseudomonadaceae	Pseudomonas	unclassified	unclassified	unclassified	0	0	0	0	0	0	0	0	0	0	0	0	0	0	0	0	0	0	0	0	0	0	0	0	0	0	0	0	0	0	0	0	0	0	0	0	0	0	0	109
ASV_1025	Bacteria	Proteobacteria	unclassified	unclassified	unclassified	unclassified	unclassified	unclassified	unclassified	1	45	35	12	15	0	0	0	0	0	0	0	0	0	0	0	0	0	0	0	0	0	0	0	0	0	0	0	0	0	0	0	0	0	0	0	0	0	0	0
ASV_1026	Bacteria	unclassified	unclassified	unclassified	unclassified	unclassified	unclassified	unclassified	django-7	0	0	0	0	0	0	0	0	0	0	0	0	108	0	0	0	0	0	0	0	0	0	0	0	0	0	0	0	0	0	0	0	0	0	0	0	0	0	0	0
ASV_1027	Bacteria	Proteobacteria	Alphaproteobacteria	Rhizobiales	Hyphomicrobiaceae	Hyphomicrobium-like	sp.	unclassified	django-15	0	0	0	0	0	0	0	0	0	0	0	0	0	108	0	0	0	0	0	0	0	0	0	0	0	0	0	0	0	0	0	0	0	0	0	0	0	0	0	0
ASV_1028	Bacteria	Proteobacteria	Alphaproteobacteria	Rhizobiales	Hyphomicrobiaceae	Hyphomicrobium-like	sp.	unclassified	django-15	0	0	0	0	0	0	0	0	0	0	0	0	0	1	0	0	0	0	0	0	0	1	61	5	4	2	0	0	0	1	1	2	1	0	0	4	1	8	1	3
ASV_1029	Bacteria	Proteobacteria	Gammaproteobacteria	Aeromonadales	Aeromonadaceae	Aeromonas	sobria	unclassified	8005	0	0	0	0	0	0	0	0	0	0	0	0	0	0	4	0	0	0	0	0	0	0	0	0	0	0	3	2	30	0	0	0	7	30	1	0	0	0	0	0
ASV_1030	Bacteria	Proteobacteria	Alphaproteobacteria	Rhizobiales	Hyphomicrobiaceae	Hyphomicrobium-like	sp.	unclassified	django-15	0	0	0	0	0	0	0	0	0	0	0	0	0	0	1	0	0	0	0	0	0	0	1	16	6	9	0	2	1	11	1	12	0	1	0	16	1	10	0	1
ASV_1031	Bacteria	Proteobacteria	Alphaproteobacteria	Rhizobiales	Hyphomicrobiaceae	Hyphomicrobium-like	sp.	unclassified	django-15	0	0	0	0	0	0	0	0	0	0	0	0	0	0	0	2	0	0	1	0	0	0	0	14	5	8	0	2	1	11	1	11	0	0	2	19	5	4	0	1
ASV_1032	Bacteria	Proteobacteria	Gammaproteobacteria	Aeromonadales	Aeromonadaceae	Aeromonas	sobria	unclassified	8005	0	0	0	0	0	0	0	0	0	0	0	0	0	0	0	0	0	0	0	0	0	0	0	0	0	0	11	0	0	0	0	0	0	89	0	0	0	0	0	0
ASV_1033	Bacteria	Proteobacteria	Gammaproteobacteria	Pseudomonadales	Pseudomonadaceae	Pseudomonas	anguilliseptica	unclassified	BR_Chassieu_1102_22880_17448	0	0	0	0	0	0	0	0	0	0	0	0	0	0	0	0	0	0	0	0	0	0	0	0	0	0	0	0	0	0	0	0	0	0	0	0	0	0	108	0
ASV_1034	Bacteria	Proteobacteria	Alphaproteobacteria	Rhizobiales	Hyphomicrobiaceae	Hyphomicrobium-like	sp.	unclassified	django-15	0	0	0	0	0	0	0	0	0	0	0	0	0	0	0	2	0	0	0	0	0	0	2	16	3	10	0	2	0	8	4	9	0	0	1	15	3	13	0	1
ASV_1035	Bacteria	Proteobacteria	unclassified	unclassified	unclassified	unclassified	unclassified	unclassified	unclassified	0	0	0	0	0	0	0	0	0	0	0	0	0	0	0	0	12	95	0	0	0	0	0	0	0	0	0	0	0	0	0	0	0	0	0	0	0	0	0	0
ASV_1036	Bacteria	Proteobacteria	Alphaproteobacteria	Rhizobiales	Hyphomicrobiaceae	Hyphomicrobium-like	sp.	unclassified	django-15	0	0	0	0	0	0	0	0	0	0	0	0	0	0	0	0	0	0	0	0	0	0	2	14	2	14	1	1	0	13	2	15	1	0	1	21	3	10	1	2
ASV_1037	Bacteria	Proteobacteria	Gammaproteobacteria	Pseudomonadales	Pseudomonadaceae	Pseudomonas	putida	unclassified	CBB5	0	0	0	0	0	0	0	0	0	0	0	0	0	0	0	0	0	0	0	0	0	0	0	0	0	0	0	12	23	2	0	0	0	18	45	0	0	0	0	0
ASV_1038	Bacteria	Proteobacteria	Gammaproteobacteria	Pseudomonadales	Pseudomonadaceae	Pseudomonas	viridiflava	unclassified	CFBP1590	0	0	0	0	0	0	0	106	0	0	0	0	0	0	0	0	0	0	0	0	0	0	0	0	0	0	0	0	0	0	0	0	0	0	0	0	0	0	0	0
ASV_1039	Bacteria	Proteobacteria	Gammaproteobacteria	Aeromonadales	Aeromonadaceae	Aeromonas	caviae	unclassified	pboe6377	0	0	0	0	0	0	0	0	35	0	0	69	0	0	0	0	0	0	0	0	0	0	0	0	0	0	1	0	0	0	0	0	1	0	0	0	0	0	0	0
ASV_1040	Bacteria	Proteobacteria	Gammaproteobacteria	Aeromonadales	Aeromonadaceae	Aeromonas	encheleia	unclassified	CECT4342	0	0	0	0	0	0	0	0	1	0	0	0	0	0	0	3	0	0	0	0	0	0	7	0	0	0	0	1	17	2	0	0	8	13	4	0	0	0	0	13
ASV_1041	Bacteria	Proteobacteria	Gammaproteobacteria	Pseudomonadales	Pseudomonadaceae	Pseudomonas	anguilliseptica	unclassified	DSM12111	0	0	0	0	0	0	0	0	0	0	0	0	0	0	32	0	30	0	0	0	0	0	0	0	0	9	0	2	0	0	5	0	0	0	0	0	6	0	0	0
ASV_1042	Bacteria	Proteobacteria	unclassified	unclassified	unclassified	unclassified	unclassified	unclassified	unclassified	0	0	0	0	0	0	0	0	0	0	0	0	0	0	1	0	0	0	5	0	0	0	0	0	1	1	0	0	0	0	10	3	26	0	0	24	8	1	0	12
ASV_1043	Bacteria	Proteobacteria	Alphaproteobacteria	Rhizobiales	Hyphomicrobiaceae	Hyphomicrobium-like	sp.	unclassified	django-15	0	0	0	0	0	0	0	0	0	0	0	0	0	0	0	1	0	0	0	0	0	0	1	18	6	4	1	2	1	10	3	9	0	1	1	9	2	17	0	0
ASV_1044	Bacteria	Proteobacteria	unclassified	unclassified	unclassified	unclassified	unclassified	unclassified	unclassified	0	0	0	0	0	0	0	0	0	0	0	0	0	0	0	0	0	106	0	0	0	0	0	0	0	0	0	0	0	0	0	0	0	0	0	0	0	0	0	0
ASV_1045	Bacteria	unclassified	unclassified	unclassified	unclassified	unclassified	unclassified	unclassified	unclassified	0	0	0	0	0	0	0	0	0	0	0	0	0	0	0	0	0	0	77	0	16	0	1	0	0	0	0	3	0	0	0	0	0	0	0	0	0	0	6	0
ASV_1046	Bacteria	Proteobacteria	Alphaproteobacteria	Rhizobiales	Hyphomicrobiaceae	Hyphomicrobium-like	sp.	unclassified	django-15	0	0	0	0	0	0	0	0	0	0	0	0	0	0	0	0	0	0	0	1	0	0	0	16	8	15	0	2	0	16	4	6	0	3	1	9	3	8	0	1
ASV_1047	Bacteria	Proteobacteria	Gammaproteobacteria	Pseudomonadales	Pseudomonadaceae	Pseudomonas	anguilliseptica	unclassified	DSM12111	0	0	0	0	0	0	0	0	0	0	0	0	0	0	0	0	0	0	0	0	0	0	0	0	1	0	105	0	0	0	0	0	0	0	0	0	0	0	0	0
ASV_1048	Bacteria	Proteobacteria	Gammaproteobacteria	Pseudomonadales	Pseudomonadaceae	Pseudomonas	sp.	unclassified	PGPPP3	0	0	0	0	0	0	0	0	0	0	0	0	0	0	0	0	0	0	0	0	0	0	0	0	0	0	0	3	0	0	0	0	1	2	0	0	0	0	0	79
ASV_1049	Bacteria	Proteobacteria	Gammaproteobacteria	unclassified	unclassified	unclassified	unclassified	unclassified	unclassified	57	5	0	0	17	26	0	0	0	0	0	0	0	0	0	0	0	0	0	0	0	0	0	0	0	0	0	0	0	0	0	0	0	0	0	0	0	0	0	0
ASV_1050	Bacteria	unclassified	unclassified	unclassified	unclassified	unclassified	unclassified	unclassified	django-9	0	0	0	0	0	0	58	0	0	3	1	43	0	0	0	0	0	0	0	0	0	0	0	0	0	0	0	0	0	0	0	0	0	0	0	0	0	0	0	0
ASV_1051	Bacteria	Proteobacteria	Alphaproteobacteria	Rhizobiales	Hyphomicrobiaceae	Hyphomicrobium-like	sp.	unclassified	django-15	0	0	0	0	0	0	0	0	0	0	0	0	3	4	0	2	0	1	1	1	0	4	1	11	7	3	2	1	3	4	5	6	3	1	1	4	2	17	0	3
ASV_1052	Bacteria	Proteobacteria	Alphaproteobacteria	Rhizobiales	Hyphomicrobiaceae	Hyphomicrobium-like	sp.	unclassified	django-15	0	0	0	0	0	0	0	0	0	0	0	0	0	2	0	2	0	0	0	0	0	0	3	20	9	13	0	0	1	10	1	12	2	0	0	14	0	12	0	1
ASV_1053	Bacteria	Proteobacteria	Alphaproteobacteria	Rhizobiales	Hyphomicrobiaceae	Hyphomicrobium-like	sp.	unclassified	django-15	0	0	0	0	0	0	0	0	0	0	0	0	0	1	0	0	0	0	0	0	0	0	2	20	4	8	0	2	0	17	2	9	4	1	1	19	2	11	0	0
ASV_1054	Bacteria	Proteobacteria	Alphaproteobacteria	Rhizobiales	Hyphomicrobiaceae	Hyphomicrobium-like	sp.	unclassified	django-15	0	0	0	0	0	0	0	0	0	0	0	0	0	1	0	5	0	0	0	0	0	0	0	23	4	10	0	6	1	15	2	4	0	1	1	15	1	7	0	1
ASV_1055	Bacteria	Proteobacteria	Alphaproteobacteria	Rhizobiales	Hyphomicrobiaceae	Hyphomicrobium-like	sp.	unclassified	django-15	0	0	0	0	0	0	0	0	0	0	0	0	0	0	0	1	0	0	0	1	0	0	0	15	4	12	2	0	1	11	2	9	0	1	3	12	2	6	0	2
ASV_1056	Bacteria	Proteobacteria	Gammaproteobacteria	Pseudomonadales	Pseudomonadaceae	Pseudomonas	jessenii	unclassified	BS3660	0	0	0	0	0	0	0	0	0	0	0	0	0	0	0	0	4	0	0	0	0	0	0	0	2	0	0	23	5	0	21	0	0	0	29	0	21	0	0	0
ASV_1057	Bacteria	Proteobacteria	Candidatus_Muproteobacteria	unclassified	unclassified	unclassified	unclassified	unclassified	RBG_16_64_11	0	0	0	0	0	0	0	0	0	0	0	0	0	0	0	0	0	105	0	0	0	0	0	0	0	0	0	0	0	0	0	0	0	0	0	0	0	0	0	0
ASV_1058	Bacteria	Proteobacteria	Gammaproteobacteria	Pseudomonadales	Pseudomonadaceae	Pseudomonas	anguilliseptica	unclassified	DSM12111	0	0	0	0	0	0	0	0	0	0	0	0	0	0	0	0	0	0	0	0	1	0	0	0	0	0	34	6	0	0	0	0	14	6	0	0	0	0	0	44
ASV_1059	Bacteria	Proteobacteria	Gammaproteobacteria	Aeromonadales	Aeromonadaceae	Aeromonas	sobria	unclassified	8005	0	0	0	0	0	0	0	0	0	0	0	0	0	0	0	0	0	0	0	0	0	0	17	0	0	0	16	4	19	18	0	0	0	21	0	0	0	0	0	0
ASV_1060	Bacteria	Proteobacteria	Gammaproteobacteria	Pseudomonadales	Pseudomonadaceae	Pseudomonas	unclassified	unclassified	unclassified	0	0	0	0	0	0	0	0	0	0	0	0	0	0	0	0	0	0	0	0	0	0	0	0	5	0	84	0	1	0	0	0	0	0	0	0	0	0	0	15
ASV_1061	Bacteria	Proteobacteria	Gammaproteobacteria	Pseudomonadales	Pseudomonadaceae	Pseudomonas	unclassified	unclassified	unclassified	0	0	0	0	0	0	0	0	0	0	0	0	0	0	0	0	0	0	0	0	0	0	0	0	0	0	0	0	0	0	0	0	0	0	0	0	0	0	0	0
ASV_1062	Bacteria	Proteobacteria	Gammaproteobacteria	Pseudomonadales	Pseudomonadaceae	Pseudomonas	sp.	unclassified	PGPPP3	0	0	0	0	25	2	0	0	0	0	0	0	0	2	1	0	3	0	0	0	3	0	2	0	2	0	0	13	7	0	6	0	0	1	0	0	6	0	0	26
ASV_1063	Bacteria	unclassified	unclassified	unclassified	unclassified	unclassified	unclassified	unclassified	django-9	0	0	0	0	0	0	0	0	5	0	0	2	0	0	0	0	0	0	23	0	0	73	0	0	0	0	0	0	0	0	0	0	0	0	0	0	0	0	0	1
ASV_1064	Bacteria	Proteobacteria	Alphaproteobacteria	Rhizobiales	Hyphomicrobiaceae	Hyphomicrobium-like	sp.	unclassified	django-15	0	0	0	0	0	0	0	0	0	0	0	0	0	1	0	0	0	0	0	0	0	0	0	22	14	9	1	0	1	7	0	9	1	0	5	6	0	24	0	0
ASV_1065	Bacteria	Proteobacteria	Gammaproteobacteria	Pseudomonadales	Pseudomonadaceae	Pseudomonas	fragi	unclassified	DBC	0	0	0	0	0	0	0	0	0	0	0	0	0	0	17	2	0	0	0	0	0	0	0	0	0	0	0	0	13	2	15	0	0	1	3	0	0	0	0	0
ASV_1066	Bacteria	unclassified	unclassified	unclassified	unclassified	unclassified	unclassified	unclassified	unclassified	0	0	0	0	0	0	0	0	0	0	0	0	0	0	0	58	0	35	10	0	0	0	0	0	0	0	0	0	0	0	0	0	0	1	0	0	0	0	0	0
ASV_1067	Bacteria	Proteobacteria	Alphaproteobacteria	Rhizobiales	Hyphomicrobiaceae	Hyphomicrobium-like	sp.	unclassified	django-15	0	0	0	0	0	0	0	0	0	0	0	0	0	0	0	15	0	0	0	26	0	0	0	0	0	0	7	0	0	0	0	0	55	0	1	0	0	0	0	0
ASV_1068	Bacteria	Proteobacteria	Alphaproteobacteria	Rhizobiales	Hyphomicrobiaceae	Hyphomicrobium-like	sp.	unclassified	django-15	0	0	0	0	0	0	0	0	0	0	0	0	0	0	0	3	0	0	0	0	0	0	1	17	3	12	1	1	1	15	2	15	0	0	0	9	6	9	0	6
ASV_1069	Bacteria	Proteobacteria	Alphaproteobacteria	Rhizobiales	Hyphomicrobiaceae	Hyphomicrobium-like	sp.	unclassified	django-15	0	0	0	0	0	0	0	0	0	0	0	0	0	0	0	2	0	0	0	0	0	0	1	14	6	16	0	1	1	12	3	18	0	0	0	17	2	7	0	1
ASV_1070	Bacteria	Proteobacteria	Alphaproteobacteria	Rhizobiales	Hyphomicrobiaceae	Hyphomicrobium-like	sp.	unclassified	django-15	0	0	0	0	0	0	0	0	0	0	0	0	0	0	0	1	0	0	0	1	0	0	1	11	2	7	0	0	2	16	2	12	0	1	0	12	1	17	0	2
ASV_1071	Bacteria	Proteobacteria	Gammaproteobacteria	Pseudomonadales	Pseudomonadaceae	Pseudomonas	sp.	unclassified	FEMGT703P	0	0	0	100	0	1	0	0	0	0	0	0	0	0	1	0	0	0	0	0	0	0	0	0	0	0	0	1	0	0	0	0	0	0	0	0	0	0	0	0
ASV_1072	Bacteria	Proteobacteria	Betaproteobacteria	Neisseriales	Neisseriaceae	Aquaspirillum	sp.	unclassified	LM1	0	0	0	0	77	0	0	0	0	0	0	0	0	0	0	0	0	0	5	0	0	0	0	0	0	0	5	0	0	0	0	0	0	0	0	0	0	0	0	0
ASV_1073	Bacteria	Proteobacteria	Gammaproteobacteria	unclassified	unclassified	unclassified	unclassified	unclassified	unclassified	0	0	0	0	0	0	103	0	0	0	0	0	0	0	0	0	0	0	0	0	0	0	0	0	0	0	0	0	0	0	0	0	0	0	0	0	0	0	0	0
ASV_1074	Bacteria	Proteobacteria	Gammaproteobacteria	unclassified	unclassified	unclassified	unclassified	unclassified	unclassified	0	0	0	0	0	0	59	0	14	30	0	0	0	0	0	0	0	0	0	0	0	0	0	0	0	0	0	0	0	0	0	0	0	0	0	0	0	0	0	0
ASV_1075	Bacteria	Proteobacteria	Gammaproteobacteria	Pseudomonadales	Pseudomonadaceae	Pseudomonas	unclassified	unclassified	unclassified	0	0	0	0	0	0	0	0	0	0	0	0	0	0	0	50	0	0	0	0	0	0	11	0	0	0	0	0	0	0	12	0	0	0	0	0	0	0	0	0
ASV_1076	Bacteria	Proteobacteria	Gammaproteobacteria	Pseudomonadales	Pseudomonadaceae	Pseudomonas	sp.	unclassified	FEMGT703P	0	0	0	0	0	0	0	0	0	0	0	0	0	0	0	0	1	0	2	0	0	100	0	0	0	0	0	0	0	0	0	0	0	0	0	0	0	0	0	0
ASV_1077	Bacteria	unclassified	unclassified	unclassified	unclassified	unclassified	unclassified	unclassified	django-7	0	0	0	0	0	0	0	0	0	0	0	0	0	0	0	0	0	103	0	0	0	0	0	0	0	0	0	0	0	0	0	0	0	0	0	0	0	0	0	0
ASV_1078	Bacteria	unclassified	unclassified	unclassified	unclassified	unclassified	unclassified	unclassified	unclassified	0	0	0	0	0	0	0	0	0	0	0	0	0	0	0	0	0	0	4	0	0	0	0	0	8	0	0	1	0	0	0	0	0	33	0	0	23	0	0	2
ASV_1079	Bacteria	Proteobacteria	Gammaproteobacteria	Aeromonadales	Aeromonadaceae	Aeromonas	Gp_CI1	unclassified	BR_Chassieu_1114_22170_18303	0	0	0	0	0	0	0	0	0	0	0	0	0	0	0	0	0	0	0	0	0	0	4	0	0	0	1	13	0	0	0	0	12	7	0	0	0	0	0	8
ASV_1080	Bacteria	Proteobacteria	Gammaproteobacteria	Pseudomonadales	Pseudomonadaceae	Pseudomonas	anguilliseptica	unclassified	DSM12111	0	0	0	0	0	0	0	0	0	0	0	0	0	0	0	0	0	0	0	0	0	0	0	0	0	0	0	0	0	0	0	0	0	0	0	0	0	0	0	14
ASV_1081	Bacteria	Proteobacteria	Gammaproteobacteria	Pseudomonadales	Pseudomonadaceae	Pseudomonas	unclassified	unclassified	unclassified	0	0	102	0	0	0	0	0	0	0	0	0	0	0	0	0	0	0	0	0	0	0	0	0	0	0	0	0	0	0	0	0	0	0	0	0	0	0	0	0
ASV_1082	Bacteria	Proteobacteria	Alphaproteobacteria	Rhizobiales	Hyphomicrobiaceae	Hyphomicrobium-like	sp.	unclassified	django-15	0	0	0	0	0	0	0	0	0	0	0	1	0	0	0	3	0	0	0	0	0	0	0	11	11	14	0	2	1	14	5	11	0	1	0	9	1	15	2	0
ASV_1083	Bacteria	Proteobacteria	unclassified	unclassified	unclassified	unclassified	unclassified	unclassified	unclassified	0	0	0	0	0	0	0	0	0	0	0	0	0	0	0	0	8	0	0	0	0	0	0	0	0	0	0	16	71	0	0	0	0	0	0	0	0	0	0	1
ASV_1084	Bacteria	Proteobacteria	Gammaproteobacteria	Pseudomonadales	Pseudomonadaceae	Pseudomonas	sp.	unclassified	PGPPP3	0	0	0	0	0	0	0	0	0	0	0	0	0	0	0	0	0	0	0	0	0	0	0	0	0	0	2	10	0	0	0	0	1	11	0	0	0	0	0	49
ASV_1085	Bacteria	Proteobacteria	Gammaproteobacteria	Pseudomonadales	Pseudomonadaceae	Pseudomonas	anguilliseptica	unclassified	DSM12111	0	0	0	0	0	0	0	0	0	0	0	0	0	0	0	0	0	0	0	0	0	0	0	0	0	0	0	16	0	0	0	0	0	5	1	0	0	0	0	0
ASV_1086	Bacteria	Proteobacteria	Gammaproteobacteria	Pseudomonadales	Pseudomonadaceae	Pseudomonas	unclassified	unclassified	unclassified	0	0	0	0	0	0	0	0	0	0	0	0	0	0	0	0	0	0	0	0	0	0	0	0	0	0	0	0	0	0	0	0	0	0	0	0	0	0	0	0
ASV_1087	Bacteria	Proteobacteria	Gammaproteobacteria	Pseudomonadales	Pseudomonadaceae	Pseudomonas	unclassified	unclassified	unclassified	0	3	0	0	3	26	0	0	0	0	0	0	0	0	0	0	6	0	0	0	3	0	2	0	0	0	13	8	0	0	0	7	9	7	0	0	0	0	0	7
ASV_1088	Bacteria	Proteobacteria	Gammaproteobacteria	Pseudomonadales	Pseudomonadaceae	Pseudomonas	fragi	unclassified	DBC	0	0	0	0	0	0	0	0	1	0	0	0	0	0	37	1	0	0	0	0	0	3	0	0	0	0	0	0	16	1	1	0	0	3	0	0	0	0	0	0
ASV_1089	Bacteria	Proteobacteria	Alphaproteobacteria	Rhizobiales	Hyphomicrobiaceae	Hyphomicrobium-like	sp.	unclassified	django-15	0	0	0	0	0	0	0	0	0	0	0	0	1	1	1	1	0	2	0	0	0	2	2	3	11	3	0	4	2	4	6	4	1	2	5	9	3	14	1	1
ASV_1090	Bacteria	Proteobacteria	Alphaproteobacteria	Rhizobiales	Hyphomicrobiaceae	Hyphomicrobium-like	sp.	unclassified	django-15	0	0	0	0	0	0	0	0	0	0	0	0	0	0	0	1	0	0	0	0	0	0	9	14	7	7	0	3	2	8	2	13	0	2	1	16	0	10	0	2
ASV_1091	Bacteria	unclassified	unclassified	unclassified	unclassified	unclassified	unclassified	unclassified	unclassified	0	0	0	0	0	0	0	0	0	0	0	0	0	0	0	0	0	0	0	101	0	0	0	0	0	0	0	0	0	0	0	0	0	0	0	0	0	0	0	0
ASV_1092	Bacteria	unclassified	unclassified	unclassified	unclassified	unclassified	unclassified	unclassified	django-7	0	0	0	0	0	0	0	0	0	0	0	0	0	0	0	0	0	0	0	0	0	0	0	0	0	0	0	0	0	0	0	0	0	0	0	0	0	0	101	0
ASV_1093	Bacteria	Proteobacteria	Gammaproteobacteria	unclassified	unclassified	unclassified	unclassified	unclassified	unclassified	0	100	0	0	0	0	0	0	0	0	0	0	0	0	0	0	0	0	0	0	0	0	0	0	0	0	0	0	0	0	0	0	0	0	0	0	0	0	0	0
ASV_1094	Bacteria	Proteobacteria	Gammaproteobacteria	Pseudomonadales	Pseudomonadaceae	Pseudomonas	sp.	unclassified	FEMGT703P	0	0	0	0	0	0	0	0	0	0	2	0	0	0	0	0	0	0	0	0	0	0	0	0	0	0	0	0	0	0	0	0	0	0	0	0	0	0	0	0
ASV_1095	Bacteria	Proteobacteria	Gammaproteobacteria	Pseudomonadales	Pseudomonadaceae	Pseudomonas	unclassified	unclassified	unclassified	0	0	0	0	0	0	0	0	0	0	0	0	0	3	0	0	6	0	0	0	0	0	0	5	0	0	0	3	10	0	0	0	0	2	0	0	0	0	0	43
ASV_1096	Bacteria	Proteobacteria	Alphaproteobacteria	Rhizobiales	Hyphomicrobiaceae	Hyphomicrobium-like	sp.	unclassified	django-15	0	0	0	0	0	0	0	0	0	0	0	0	0	1	0	0	0	69	0	0	0	1	0	1	3	1	1	0	0	1	0	2	1	0	0	2	0	7	0	0
ASV_1097	Bacteria	Proteobacteria	Alphaproteobacteria	Rhizobiales	Hyphomicrobiaceae	Hyphomicrobium-like	sp.	unclassified	django-15	0	0	0	0	0	0	0	0	0	0	0	0	0	0	2	0	0	0	0	0	0	0	0	20	0	8	2	0	1	10	2	21	1	0	0	16	1	7	1	4
ASV_1098	Bacteria	Proteobacteria	Gammaproteobacteria	Pseudomonadales	Pseudomonadaceae	Pseudomonas	unclassified	unclassified	unclassified	0	0	0	0	0	0	0	0	0	0	0	0	0	0	0	0	0	0	0	0	0	0	0	0	0	0	0	0	0	0	5	0	0	91	4	0	0	0	0	0
ASV_1099	Bacteria	Proteobacteria	Alphaproteobacteria	Rhizobiales	Hyphomicrobiaceae	Hyphomicrobium-like	sp.	unclassified	django-15	0	0	0	0	0	0	0	0	0	0	0	0	1	1	0	3	0	0	0	0	0	2	4	2	9	6	1	0	1	4	5	2	1	1	3	3	3	9	2	2
ASV_1100	Bacteria	Proteobacteria	Gammaproteobacteria	Pseudomonadales	Pseudomonadaceae	Pseudomonas	unclassified	unclassified	unclassified	0	0	0	0	0	0	0	0	0	0	0	0	0	0	0	42	0	0	0	0	56	0	0	0	0	0	0	0	0	0	0	0	0	0	0	0	1	0	0	0
ASV_1101	Bacteria	Proteobacteria	Gammaproteobacteria	Pseudomonadales	Pseudomonadaceae	Pseudomonas	unclassified	unclassified	unclassified	0	0	0	0	0	0	0	0	0	0	0	0	0	0	0	0	2	0	0	0	0	0	0	0	0	0	0	0	96	0	0	0	0	1	0	0	0	0	0	0
ASV_1102	Bacteria	Proteobacteria	Gammaproteobacteria	Pseudomonadales	Pseudomonadaceae	Pseudomonas	sp.	unclassified	PGPPP3	0	0	0	0	0	0	0	0	0	0	0	0	0	0	0	0	0	0	2	0	4	0	0	0	0	0	50	3	23	0	0	0	0	1	0	0	0	0	0	1
ASV_1103	Bacteria	Proteobacteria	Gammaproteobacteria	Pseudomonadales	Pseudomonadaceae	Pseudomonas	unclassified	unclassified	unclassified	0	0	0	0	0	0	0	0	0	0	0	0	0	0	0	0	0	0	0	99	0	0	0	0	0	0	0	0	0	0	0	0	0	0	0	0	0	0	0	0
ASV_1104	Bacteria	Proteobacteria	Gammaproteobacteria	Pseudomonadales	Pseudomonadaceae	Pseudomonas	libanensis	unclassified	BS2975	0	0	0	0	0	0	0	0	0	0	0	0	0	0	0	0	0	0	0	0	0	0	0	0	0	0	0	0	99	0	0	0	0	0	0	0	0	0	0	0
ASV_1105	Bacteria	Proteobacteria	Gammaproteobacteria	Chromatiales	Chromatiaceae	Lamprocystis	purpurea	unclassified	DSM4197	19	0	41	16	2	20	0	0	0	0	0	0	0	0	0	0	0	0	0	0	0	0	0	0	0	0	0	0	0	0	0	0	0	0	0	0	0	0	0	0
ASV_1106	Bacteria	Proteobacteria	Gammaproteobacteria	Pseudomonadales	Pseudomonadaceae	Pseudomonas	unclassified	unclassified	unclassified	0	84	0	0	0	9	0	0	0	0	0	0	0	0	0	0	0	0	0	0	5	0	0	0	0	0	0	0	0	0	0	0	0	0	0	0	0	0	0	0
ASV_1107	Bacteria	Proteobacteria	Gammaproteobacteria	unclassified	unclassified	unclassified	unclassified	unclassified	unclassified	0	3	0	0	0	0	0	11	0	1	56	0	0	0	6	0	0	0	0	0	0	0	1	1	0	0	0	0	0	0	0	0	0	1	0	2	0	0	0	0
ASV_1108	Bacteria	Proteobacteria	Gammaproteobacteria	Pseudomonadales	Pseudomonadaceae	Pseudomonas	sp.	unclassified	PGPPP3	0	1	0	0	1	18	0	0	0	0	0	0	0	0	0	8	0	0	0	0	0	0	0	0	4	0	0	0	0	0	1	0	0	0	0	0	0	0	0	38
ASV_1109	Bacteria	Proteobacteria	Gammaproteobacteria	Pseudomonadales	Pseudomonadaceae	Pseudomonas	sp.	unclassified	PGPPP3	0	0	0	0	7	2	0	0	0	0	0	0	0	0	1	0	0	0	15	0	0	0	32	0	6	0	0	1	1	0	0	0	0	1	0	0	0	0	0	23
ASV_1110	Bacteria	unclassified	unclassified	unclassified	unclassified	unclassified	unclassified	unclassified	unclassified	0	0	0	0	0	98	0	0	0	0	0	0	0	0	0	0	0	0	0	0	0	0	0	0	0	0	0	0	0	0	0	0	0	0	0	0	0	0	0	0
ASV_1111	Bacteria	Proteobacteria	Alphaproteobacteria	Rhizobiales	Hyphomicrobiaceae	Hyphomicrobium-like	sp.	unclassified	django-15	0	0	0	0	0	0	0	0	0	0	0	0	98	0	0	0	0	0	0	0	0	0	0	0	0	0	0	0	0	0	0	0	0	0	0	0	0	0	0	0
ASV_1112	Bacteria	Proteobacteria	Gammaproteobacteria	Aeromonadales	Aeromonadaceae	Aeromonas	sp.	unclassified	unclassified	0	0	0	0	0	0	0	0	0	0	0	0	0	0	0	0	16	0	33	0	0	0	3	0	0	0	15	1	1	0	0	0	1	2	0	0	0	0	6	0
ASV_1113	Bacteria	Proteobacteria	unclassified	unclassified	unclassified	unclassified	unclassified	unclassified	unclassified	0	0	0	0	0	0	0	0	0	0	0	0	0	0	0	0	0	1	3	0	0	0	0	19	0	2	0	0	0	2	0	3	1	0	1	16	0	9	0	0
ASV_1114	Bacteria	Proteobacteria	Alphaproteobacteria	Rhizobiales	Hyphomicrobiaceae	Hyphomicrobium-like	sp.	unclassified	django-15	0	0	0	0	0	0	0	0	0	0	0	0	0	0	0	0	0	0	0	0	0	0	5	16	6	17	0	0	3	9	4	9	0	0	2	10	2	9	1	2
ASV_1115	Bacteria	Proteobacteria	Gammaproteobacteria	Pseudomonadales	Pseudomonadaceae	Pseudomonas	unclassified	unclassified	unclassified	0	0	0	0	0	0	0	0	0	0	0	0	0	0	0	0	0	0	0	0	0	0	1	0	0	0	0	0	97	0	0	0	0	0	0	0	0	0	0	0
ASV_1116	Bacteria	Proteobacteria	Alphaproteobacteria	Rhizobiales	Hyphomicrobiaceae	Hyphomicrobium-like	sp.	unclassified	django-15	0	0	0	0	0	0	0	0	0	0	0	0	0	0	0	0	0	0	0	0	0	0	0	7	6	11	1	0	2	25	5	10	0	0	0	5	4	7	0	1
ASV_1117	Bacteria	Proteobacteria	Alphaproteobacteria	Rhizobiales	Hyphomicrobiaceae	Hyphomicrobium-like	sp.	unclassified	django-15	0	0	0	0	0	0	0	0	0	0	0	0	0	0	0	0	0	0	0	0	0	0	0	0	0	0	98	0	0	0	0	0	0	0	0	0	0	0	0	0
ASV_1118	Bacteria	Proteobacteria	Gammaproteobacteria	Pseudomonadales	Pseudomonadaceae	Pseudomonas	unclassified	unclassified	unclassified	0	0	0	0	0	0	0	0	0	0	0	0	0	0	0	0	0	0	0	0	0	0	0	0	0	0	0	0	0	0	0	0	98	0	0	0	0	0	0	0
ASV_1119	Bacteria	Proteobacteria	Gammaproteobacteria	Pseudomonadales	Pseudomonadaceae	Pseudomonas	sp.	unclassified	PGPPP3	0	0	0	0	3	2	0	0	0	0	0	0	0	0	11	15	1	0	4	0	16	0	0	0	0	0	0	8	1	0	0	0	0	11	0	0	8	7	0	5
ASV_1120	Bacteria	Proteobacteria	Gammaproteobacteria	unclassified	unclassified	unclassified	unclassified	unclassified	unclassified	0	0	0	0	0	0	97	0	0	0	0	0	0	0	0	0	0	0	0	0	0	0	0	0	0	0	0	0	0	0	0	0	0	0	0	0	0	0	0	0
ASV_1121	Bacteria	Proteobacteria	Alphaproteobacteria	Rhizobiales	Hyphomicrobiaceae	Hyphomicrobium-like	sp.	unclassified	django-15	0	0	0	0	0	0	0	0	0	0	0	0	0	1	1	0	0	0	0	0	0	0	3	11	5	14	4	2	0	10	3	11	2	1	0	14	0	10	0	1
ASV_1122	Bacteria	Proteobacteria	Gammaproteobacteria	Pseudomonadales	Pseudomonadaceae	Pseudomonas	saponiphila	unclassified	DSM9751	0	0	0	0	0	0	0	0	0	0	0	0	0	0	97	0	0	0	0	0	0	0	0	0	0	0	0	0	0	0	0	0	0	0	0	0	0	0	0	0
ASV_1123	Bacteria	unclassified	unclassified	unclassified	unclassified	unclassified	unclassified	unclassified	unclassified	0	0	0	0	0	0	0	0	0	0	0	0	0	0	0	91	0	0	0	0	6	0	0	0	0	0	0	0	0	0	0	0	0	0	0	0	0	0	0	0
ASV_1124	Bacteria	Proteobacteria	Gammaproteobacteria	Aeromonadales	Aeromonadaceae	Aeromonas	eucrenophila	unclassified	CECT4224	0	0	0	0	0	0	0	0	0	0	0	0	0	0	0	0	5	0	0	0	0	0	0	0	0	3	2	6	0	0	0	0	0	21	0	0	0	0	48	4
ASV_1125	Bacteria	Proteobacteria	Alphaproteobacteria	Rhizobiales	Hyphomicrobiaceae	Hyphomicrobium-like	sp.	unclassified	django-15	0	0	0	0	0	0	0	0	0	0	0	0	0	0	0	0	0	0	0	88	0	0	0	9	0	0	0	0	0	0	0	0	0	0	0	0	0	0	0	0
ASV_1126	Bacteria	Proteobacteria	Gammaproteobacteria	Aeromonadales	Aeromonadaceae	Aeromonas	sp.	unclassified	unclassified	0	0	0	0	0	0	0	0	0	0	0	0	0	0	0	0	0	0	0	0	0	0	7	0	9	0	20	1	7	0	0	0	0	5	0	0	0	0	2	9
ASV_1127	Bacteria	Proteobacteria	Gammaproteobacteria	Aeromonadales	Aeromonadaceae	Aeromonas	hydrophila	hydrophila	unclassified	0	0	0	0	0	0	0	0	0	0	0	0	0	0	0	0	0	0	0	0	0	0	0	0	0	0	0	83	0	0	0	0	0	0	0	0	0	0	0	7
ASV_1128	Bacteria	Proteobacteria	Gammaproteobacteria	unclassified	unclassified	unclassified	unclassified	unclassified	unclassified	0	0	0	0	0	0	0	0	0	0	0	0	0	0	0	0	0	0	0	0	0	0	0	0	0	0	0	0	47	0	0	0	0	0	0	0	0	0	0	50
ASV_1129	Bacteria	Proteobacteria	Gammaproteobacteria	Pseudomonadales	Pseudomonadaceae	Pseudomonas	putida	unclassified	CBB5	0	0	0	0	0	0	0	0	0	0	0	0	0	0	0	0	0	0	0	0	0	0	0	0	0	0	0	0	38	59	0	0	0	0	0	0	0	0	0	0
ASV_1130	Bacteria	unclassified	unclassified	unclassified	unclassified	unclassified	unclassified	unclassified	unclassified	1	0	80	13	0	0	0	0	0	0	2	0	0	0	0	0	0	0	0	0	0	0	0	0	0	0	0	0	0	0	0	0	0	0	0	0	0	0	0	0
ASV_1131	Bacteria	Proteobacteria	Gammaproteobacteria	Pseudomonadales	Pseudomonadaceae	Pseudomonas	sp.	unclassified	PGPPP3	0	0	0	0	9	13	0	0	0	0	0	0	0	10	0	0	0	0	0	0	9	0	0	0	0	6	0	6	0	0	0	0	0	7	0	0	5	8	0	5
ASV_1132	Bacteria	Proteobacteria	Gammaproteobacteria	Pseudomonadales	Pseudomonadaceae	Pseudomonas	sp.	unclassified	PGPPP3	0	0	0	0	1	0	0	0	0	0	0	0	0	6	8	0	2	3	0	17	5	0	0	0	2	1	1	11	0	0	1	0	0	11	0	0	0	0	6	1
ASV_1133	Bacteria	Proteobacteria	Gammaproteobacteria	Pseudomonadales	Pseudomonadaceae	Pseudomonas	unclassified	unclassified	unclassified	0	0	0	0	0	1	0	0	0	0	0	95	0	0	0	0	0	0	0	0	0	0	0	0	0	0	0	0	0	0	0	0	0	0	0	0	0	0	0	0
ASV_1134	Bacteria	Proteobacteria	Gammaproteobacteria	unclassified	unclassified	unclassified	unclassified	unclassified	unclassified	0	0	0	0	0	0	5	43	0	1	45	2	0	0	0	0	0	0	0	0	0	0	0	0	0	0	0	0	0	0	0	0	0	0	0	0	0	0	0	0
ASV_1135	Bacteria	Proteobacteria	Gammaproteobacteria	Pseudomonadales	Pseudomonadaceae	Pseudomonas	viridiflava	unclassified	CFBP1590	0	0	0	0	0	0	0	91	0	0	0	0	0	0	0	0	0	0	0	0	0	0	0	0	0	0	0	0	0	0	0	0	0	0	0	0	0	0	0	0
ASV_1136	Bacteria	Proteobacteria	unclassified	unclassified	unclassified	unclassified	unclassified	unclassified	unclassified	0	0	0	0	0	0	0	0	0	0	0	0	1	0	2	0	27	0	0	1	0	65	0	0	0	0	0	0	0	0	0	0	0	0	0	0	0	0	0	0
ASV_1137	Bacteria	Proteobacteria	Gammaproteobacteria	Aeromonadales	Aeromonadaceae	Aeromonas	Gp_CI1	unclassified	BR_Chassieu_1114_22170_18303	0	0	0	0	0	0	0	0	0	0	0	0	0	0	0	8	1	0	0	0	0	0	0	0	0	0	29	1	0	0	0	0	2	1	1	0	0	0	21	2
ASV_1138	Bacteria	Proteobacteria	Gammaproteobacteria	unclassified	unclassified	unclassified	unclassified	unclassified	unclassified	0	0	0	0	0	0	0	0	0	0	0	0	0	0	0	0	0	91	5	0	0	0	0	0	0	0	0	0	0	0	0	0	0	0	0	0	0	0	0	0
ASV_1139	Bacteria	Proteobacteria	unclassified	unclassified	unclassified	unclassified	unclassified	unclassified	unclassified	0	0	0	0	0	0	0	0	0	0	0	0	0	0	0	0	0	0	0	1	0	95	0	0	0	0	0	0	0	0	0	0	0	0	0	0	0	0	0	0
ASV_1140	Bacteria	Proteobacteria	Gammaproteobacteria	Pseudomonadales	Pseudomonadaceae	Pseudomonas	unclassified	unclassified	unclassified	0	0	0	0	0	0	0	0	0	0	0	0	0	0	0	0	0	0	0	0	96	0	0	0	0	0	0	0	0	0	0	0	0	0	0	0	0	0	0	0
ASV_1141	Bacteria	Proteobacteria	Alphaproteobacteria	Rhizobiales	Hyphomicrobiaceae	Hyphomicrobium-like	sp.	unclassified	django-15	0	0	0	0	0	0	0	0	0	0	0	0	0	0	0	0	0	0	0	0	0	0	1	14	2	6	0	0	4	7	7	5	0	2	1	16	3	9	0	1
ASV_1142	Bacteria	Gp_CQ	unclassified	unclassified	unclassified	unclassified	unclassified	unclassified	BR_Chassieu_1102_19537_22571	0	0	95	0	0	0	0	0	0	0	0	0	0	0	0	0	0	0	0	0	0	0	0	0	0	0	0	0	0	0	0	0	0	0	0	0	0	0	0	0
ASV_1143	Bacteria	Proteobacteria	Alphaproteobacteria	Rhizobiales	Hyphomicrobiaceae	Hyphomicrobium-like	sp.	unclassified	django-15	0	0	0	0	0	0	0	0	0	0	0	0	0	5	1	2	0	0	0	0	0	0	3	8	10	20	0	1	2	12	2	6	0	1	0	13	1	6	0	0
ASV_1144	Bacteria	Proteobacteria	Alphaproteobacteria	Rhizobiales	Hyphomicrobiaceae	Hyphomicrobium-like	sp.	unclassified	django-15	0	0	0	0	0	0	0	0	0	0	0	0	0	1	0	1	0	0	1	0	0	0	0	6	4	3	1	0	1	6	2	8	10	2	3	8	13	5	0	1
ASV_1145	Bacteria	Proteobacteria	Alphaproteobacteria	Rhizobiales	Hyphomicrobiaceae	Hyphomicrobium-like	sp.	unclassified	django-15	0	0	0	0	0	0	0	0	0	0	0	0	0	0	0	1	0	0	0	0	0	0	0	21	6	9	0	2	3	6	9	8	1	0	0	13	2	7	0	0
ASV_1146	Bacteria	Proteobacteria	Gammaproteobacteria	Pseudomonadales	Pseudomonadaceae	Pseudomonas	unclassified	unclassified	unclassified	0	0	0	0	0	0	0	0	0	0	0	0	0	0	0	0	0	0	0	0	0	0	0	0	0	0	4	1	16	0	0	0	0	0	0	0	0	0	41	0
ASV_1147	Bacteria	unclassified	unclassified	unclassified	unclassified	unclassified	unclassified	unclassified	unclassified	0	9	7	27	0	13	0	28	9	1	0	0	0	0	0	0	0	0	0	0	0	0	0	0	0	0	0	0	0	0	0	0	0	0	0	0	0	0	0	0
ASV_1148	Bacteria	Proteobacteria	Gammaproteobacteria	unclassified	unclassified	unclassified	unclassified	unclassified	unclassified	0	3	0	0	0	1	0	3	0	0	32	0	0	0	3	0	0	0	0	0	0	0	6	1	0	0	0	1	1	0	0	0	0	3	0	1	0	0	0	0
ASV_1149	Bacteria	Proteobacteria	Gammaproteobacteria	Pseudomonadales	Pseudomonadaceae	Pseudomonas	anguilliseptica	unclassified	DSM12111	0	0	0	33	0	0	0	0	0	0	0	0	0	0	0	0	58	0	0	0	0	0	0	0	0	2	0	1	0	0	0	0	0	0	0	0	0	0	0	0
ASV_1150	Bacteria	Proteobacteria	Gammaproteobacteria	Pseudomonadales	Pseudomonadaceae	Pseudomonas	sp.	unclassified	PGPPP3	0	0	0	0	3	3	0	0	0	0	0	0	0	2	0	0	2	0	5	0	0	0	35	2	4	9	0	7	0	0	4	3	0	5	3	0	1	0	0	6
ASV_1151	Bacteria	Proteobacteria	unclassified	unclassified	unclassified	unclassified	unclassified	unclassified	unclassified	0	0	0	0	0	0	93	0	0	1	0	0	0	0	0	0	0	0	0	0	0	0	0	0	0	0	0	0	0	0	0	0	0	0	0	0	0	0	0	0
ASV_1152	Bacteria	Proteobacteria	Gammaproteobacteria	unclassified	unclassified	unclassified	unclassified	unclassified	unclassified	0	0	0	0	0	0	0	0	0	0	0	0	4	65	4	0	0	10	0	3	0	2	0	0	0	0	0	0	0	0	0	0	4	0	0	0	0	2	0	0
ASV_1153	Bacteria	Proteobacteria	Gammaproteobacteria	Pseudomonadales	Pseudomonadaceae	Pseudomonas	unclassified	unclassified	unclassified	0	0	0	0	0	0	0	0	0	0	0	0	0	0	49	0	0	0	0	0	0	0	0	0	0	45	0	0	0	0	0	0	0	0	0	0	0	0	0	0
ASV_1154	Bacteria	Proteobacteria	Gammaproteobacteria	Pseudomonadales	Pseudomonadaceae	Pseudomonas	lurida	unclassified	LMG21995	0	0	0	0	0	0	0	0	0	0	0	0	0	0	14	0	0	0	0	0	0	0	0	0	19	0	0	20	0	0	0	0	0	0	0	0	0	0	0	0
ASV_1155	Bacteria	Proteobacteria	Gammaproteobacteria	Pseudomonadales	Pseudomonadaceae	Pseudomonas	anguilliseptica-like	Gp_I	H_C32	0	0	0	0	0	0	0	0	0	0	0	0	0	0	0	0	0	0	0	0	1	0	0	0	0	0	93	0	0	0	0	0	0	0	0	0	0	0	0	0
ASV_1156	Bacteria	Proteobacteria	Gammaproteobacteria	Pseudomonadales	Pseudomonadaceae	Pseudomonas	lurida	unclassified	LMG21995	0	0	0	0	0	0	0	0	0	0	0	0	0	0	0	0	0	0	0	0	0	0	0	0	0	0	0	0	19	0	18	0	0	0	0	0	0	0	0	0
ASV_1157	Bacteria	Proteobacteria	Gammaproteobacteria	Pseudomonadales	Pseudomonadaceae	Pseudomonas	anguilliseptica	unclassified	DSM12111	0	0	0	0	0	0	0	0	0	0	0	0	0	0	0	0	0	0	0	0	0	0	0	0	0	0	0	0	0	0	75	0	0	0	0	0	0	0	0	0
ASV_1158	Bacteria	Proteobacteria	unclassified	unclassified	unclassified	unclassified	unclassified	unclassified	unclassified	0	0	0	0	0	0	0	0	0	0	0	0	0	0	0	0	0	0	0	0	0	0	0	0	0	0	0	0	0	0	0	0	0	0	55	0	6	0	0	0
ASV_1159	Bacteria	Proteobacteria	Gammaproteobacteria	Pseudomonadales	Pseudomonadaceae	Pseudomonas	lactis	unclassified	WS5000	0	92	0	0	0	0	0	0	0	0	0	0	0	0	0	0	0	0	0	0	0	0	0	0	0	0	0	0	0	0	0	0	1	0	0	0	0	0	0	0
ASV_1160	Bacteria	Proteobacteria	Gammaproteobacteria	unclassified	unclassified	unclassified	unclassified	unclassified	unclassified	0	0	50	30	4	0	0	0	0	0	0	0	0	0	9	0	0	0	0	0	0	0	0	0	0	0	0	0	0	0	0	0	0	0	0	0	0	0	0	0
ASV_1161	Bacteria	Proteobacteria	Gammaproteobacteria	unclassified	unclassified	unclassified	unclassified	unclassified	unclassified	0	0	0	0	0	0	0	0	0	0	1	0	0	0	0	1	7	2	1	0	2	0	19	0	11	0	0	3	0	0	9	0	0	0	0	0	6	2	0	19
ASV_1162	Bacteria	Proteobacteria	Gammaproteobacteria	Pseudomonadales	Pseudomonadaceae	Pseudomonas	anguilliseptica	unclassified	DSM12111	0	0	0	0	0	0	0	0	0	0	0	0	0	0	25	45	0	0	0	0	0	0	0	0	0	0	0	1	0	0	0	0	0	0	0	0	0	0	0	22
ASV_1163	Bacteria	Proteobacteria	Alphaproteobacteria	Rhizobiales	Hyphomicrobiaceae	Hyphomicrobium-like	sp.	unclassified	django-15	0	0	0	0	0	0	0	0	0	0	0	0	0	0	1	1	0	0	0	0	0	0	0	23	3	12	0	2	0	11	3	4	0	0	1	8	4	17	0	2
ASV_1164	Bacteria	Proteobacteria	Gammaproteobacteria	Methylococcales	Methylococcaceae	Methylovulum	miyakonense	unclassified	HT12	0	0	0	0	0	0	0	0	0	0	0	0	0	0	0	6	1	37	0	0	0	0	0	3	2	0	0	0	0	3	0	0	0	0	0	9	23	1	0	0
ASV_1165	Bacteria	Proteobacteria	unclassified	unclassified	unclassified	unclassified	unclassified	unclassified	unclassified	0	0	0	0	0	0	0	0	0	0	0	0	0	0	0	0	0	2	7	0	0	0	0	0	2	1	0	6	0	0	3	5	25	0	4	6	3	16	0	0
ASV_1166	Bacteria	Proteobacteria	Gammaproteobacteria	Pseudomonadales	Pseudomonadaceae	Pseudomonas	anguilliseptica	unclassified	DSM12111	0	0	0	0	0	0	0	0	0	0	0	0	0	0	0	0	0	0	9	0	0	0	0	1	1	0	0	0	44	0	0	0	0	0	33	0	0	0	0	3
ASV_1167	Bacteria	Proteobacteria	Gammaproteobacteria	Pseudomonadales	Pseudomonadaceae	Pseudomonas	putida	unclassified	CBB5	0	0	0	0	0	0	0	0	0	0	0	0	0	0	0	0	0	0	0	0	0	0	1	0	0	0	0	1	73	15	0	0	0	1	0	0	0	0	0	0
ASV_1168	Bacteria	Proteobacteria	Alphaproteobacteria	Rhizobiales	Hyphomicrobiaceae	Hyphomicrobium-like	sp.	unclassified	django-15	0	0	0	0	0	0	0	0	0	0	0	0	0	0	0	0	0	0	0	0	0	0	0	14	5	11	1	1	0	9	6	10	2	2	1	15	3	7	1	3
ASV_1169	Bacteria	Proteobacteria	Gammaproteobacteria	Pseudomonadales	Pseudomonadaceae	Pseudomonas	unclassified	unclassified	unclassified	0	0	0	0	0	0	0	0	0	0	0	0	0	0	0	0	0	0	0	0	0	0	0	0	0	0	0	0	93	0	0	0	0	0	0	0	0	0	0	0
ASV_1170	Bacteria	Proteobacteria	Gammaproteobacteria	Aeromonadales	Aeromonadaceae	Aeromonas	sp.	unclassified	unclassified	0	0	0	0	0	0	0	0	0	0	0	0	0	0	0	0	0	0	0	0	0	0	0	0	0	0	0	0	0	0	0	0	56	0	0	0	0	0	37	0
ASV_1171	Bacteria	Proteobacteria	Gammaproteobacteria	Pseudomonadales	Pseudomonadaceae	Pseudomonas	unclassified	unclassified	unclassified	0	0	0	0	0	0	0	0	0	0	0	0	0	0	0	0	0	0	0	0	0	0	0	0	0	0	0	0	0	0	0	0	0	2	0	0	0	0	0	90
ASV_1172	Bacteria	unclassified	unclassified	unclassified	unclassified	unclassified	unclassified	unclassified	unclassified	0	2	0	0	0	0	21	10	28	15	5	10	0	0	0	0	0	0	0	0	1	0	0	0	0	0	0	0	0	0	0	0	0	0	0	0	0	0	0	0
ASV_1173	Bacteria	Proteobacteria	Gammaproteobacteria	Pseudomonadales	Pseudomonadaceae	Pseudomonas	pohangensis-like	Gp_CU	BR_Chassieu_1104_8806_18996	0	1	0	0	0	0	1	47	0	0	3	38	0	0	0	0	0	0	0	0	0	0	0	0	0	0	2	0	0	0	0	0	0	0	0	0	0	0	0	0
ASV_1174	Bacteria	Proteobacteria	Gammaproteobacteria	Pseudomonadales	Pseudomonadaceae	Pseudomonas	sp.	unclassified	PGPPP3	0	0	0	0	0	0	0	0	0	0	73	0	0	0	8	0	1	0	0	0	0	0	0	0	0	0	0	0	0	0	0	0	0	2	0	0	0	0	0	0
ASV_1175	Bacteria	Proteobacteria	Gammaproteobacteria	unclassified	unclassified	unclassified	unclassified	unclassified	unclassified	0	0	0	0	0	0	0	0	0	0	0	0	0	8	0	1	0	0	0	0	0	0	0	0	0	0	83	0	0	0	0	0	0	0	0	0	0	0	0	0
ASV_1176	Bacteria	Proteobacteria	Alphaproteobacteria	Rhizobiales	Hyphomicrobiaceae	Hyphomicrobium-like	sp.	unclassified	django-15	0	0	0	0	0	0	0	0	0	0	0	0	0	4	0	1	0	9	0	0	0	1	1	5	4	5	0	0	0	6	2	21	0	2	1	4	2	10	2	2
ASV_1177	Bacteria	Proteobacteria	Alphaproteobacteria	Rhizobiales	Hyphomicrobiaceae	Hyphomicrobium-like	sp.	unclassified	django-15	0	0	0	0	0	0	0	0	0	0	0	0	0	1	1	2	1	2	1	0	0	0	8	4	5	1	0	0	8	6	4	3	1	3	1	5	2	12	2	0
ASV_1178	Bacteria	Proteobacteria	Gammaproteobacteria	unclassified	unclassified	unclassified	unclassified	unclassified	unclassified	0	0	0	0	0	0	0	0	0	0	0	0	0	0	0	21	0	0	0	6	65	0	0	0	0	0	0	0	0	0	0	0	0	0	0	0	0	0	0	0
ASV_1179	Bacteria	Proteobacteria	Gammaproteobacteria	Aeromonadales	Aeromonadaceae	Aeromonas	sobria	unclassified	8005	0	0	0	0	0	0	0	0	0	0	0	0	0	0	0	0	6	0	0	0	0	0	0	0	0	0	0	7	5	0	0	0	0	10	0	0	0	0	0	47
ASV_1180	Bacteria	Proteobacteria	unclassified	unclassified	unclassified	unclassified	unclassified	unclassified	unclassified	0	0	0	0	0	0	0	0	0	0	0	0	0	0	0	0	0	92	0	0	0	0	0	0	0	0	0	0	0	0	0	0	0	0	0	0	0	0	0	0
ASV_1181	Bacteria	Proteobacteria	Alphaproteobacteria	Rhizobiales	Hyphomicrobiaceae	Hyphomicrobium-like	sp.	unclassified	django-15	0	0	0	0	0	0	0	0	0	0	0	0	0	0	0	0	0	0	0	0	0	0	0	42	13	0	0	0	0	0	0	1	3	0	0	1	0	1	0	0
ASV_1182	Bacteria	Proteobacteria	Alphaproteobacteria	Rhizobiales	Hyphomicrobiaceae	Hyphomicrobium-like	sp.	unclassified	django-15	0	0	0	0	0	0	0	0	0	0	0	0	0	0	0	0	0	0	0	0	0	0	0	0	0	14	0	0	0	0	0	0	0	0	0	3	0	42	0	0
ASV_1183	Bacteria	Proteobacteria	Gammaproteobacteria	Pseudomonadales	Pseudomonadaceae	Pseudomonas	unclassified	unclassified	unclassified	0	0	0	0	0	0	0	0	0	0	0	0	0	0	0	0	0	0	0	0	0	0	0	0	0	0	0	0	7	0	12	0	0	0	0	0	0	0	0	0
ASV_1184	Bacteria	Proteobacteria	Betaproteobacteria	Nitrosomonadales	Methylophilaceae	Methylotenera	versatilis	unclassified	301	0	0	0	0	0	0	0	0	0	0	0	0	91	0	0	0	0	0	0	0	0	0	0	0	0	0	0	0	0	0	0	0	0	0	0	0	0	0	0	0
ASV_1185	Bacteria	Proteobacteria	Alphaproteobacteria	Rhizobiales	Hyphomicrobiaceae	Hyphomicrobium-like	sp.	unclassified	django-15	0	0	0	0	0	0	0	0	0	0	0	0	0	1	0	3	0	0	0	0	0	1	0	5	7	2	0	0	3	19	2	1	4	2	1	11	1	10	0	0
ASV_1186	Bacteria	Proteobacteria	Gammaproteobacteria	Pseudomonadales	Pseudomonadaceae	Pseudomonas	fragi	unclassified	DBC	0	0	0	0	0	0	0	0	0	0	0	0	0	0	13	0	0	0	0	0	0	0	0	0	42	0	0	0	22	0	0	0	0	0	0	0	0	0	0	0
ASV_1187	Bacteria	Proteobacteria	Gammaproteobacteria	unclassified	unclassified	unclassified	unclassified	unclassified	unclassified	0	0	0	0	0	0	0	0	0	0	0	0	0	0	0	0	0	91	0	0	0	0	0	0	0	0	0	0	0	0	0	0	0	0	0	0	0	0	0	0
ASV_1188	Bacteria	Proteobacteria	Gammaproteobacteria	Pseudomonadales	Pseudomonadaceae	Pseudomonas	unclassified	unclassified	unclassified	0	0	0	0	0	0	0	0	0	0	0	0	0	0	0	0	0	0	0	0	90	0	0	0	0	0	0	0	0	0	0	0	0	0	0	0	1	0	0	0
ASV_1189	Bacteria	Proteobacteria	Gammaproteobacteria	unclassified	unclassified	unclassified	unclassified	unclassified	unclassified	0	0	0	0	0	0	0	0	0	0	0	0	0	0	0	0	0	0	0	0	0	91	0	0	0	0	0	0	0	0	0	0	0	0	0	0	0	0	0	0
ASV_1190	Bacteria	unclassified	unclassified	unclassified	unclassified	unclassified	unclassified	unclassified	unclassified	0	0	0	0	0	0	0	0	0	0	0	0	0	0	0	0	0	0	0	0	0	89	0	0	0	0	0	0	0	0	0	0	0	0	0	0	0	0	2	0
ASV_1191	Bacteria	Proteobacteria	unclassified	unclassified	unclassified	unclassified	unclassified	unclassified	unclassified	0	0	0	0	0	0	0	0	0	0	0	0	0	0	0	0	0	0	0	0	0	0	0	0	0	0	0	0	78	0	0	0	0	0	0	0	0	0	0	0
ASV_1192	Bacteria	Proteobacteria	Alphaproteobacteria	Rhizobiales	Hyphomicrobiaceae	Hyphomicrobium-like	sp.	unclassified	django-15	0	0	0	0	0	0	0	0	0	0	0	0	0	3	9	1	0	0	0	0	0	0	0	2	6	1	4	0	8	8	0	0	0	1	0	0	10	20	0	0
ASV_1193	Bacteria	Proteobacteria	Gammaproteobacteria	Pseudomonadales	Pseudomonadaceae	Pseudomonas	unclassified	unclassified	unclassified	0	0	0	0	0	0	0	0	0	0	0	0	0	0	11	0	0	0	43	0	0	0	0	0	7	0	0	10	0	0	0	0	0	0	0	0	0	0	0	11
ASV_1194	Bacteria	Proteobacteria	Gammaproteobacteria	Pseudomonadales	Pseudomonadaceae	Pseudomonas	unclassified	unclassified	unclassified	0	0	0	0	0	0	0	0	0	0	0	0	0	0	0	0	5	0	19	0	6	6	54	0	0	0	0	0	0	0	0	0	0	0	0	0	0	0	0	0
ASV_1195	Bacteria	Proteobacteria	Gammaproteobacteria	Pseudomonadales	Pseudomonadaceae	Pseudomonas	unclassified	unclassified	unclassified	0	0	0	0	0	0	0	0	0	0	0	0	0	0	0	0	0	0	0	0	0	0	0	0	0	0	0	0	0	0	0	0	0	0	0	0	90	0	0	0
ASV_1196	Bacteria	Proteobacteria	unclassified	unclassified	unclassified	unclassified	unclassified	unclassified	unclassified	0	0	89	0	0	0	0	0	0	0	0	0	0	0	0	0	0	0	0	0	0	0	0	0	0	0	0	0	0	0	0	0	0	0	0	0	0	0	0	0
ASV_1197	Bacteria	Proteobacteria	Gammaproteobacteria	unclassified	unclassified	unclassified	unclassified	unclassified	unclassified	0	0	46	39	0	4	0	0	0	0	0	0	0	0	0	0	0	0	0	0	0	0	0	0	0	0	0	0	0	0	0	0	0	0	0	0	0	0	0	0
ASV_1198	Bacteria	Proteobacteria	Gammaproteobacteria	Pseudomonadales	Pseudomonadaceae	Pseudomonas	unclassified	unclassified	unclassified	0	0	0	0	0	63	0	0	0	0	0	0	0	0	0	0	0	0	0	0	0	0	0	0	0	0	0	0	0	1	0	0	0	4	0	11	0	0	0	0
ASV_1199	Bacteria	Proteobacteria	unclassified	unclassified	unclassified	unclassified	unclassified	unclassified	unclassified	0	0	0	0	0	0	0	0	0	0	0	0	27	0	0	2	0	22	3	3	1	0	2	0	0	0	4	0	0	2	0	0	0	0	2	1	0	11	0	0
ASV_1200	Bacteria	Proteobacteria	Alphaproteobacteria	Rhizobiales	Hyphomicrobiaceae	Hyphomicrobium-like	sp.	unclassified	django-15	0	0	0	0	0	0	0	0	0	0	0	0	22	2	0	0	0	0	0	1	0	1	0	1	2	1	3	0	1	2	1	1	1	1	2	1	2	8	19	1
ASV_1201	Bacteria	Proteobacteria	Alphaproteobacteria	Rhizobiales	Hyphomicrobiaceae	Hyphomicrobium-like	sp.	unclassified	django-15	0	0	0	0	0	0	0	0	0	0	0	0	2	2	0	1	1	2	0	1	0	4	2	8	6	7	0	1	0	7	5	7	2	2	1	2	2	6	2	5
ASV_1202	Bacteria	Proteobacteria	Alphaproteobacteria	Rhizobiales	Hyphomicrobiaceae	Hyphomicrobium-like	sp.	unclassified	django-15	0	0	0	0	0	0	0	0	0	0	0	0	0	1	0	1	0	0	0	0	0	0	0	15	7	13	1	1	4	9	2	10	3	1	1	8	1	5	2	2
ASV_1203	Bacteria	Proteobacteria	Gammaproteobacteria	Pseudomonadales	Pseudomonadaceae	Pseudomonas	saponiphila	unclassified	DSM9751	0	0	0	0	0	0	0	0	0	0	0	0	0	0	50	0	0	0	0	0	0	0	0	0	0	0	0	0	0	0	0	0	1	0	0	0	0	0	0	0
ASV_1204	Bacteria	Proteobacteria	Gammaproteobacteria	Pseudomonadales	Pseudomonadaceae	Pseudomonas	simiae	unclassified	PCL1751	0	0	0	0	0	0	0	0	0	0	0	0	0	0	0	0	45	0	0	0	0	0	0	0	0	0	0	2	0	0	0	0	0	3	0	0	0	0	0	0
ASV_1205	Bacteria	Proteobacteria	Alphaproteobacteria	Rhizobiales	unclassified	unclassified	unclassified	unclassified	unclassified	0	0	0	0	0	0	0	0	0	0	0	0	0	0	0	0	1	0	0	59	4	0	0	0	0	0	6	4	0	0	0	0	0	0	0	0	0	0	8	0
ASV_1206	Bacteria	Proteobacteria	Gammaproteobacteria	unclassified	unclassified	unclassified	unclassified	unclassified	unclassified	0	0	0	0	0	0	0	0	0	0	0	0	0	0	0	0	0	0	0	0	0	0	80	0	0	0	0	0	0	0	0	0	0	6	0	0	0	3	0	0
ASV_1207	Bacteria	Proteobacteria	Gammaproteobacteria	Pseudomonadales	Pseudomonadaceae	Pseudomonas	anguilliseptica-like	unclassified	Hsa28	87	0	0	0	0	1	0	0	0	0	0	0	0	0	0	0	0	0	0	0	0	0	0	0	0	0	0	0	0	0	0	0	0	0	0	0	0	0	0	0
ASV_1208	Bacteria	Proteobacteria	Gammaproteobacteria	Pseudomonadales	Pseudomonadaceae	Pseudomonas	sp.	unclassified	PGPPP3	26	0	0	0	9	1	0	5	0	0	1	1	0	0	0	3	0	0	1	0	29	0	4	0	0	2	0	0	0	0	0	0	0	0	0	0	0	0	0	0
ASV_1209	Bacteria	Proteobacteria	Gammaproteobacteria	Pseudomonadales	Pseudomonadaceae	Pseudomonas	sp.	unclassified	PGPPP3	10	0	0	0	13	0	0	0	0	0	0	0	0	0	0	0	0	0	0	0	1	0	1	0	0	0	1	0	0	0	0	0	0	5	0	0	9	0	26	4
ASV_1210	Bacteria	Proteobacteria	Gammaproteobacteria	Pseudomonadales	Pseudomonadaceae	Pseudomonas	unclassified	unclassified	unclassified	0	4	0	0	0	0	0	0	0	0	0	0	0	0	2	0	1	0	0	12	6	0	0	0	0	0	2	0	0	0	4	0	0	0	0	0	0	0	0	0
ASV_1211	Bacteria	Proteobacteria	Gammaproteobacteria	Pseudomonadales	Pseudomonadaceae	Pseudomonas	aeb-RUginosa	unclassified	unclassified	0	0	0	0	0	0	0	0	0	0	0	0	0	0	12	0	0	0	0	0	0	0	0	0	0	0	0	0	19	0	0	0	0	0	52	0	0	0	0	0
ASV_1212	Bacteria	Proteobacteria	Gammaproteobacteria	unclassified	unclassified	unclassified	unclassified	unclassified	unclassified	0	0	0	0	0	0	0	0	0	0	0	0	0	0	0	0	0	0	0	0	0	0	0	0	0	0	88	0	0	0	0	0	0	0	0	0	0	0	0	0
ASV_1213	Bacteria	Proteobacteria	Gammaproteobacteria	Pseudomonadales	Pseudomonadaceae	Pseudomonas	vancouverensis	unclassified	BS3656	0	0	0	0	0	0	0	0	0	0	0	0	0	0	0	0	0	0	0	0	0	0	0	0	0	0	0	0	0	88	0	0	0	0	0	0	0	0	0	0
ASV_1214	Bacteria	Proteobacteria	Gammaproteobacteria	Pseudomonadales	Pseudomonadaceae	Pseudomonas	unclassified	unclassified	unclassified	0	0	0	0	0	0	0	0	0	0	0	0	0	0	0	0	0	0	0	0	0	0	0	0	0	0	0	0	0	0	0	0	0	0	0	0	0	0	0	0
ASV_1215	Bacteria	Proteobacteria	Gammaproteobacteria	unclassified	unclassified	unclassified	unclassified	unclassified	unclassified	3	0	5	40	0	39	0	0	0	0	0	0	0	0	0	0	0	0	0	0	0	0	0	0	0	0	0	0	0	0	0	0	0	0	0	0	0	0	0	0
ASV_1216	Bacteria	Proteobacteria	Gammaproteobacteria	Pseudomonadales	Pseudomonadaceae	Pseudomonas	sp.	unclassified	PGPPP3	0	0	0	0	16	0	0	0	0	0	1	0	0	0	0	6	3	4	0	0	0	0	8	0	0	9	0	0	0	5	25	0	0	1	0	0	0	0	0	3
ASV_1217	Bacteria	Proteobacteria	Gammaproteobacteria	Xanthomonadales	Xanthomonadaceae	Stenotrophomonas	terrae	unclassified	BR_Chassieu_2103_19841_3672	0	0	0	0	0	10	0	0	73	0	1	3	0	0	0	0	0	0	0	0	0	0	0	0	0	0	0	0	0	0	0	0	0	0	0	0	0	0	0	0
ASV_1218	Bacteria	Proteobacteria	Gammaproteobacteria	Pseudomonadales	Pseudomonadaceae	Pseudomonas	unclassified	unclassified	unclassified	0	0	0	0	0	0	0	0	0	0	0	0	0	0	21	5	0	0	0	0	0	0	0	0	0	0	1	7	2	0	0	0	2	7	0	0	0	0	0	16
ASV_1219	Bacteria	Proteobacteria	Alphaproteobacteria	Rhizobiales	Hyphomicrobiaceae	Hyphomicrobium-like	sp.	unclassified	django-15	0	0	0	0	0	0	0	0	0	0	0	0	0	0	0	0	0	0	0	0	0	0	0	0	0	0	58	0	0	0	0	0	0	0	0	0	0	0	0	0
ASV_1220	Bacteria	Proteobacteria	Gammaproteobacteria	Pseudomonadales	Pseudomonadaceae	Pseudomonas	fluorescens	unclassified	C3	0	0	0	0	0	0	0	0	0	0	0	0	0	0	0	0	0	0	0	0	0	0	0	0	0	0	0	0	26	0	0	0	0	0	0	0	0	0	0	0
ASV_1221	Bacteria	Proteobacteria	Gammaproteobacteria	unclassified	unclassified	unclassified	unclassified	unclassified	unclassified	0	0	0	0	0	0	0	0	0	0	0	0	74	0	0	0	0	0	0	2	0	0	0	0	3	0	2	0	0	0	0	0	0	0	0	3	0	0	0	2
ASV_1222	Bacteria	Proteobacteria	Alphaproteobacteria	Rhizobiales	Hyphomicrobiaceae	Hyphomicrobium-like	sp.	unclassified	django-15	0	0	0	0	0	0	0	0	0	0	0	0	2	2	0	2	0	0	3	0	0	1	3	2	5	11	1	1	1	5	1	3	0	0	4	8	2	10	1	2
ASV_1223	Bacteria	Proteobacteria	Gammaproteobacteria	Pseudomonadales	Pseudomonadaceae	Pseudomonas	anguilliseptica	unclassified	DSM12111	0	0	0	0	0	0	0	0	0	0	0	0	0	0	86	0	0	0	0	0	0	0	0	0	0	0	0	0	0	0	0	0	0	0	0	0	0	0	0	0
ASV_1224	Bacteria	Proteobacteria	Gammaproteobacteria	unclassified	unclassified	unclassified	unclassified	unclassified	unclassified	0	0	0	0	0	0	0	0	0	0	0	0	0	0	0	8	4	61	0	0	0	13	0	0	0	0	0	0	0	0	0	0	0	0	0	0	0	0	0	0
ASV_1225	Bacteria	Proteobacteria	Gammaproteobacteria	Pseudomonadales	Pseudomonadaceae	Pseudomonas	unclassified	unclassified	unclassified	0	0	0	0	0	0	0	0	0	0	0	0	0	0	0	0	19	0	0	0	0	63	0	0	3	1	0	0	0	0	0	0	0	0	0	0	0	0	0	0
ASV_1226	Bacteria	Proteobacteria	Gammaproteobacteria	Pseudomonadales	Pseudomonadaceae	Pseudomonas	sp.	unclassified	PGPPP3	0	0	0	0	0	0	0	0	0	0	0	0	0	0	0	0	9	0	0	16	0	0	0	0	0	0	0	0	0	0	1	0	0	0	0	0	0	0	0	0
ASV_1227	Bacteria	Proteobacteria	Gammaproteobacteria	Aeromonadales	Aeromonadaceae	Aeromonas	unclassified	unclassified	unclassified	0	0	0	0	0	0	0	0	0	0	0	0	0	0	0	0	0	0	0	0	0	0	69	0	0	0	0	1	1	0	0	0	0	14	0	0	1	0	0	0
ASV_1228	Bacteria	Proteobacteria	Gammaproteobacteria	Pseudomonadales	unclassified	unclassified	unclassified	unclassified	unclassified	0	0	81	0	0	0	0	0	0	0	0	0	0	0	0	0	4	0	0	0	0	0	0	0	0	0	0	0	0	0	0	0	0	0	0	0	0	0	0	0
ASV_1229	Bacteria	Proteobacteria	Gammaproteobacteria	Pseudomonadales	Pseudomonadaceae	Pseudomonas	sp.	unclassified	PGPPP3	0	0	0	0	1	0	0	0	0	0	1	0	0	0	8	0	0	0	0	0	0	0	0	0	0	0	0	13	0	0	0	0	0	1	0	0	0	0	1	59
ASV_1230	Bacteria	Proteobacteria	Gammaproteobacteria	Pseudomonadales	Pseudomonadaceae	Pseudomonas	unclassified	unclassified	unclassified	0	0	0	0	0	0	0	0	0	85	0	0	0	0	0	0	0	0	0	0	0	0	0	0	0	0	0	0	0	0	0	0	0	0	0	0	0	0	0	0
ASV_1231	Bacteria	unclassified	unclassified	unclassified	unclassified	unclassified	unclassified	unclassified	unclassified	0	0	0	0	0	0	0	0	0	0	0	0	0	0	0	0	2	0	0	0	0	0	0	1	3	0	0	4	6	0	25	0	0	9	13	0	0	0	0	0
ASV_1232	Bacteria	Proteobacteria	Gammaproteobacteria	unclassified	unclassified	unclassified	unclassified	unclassified	unclassified	0	0	0	0	0	0	0	0	0	0	0	0	0	0	0	0	0	85	0	0	0	0	0	0	0	0	0	0	0	0	0	0	0	0	0	0	0	0	0	0
ASV_1233	Bacteria	Proteobacteria	Gammaproteobacteria	Pseudomonadales	Pseudomonadaceae	Pseudomonas	unclassified	unclassified	unclassified	0	0	0	0	0	0	0	0	0	0	0	0	0	0	0	0	0	0	0	0	0	0	0	1	17	0	0	0	0	0	20	0	0	0	0	0	0	15	0	32
ASV_1234	Bacteria	Proteobacteria	Alphaproteobacteria	Rhizobiales	Hyphomicrobiaceae	Hyphomicrobium-like	sp.	unclassified	django-15	0	0	0	0	0	0	0	0	0	0	0	0	0	0	0	0	0	0	0	0	0	0	0	0	0	0	0	17	0	0	0	0	68	0	0	0	0	0	0	0
ASV_1235	Bacteria	Proteobacteria	Gammaproteobacteria	Aeromonadales	Aeromonadaceae	Aeromonas	unclassified	unclassified	unclassified	0	0	0	0	0	0	0	0	0	0	0	0	0	0	0	0	0	0	0	0	0	0	0	0	0	0	0	0	0	0	0	0	0	0	0	0	0	0	0	85
ASV_1236	Bacteria	Proteobacteria	Gammaproteobacteria	Pseudomonadales	Pseudomonadaceae	Pseudomonas	sp.	unclassified	PGPPP3	0	0	0	0	19	0	0	0	0	0	0	0	5	0	0	0	1	0	0	0	0	0	17	0	0	0	0	6	1	0	2	0	0	2	1	0	8	0	0	7
ASV_1237	Bacteria	Proteobacteria	Gammaproteobacteria	Pseudomonadales	Pseudomonadaceae	Pseudomonas	sp.	unclassified	PGPPP3	0	0	0	0	1	0	0	0	0	0	0	0	0	0	0	0	0	0	5	0	0	0	3	0	0	0	3	6	0	0	12	0	1	4	0	0	3	3	2	19
ASV_1238	Bacteria	Proteobacteria	Gammaproteobacteria	unclassified	unclassified	unclassified	unclassified	unclassified	unclassified	0	0	0	0	0	0	50	21	0	7	4	2	0	0	0	0	0	0	0	0	0	0	0	0	0	0	0	0	0	0	0	0	0	0	0	0	0	0	0	0
ASV_1239	Bacteria	Proteobacteria	Gammaproteobacteria	Pseudomonadales	Pseudomonadaceae	Pseudomonas	unclassified	unclassified	unclassified	0	0	0	0	0	0	0	0	0	83	0	0	0	0	1	0	0	0	0	0	0	0	0	0	0	0	0	0	0	0	0	0	0	0	0	0	0	0	0	0
ASV_1240	Bacteria	unclassified	unclassified	unclassified	unclassified	unclassified	unclassified	unclassified	unclassified	0	0	0	0	0	0	0	0	0	0	0	0	0	5	5	0	0	0	0	0	0	0	0	0	0	0	0	14	3	0	2	0	0	7	5	0	14	0	0	0
ASV_1241	Bacteria	Proteobacteria	Gammaproteobacteria	unclassified	unclassified	unclassified	unclassified	unclassified	unclassified	0	0	0	0	0	0	0	0	0	0	0	0	0	5	0	0	0	0	0	0	0	0	0	0	1	0	4	2	0	0	0	3	0	0	0	0	2	45	18	2
ASV_1242	Bacteria	Proteobacteria	Gammaproteobacteria	Aeromonadales	Aeromonadaceae	Aeromonas	unclassified	unclassified	unclassified	0	0	0	0	0	0	0	0	0	0	0	0	0	0	0	0	0	0	0	0	0	0	21	0	0	0	0	1	44	0	0	0	0	14	0	0	0	0	0	0
ASV_1243	Bacteria	Proteobacteria	Alphaproteobacteria	Rhizobiales	Hyphomicrobiaceae	Hyphomicrobium-like	sp.	unclassified	django-15	0	0	0	0	0	0	0	0	0	0	0	0	0	0	0	0	0	0	0	0	0	0	0	0	0	0	0	3	0	0	0	0	0	0	0	0	0	37	0	0
ASV_1244	Bacteria	Proteobacteria	Gammaproteobacteria	Pseudomonadales	Pseudomonadaceae	Pseudomonas	saponiphila	unclassified	DSM9751	0	0	0	0	0	0	0	0	0	0	0	0	0	0	0	0	0	0	0	0	0	0	0	0	0	0	0	0	0	0	0	0	84	0	0	0	0	0	0	0
ASV_1245	Bacteria	Proteobacteria	Gammaproteobacteria	Pseudomonadales	Pseudomonadaceae	Pseudomonas	unclassified	unclassified	unclassified	0	0	0	0	0	0	0	0	0	0	0	0	0	0	0	0	0	0	0	0	0	0	0	0	0	0	0	0	0	0	0	0	0	7	0	0	0	0	0	0
ASV_1246	Bacteria	Proteobacteria	Gammaproteobacteria	Pseudomonadales	Pseudomonadaceae	Pseudomonas	sp.	unclassified	PGPPP3	0	7	0	16	0	3	0	0	0	0	0	0	0	0	0	0	0	0	0	0	0	0	0	0	0	3	0	3	0	0	0	2	13	1	0	0	11	8	0	2
ASV_1247	Bacteria	unclassified	unclassified	unclassified	unclassified	unclassified	unclassified	unclassified	django-7	0	0	0	0	0	0	0	0	0	0	0	0	83	0	0	0	0	0	0	0	0	0	0	0	0	0	0	0	0	0	0	0	0	0	0	0	0	0	0	0
ASV_1248	Bacteria	Proteobacteria	Gammaproteobacteria	Pseudomonadales	Pseudomonadaceae	Pseudomonas	sp.	unclassified	FEMGT703P	0	0	0	0	0	0	0	0	0	0	0	0	0	0	15	0	11	0	0	0	0	0	0	0	0	0	0	1	0	0	0	0	0	0	0	0	8	0	0	48
ASV_1249	Bacteria	Proteobacteria	Gammaproteobacteria	Pseudomonadales	Pseudomonadaceae	Pseudomonas	unclassified	unclassified	unclassified	0	0	0	0	0	0	0	0	0	0	0	0	0	0	2	0	0	1	0	0	0	0	0	0	33	0	0	1	12	0	0	0	0	0	0	0	25	0	0	7
ASV_1250	Bacteria	Proteobacteria	Betaproteobacteria	Nitrosomonadales	Nitrosomonadaceae	Nitrosomonas	oligotropha	unclassified	unclassified	0	0	0	0	0	0	0	0	0	0	0	0	0	0	0	0	0	0	0	0	0	83	0	0	0	0	0	0	0	0	0	0	0	0	0	0	0	0	0	0
ASV_1251	Bacteria	Proteobacteria	Gammaproteobacteria	Pseudomonadales	Pseudomonadaceae	Pseudomonas	fluorescens	unclassified	C3	0	0	0	0	0	0	0	0	0	0	0	0	0	0	0	0	0	0	0	0	0	0	0	0	0	0	27	0	5	0	4	0	0	2	0	0	0	0	0	1
ASV_1252	Bacteria	Proteobacteria	Gammaproteobacteria	Pseudomonadales	Pseudomonadaceae	Pseudomonas	koreensis	unclassified	D26	0	0	0	0	0	0	0	0	0	0	0	0	0	0	0	0	0	0	0	0	0	0	0	0	0	0	15	0	0	0	0	0	0	0	0	0	0	0	0	0
ASV_1253	Bacteria	Proteobacteria	Gammaproteobacteria	Pseudomonadales	Pseudomonadaceae	Pseudomonas	unclassified	unclassified	unclassified	0	0	0	0	0	0	0	0	0	0	0	0	0	0	0	0	0	0	0	0	0	0	0	0	0	0	0	0	10	0	14	0	0	0	0	0	0	0	0	1
ASV_1254	Bacteria	Proteobacteria	Gammaproteobacteria	Pseudomonadales	Pseudomonadaceae	Pseudomonas	unclassified	unclassified	unclassified	0	0	0	0	0	0	0	0	0	0	0	0	0	0	0	0	0	0	0	0	0	0	0	0	0	0	0	0	3	0	0	0	0	0	80	0	0	0	0	0
ASV_1255	Bacteria	Proteobacteria	Gammaproteobacteria	Pseudomonadales	Pseudomonadaceae	Pseudomonas	unclassified	unclassified	unclassified	0	0	0	48	0	0	0	0	0	0	0	0	0	0	0	30	0	0	0	0	0	0	0	0	0	0	0	0	0	0	0	0	0	4	0	0	0	0	0	0
ASV_1256	Bacteria	Proteobacteria	Gammaproteobacteria	Pseudomonadales	Pseudomonadaceae	Pseudomonas	azotoformans	unclassified	GpF	0	0	0	0	0	0	0	0	0	52	0	0	0	0	0	0	0	0	0	0	0	0	0	0	0	0	0	0	0	0	5	0	0	0	18	0	0	3	0	0
ASV_1257	Bacteria	unclassified	unclassified	unclassified	unclassified	unclassified	unclassified	unclassified	unclassified	0	0	0	0	0	0	0	0	0	0	0	0	71	0	0	0	0	10	0	1	0	0	0	0	0	0	0	0	0	0	0	0	0	0	0	0	0	0	0	0
ASV_1258	Bacteria	Proteobacteria	Alphaproteobacteria	Rhizobiales	Hyphomicrobiaceae	Hyphomicrobium-like	sp.	unclassified	django-15	0	0	0	0	0	0	0	0	0	0	0	0	0	1	0	5	0	0	0	0	0	0	1	6	4	4	1	0	0	8	1	6	2	0	0	3	4	13	8	1
ASV_1259	Bacteria	Proteobacteria	Gammaproteobacteria	Pseudomonadales	Pseudomonadaceae	Pseudomonas	simiae	unclassified	PCL1751	0	0	0	0	0	0	0	0	0	0	0	0	0	0	18	0	0	0	0	0	0	0	0	0	0	0	51	4	0	0	0	0	0	0	0	0	0	0	0	0
ASV_1260	Bacteria	Proteobacteria	Betaproteobacteria	unclassified	unclassified	unclassified	unclassified	unclassified	unclassified	0	0	0	0	0	0	0	0	0	0	0	0	0	0	0	0	0	81	1	0	0	0	0	0	0	0	0	0	0	0	0	0	0	0	0	0	0	0	0	0
ASV_1261	Bacteria	Proteobacteria	Gammaproteobacteria	Pseudomonadales	Pseudomonadaceae	Pseudomonas	anguilliseptica	unclassified	BR_Chassieu_1102_22880_17448	0	0	0	0	0	0	0	0	0	0	0	0	0	0	0	0	0	0	0	0	0	0	47	0	0	0	0	0	0	0	0	0	0	0	0	0	35	0	0	0
ASV_1262	Bacteria	Proteobacteria	Gammaproteobacteria	Pseudomonadales	Pseudomonadaceae	Pseudomonas	unclassified	unclassified	unclassified	0	0	0	0	0	0	0	0	0	0	0	0	0	0	0	0	0	0	0	0	0	0	0	0	1	0	0	1	0	0	0	0	27	0	0	0	0	0	0	53
ASV_1263	Bacteria	Proteobacteria	Gammaproteobacteria	Pseudomonadales	Pseudomonadaceae	Pseudomonas	grimontii	unclassified	BS2976	0	0	0	0	0	0	0	0	0	0	0	0	0	0	0	0	0	0	0	0	0	0	0	0	0	0	0	0	32	0	0	0	0	1	47	0	0	0	0	0
ASV_1264	Bacteria	Proteobacteria	Gammaproteobacteria	Pseudomonadales	Pseudomonadaceae	Pseudomonas	sp.	unclassified	PGPPP3	0	0	0	0	0	16	0	0	0	0	0	0	0	0	1	0	2	0	15	0	2	0	0	0	0	4	0	0	0	10	0	0	23	4	0	0	0	0	0	0
ASV_1265	Bacteria	Proteobacteria	Gammaproteobacteria	unclassified	unclassified	unclassified	unclassified	unclassified	unclassified	0	0	0	0	0	0	20	12	15	18	3	13	0	0	0	0	0	0	0	0	0	0	0	0	0	0	0	0	0	0	0	0	0	0	0	0	0	0	0	0
ASV_1266	Bacteria	Proteobacteria	Gammaproteobacteria	unclassified	unclassified	unclassified	unclassified	unclassified	unclassified	0	0	0	0	0	0	7	25	0	42	0	7	0	0	0	0	0	0	0	0	0	0	0	0	0	0	0	0	0	0	0	0	0	0	0	0	0	0	0	0
ASV_1267	Bacteria	Proteobacteria	unclassified	unclassified	unclassified	unclassified	unclassified	unclassified	unclassified	0	0	0	0	0	0	0	38	0	2	0	0	0	0	0	0	0	0	0	6	0	0	0	0	0	0	8	11	0	0	0	0	0	0	0	0	7	0	4	0
ASV_1268	Bacteria	Proteobacteria	unclassified	unclassified	unclassified	unclassified	unclassified	unclassified	unclassified	0	0	0	0	0	0	0	0	0	0	0	0	0	18	1	0	1	6	8	5	4	13	0	0	0	0	3	0	0	0	1	0	0	0	5	1	1	6	1	7
ASV_1269	Bacteria	Proteobacteria	Gammaproteobacteria	Pseudomonadales	Pseudomonadaceae	Pseudomonas	unclassified	unclassified	unclassified	0	0	0	0	0	0	0	0	0	0	0	0	0	0	10	0	69	0	0	0	0	0	0	0	0	0	0	2	0	0	0	0	0	0	0	0	0	0	0	0
ASV_1270	Bacteria	Proteobacteria	unclassified	unclassified	unclassified	unclassified	unclassified	unclassified	unclassified	0	0	0	0	0	0	0	0	0	0	0	0	0	0	0	0	0	0	81	0	0	0	0	0	0	0	0	0	0	0	0	0	0	0	0	0	0	0	0	0
ASV_1271	Bacteria	Proteobacteria	Gammaproteobacteria	Pseudomonadales	Pseudomonadaceae	Pseudomonas	unclassified	unclassified	unclassified	0	0	0	0	0	0	0	0	0	0	0	0	0	0	0	0	0	0	0	0	0	0	0	0	0	0	0	0	18	0	62	0	0	0	0	0	0	0	0	0
ASV_1272	Bacteria	Proteobacteria	Betaproteobacteria	Neisseriales	Neisseriaceae	Aquaspirillum	sp.	unclassified	LM1	6	25	0	0	39	0	0	0	0	0	0	0	0	0	0	0	0	0	0	0	0	1	0	0	0	0	0	0	0	0	0	0	0	0	0	0	0	0	0	0
ASV_1273	Bacteria	unclassified	unclassified	unclassified	unclassified	unclassified	unclassified	unclassified	django-9	0	34	20	0	1	0	11	1	0	0	1	0	0	0	0	0	0	0	0	0	11	0	0	0	0	0	0	0	0	0	0	0	0	0	0	0	0	0	0	0
ASV_1274	Bacteria	Proteobacteria	Gammaproteobacteria	Aeromonadales	Aeromonadaceae	Aeromonas	Gp_CI2	unclassified	BR_Chassieu_2108_18224_22533	0	23	0	0	0	0	0	0	0	0	0	0	0	0	0	0	0	0	0	0	0	0	0	0	0	0	0	1	2	0	0	0	0	0	0	0	0	0	0	6
ASV_1275	Bacteria	Proteobacteria	Alphaproteobacteria	Rhizobiales	Hyphomicrobiaceae	Hyphomicrobium-like	sp.	unclassified	django-15	0	0	0	0	0	0	0	0	0	0	0	0	1	2	0	3	0	3	0	0	0	1	2	4	12	4	3	0	0	2	4	3	3	0	1	6	1	6	0	0
ASV_1276	Bacteria	Proteobacteria	Alphaproteobacteria	Rhizobiales	Hyphomicrobiaceae	Hyphomicrobium-like	sp.	unclassified	django-15	0	0	0	0	0	0	0	0	0	0	0	0	1	3	0	1	0	0	1	1	0	1	1	12	1	2	2	1	2	4	2	9	1	1	4	0	1	9	1	8
ASV_1277	Bacteria	Proteobacteria	Alphaproteobacteria	Rhizobiales	Hyphomicrobiaceae	Hyphomicrobium-like	sp.	unclassified	django-15	0	0	0	0	0	0	0	0	0	0	0	0	0	2	0	0	0	0	0	1	0	0	2	0	3	3	0	1	3	4	2	8	5	4	4	2	3	10	5	0
ASV_1278	Bacteria	Proteobacteria	Gammaproteobacteria	Pseudomonadales	Pseudomonadaceae	Pseudomonas	orientalis	unclassified	BS2775	0	0	0	0	0	0	0	0	0	0	0	0	0	0	16	0	0	0	0	0	0	0	1	0	0	0	0	0	13	0	3	0	0	0	23	0	0	0	1	0
ASV_1279	Bacteria	Proteobacteria	Gammaproteobacteria	Pseudomonadales	Pseudomonadaceae	Pseudomonas	unclassified	unclassified	unclassified	0	0	0	0	0	0	0	0	0	0	0	0	0	0	0	76	0	0	1	0	0	0	0	0	0	0	0	0	0	0	0	0	0	0	2	0	0	0	0	0
ASV_1280	Bacteria	Proteobacteria	Gammaproteobacteria	Pseudomonadales	Pseudomonadaceae	Pseudomonas	unclassified	unclassified	unclassified	0	0	0	0	0	0	0	0	0	0	0	0	0	0	0	0	0	0	0	0	0	0	2	0	0	0	0	0	0	0	0	0	0	0	0	0	0	0	0	0
ASV_1281	Bacteria	Proteobacteria	Betaproteobacteria	Nitrosomonadales	Nitrosomonadaceae	Nitrosomonas	sp.	Gp_CR	BR_Chassieu_1113_18995_13148	0	0	0	0	0	0	0	0	0	0	0	0	0	0	0	0	0	0	0	0	0	0	0	0	0	1	0	0	0	0	0	0	79	0	0	0	0	0	0	0
ASV_1282	Bacteria	Proteobacteria	Gammaproteobacteria	Pseudomonadales	Pseudomonadaceae	Pseudomonas	anguilliseptica	unclassified	DSM12111	0	0	0	0	0	0	0	0	0	0	0	0	0	0	0	0	0	0	0	0	0	0	0	0	0	0	0	0	0	0	0	0	0	0	80	0	0	0	0	0
ASV_1283	Bacteria	Proteobacteria	Gammaproteobacteria	Xanthomonadales	Xanthomonadaceae	unclassified	unclassified	unclassified	unclassified	48	15	7	9	0	0	0	0	0	0	0	0	0	0	0	0	0	0	0	0	0	0	0	0	0	0	0	0	0	0	0	0	0	0	0	0	0	0	0	0
ASV_1284	Bacteria	Proteobacteria	unclassified	unclassified	unclassified	unclassified	unclassified	unclassified	unclassified	40	1	0	31	7	0	0	0	0	0	0	0	0	0	0	0	0	0	0	0	0	0	0	0	0	0	0	0	0	0	0	0	0	0	0	0	0	0	0	0
ASV_1285	Bacteria	Proteobacteria	Gammaproteobacteria	Pseudomonadales	Pseudomonadaceae	Pseudomonas	sp.	unclassified	PGPPP3	2	1	0	0	7	5	0	0	0	0	1	1	0	0	2	1	0	1	0	0	1	0	4	0	6	1	4	2	2	0	1	0	17	2	1	0	0	1	2	4
ASV_1286	Bacteria	unclassified	unclassified	unclassified	unclassified	unclassified	unclassified	unclassified	unclassified	1	57	0	1	0	11	0	5	0	0	4	0	0	0	0	0	0	0	0	0	0	0	0	0	0	0	0	0	0	0	0	0	0	0	0	0	0	0	0	0
ASV_1287	Bacteria	Proteobacteria	Gp_BG	unclassified	unclassified	unclassified	unclassified	unclassified	BR_Chassieu_1114_22452_3359	0	7	0	0	40	0	0	0	10	1	0	19	0	0	0	0	0	0	0	0	0	0	0	0	0	0	0	0	0	1	0	0	0	0	0	0	0	1	0	0
ASV_1288	Bacteria	Proteobacteria	Gammaproteobacteria	Pseudomonadales	Pseudomonadaceae	Pseudomonas	unclassified	unclassified	unclassified	0	1	0	0	1	0	0	0	0	0	77	0	0	0	0	0	0	0	0	0	0	0	0	0	0	0	0	0	0	0	0	0	0	0	0	0	0	0	0	0
ASV_1289	Bacteria	Proteobacteria	Gammaproteobacteria	Pseudomonadales	Pseudomonadaceae	Pseudomonas	sp.	unclassified	PGPPP3	0	0	0	0	8	0	0	0	0	0	0	0	0	0	6	5	4	0	2	0	15	0	0	0	1	0	2	7	0	0	0	0	0	4	0	0	4	0	3	5
ASV_1290	Bacteria	Proteobacteria	Gammaproteobacteria	Pseudomonadales	Pseudomonadaceae	Pseudomonas	anguilliseptica-like	Gp_I	H_C32	0	0	0	0	0	0	0	79	0	0	0	0	0	0	0	0	0	0	0	0	0	0	0	0	0	0	0	0	0	0	0	0	0	0	0	0	0	0	0	0
ASV_1291	Bacteria	Proteobacteria	Gammaproteobacteria	Aeromonadales	Aeromonadaceae	Aeromonas	unclassified	unclassified	unclassified	0	0	0	0	0	0	0	0	0	13	62	0	0	0	0	0	0	0	0	0	0	0	0	0	0	0	0	0	0	0	0	0	0	0	0	0	0	0	0	3
ASV_1292	Bacteria	Proteobacteria	Alphaproteobacteria	Rhizobiales	Hyphomicrobiaceae	Hyphomicrobium-like	sp.	unclassified	django-15	0	0	0	0	0	0	0	0	0	0	0	0	0	2	0	0	0	1	0	0	0	45	20	0	0	0	0	0	5	0	0	0	5	0	0	0	0	0	0	0
ASV_1293	Bacteria	Proteobacteria	Gammaproteobacteria	unclassified	unclassified	unclassified	unclassified	unclassified	unclassified	0	0	0	0	0	0	0	0	0	0	0	0	0	0	1	1	2	0	0	2	0	0	0	0	4	0	0	0	2	0	0	0	14	0	0	0	0	0	18	19
ASV_1294	Bacteria	Proteobacteria	unclassified	unclassified	unclassified	unclassified	unclassified	unclassified	unclassified	0	0	0	0	0	0	0	0	0	0	0	0	0	0	0	0	0	0	0	67	0	0	0	1	0	11	0	0	0	0	0	0	0	0	0	0	0	0	0	0
ASV_1295	Bacteria	Proteobacteria	Gammaproteobacteria	unclassified	unclassified	unclassified	unclassified	unclassified	unclassified	0	0	0	0	0	0	0	0	0	0	0	0	0	0	0	0	0	0	0	0	79	0	0	0	0	0	0	0	0	0	0	0	0	0	0	0	0	0	0	0
ASV_1296	Bacteria	Proteobacteria	Gammaproteobacteria	Pseudomonadales	Pseudomonadaceae	Pseudomonas	anguilliseptica	unclassified	DSM12111	0	0	0	0	0	0	0	0	0	0	0	0	0	0	0	0	0	0	0	0	0	0	0	0	0	0	64	0	0	0	0	0	0	11	4	0	0	0	0	0
ASV_1297	Bacteria	Proteobacteria	Gammaproteobacteria	Pseudomonadales	Pseudomonadaceae	Pseudomonas	sp.	unclassified	FEMGT703P	0	0	0	0	0	0	0	0	0	0	0	0	0	0	0	0	0	0	0	0	0	0	0	0	0	0	5	0	0	0	0	0	0	0	0	0	0	0	0	3
ASV_1298	Bacteria	Proteobacteria	Gammaproteobacteria	Pseudomonadales	Pseudomonadaceae	Pseudomonas	sp.	unclassified	PGPPP3	1	0	0	2	7	4	0	2	0	0	4	1	1	1	1	1	4	1	3	0	3	0	3	0	0	1	2	1	5	0	1	0	8	3	0	0	2	1	2	6
ASV_1299	Bacteria	Proteobacteria	Gammaproteobacteria	unclassified	unclassified	unclassified	unclassified	unclassified	unclassified	0	5	0	0	0	7	2	48	0	12	0	2	0	0	0	0	2	0	0	0	0	0	0	0	0	0	0	0	0	0	0	0	0	0	0	0	0	0	0	0
ASV_1300	Bacteria	Proteobacteria	Gammaproteobacteria	Aeromonadales	Aeromonadaceae	Aeromonas	piscicola	unclassified	AH3	0	1	0	0	3	0	0	0	0	0	0	0	0	0	1	0	5	0	0	0	0	0	4	5	1	0	2	14	2	0	2	0	9	0	23	0	1	0	5	0
ASV_1301	Bacteria	Proteobacteria	Gammaproteobacteria	Aeromonadales	Aeromonadaceae	Aeromonas	popoffii	unclassified	CIP105493	0	0	0	0	0	0	0	0	0	0	3	5	0	0	0	0	0	0	0	0	1	0	0	0	0	0	44	4	0	0	0	0	9	0	0	0	4	0	6	0
ASV_1302	Bacteria	unclassified	unclassified	unclassified	unclassified	unclassified	unclassified	unclassified	unclassified	0	0	0	0	0	0	0	0	0	0	0	0	58	0	0	0	0	0	0	0	0	20	0	0	0	0	0	0	0	0	0	0	0	0	0	0	0	0	0	0
ASV_1303	Bacteria	unclassified	unclassified	unclassified	unclassified	unclassified	unclassified	unclassified	unclassified	0	0	0	0	0	0	0	0	0	0	0	0	5	0	0	12	0	37	0	0	13	4	0	0	1	0	0	0	0	0	0	0	0	0	0	0	0	0	0	0
ASV_1304	Bacteria	Proteobacteria	Gammaproteobacteria	Pseudomonadales	Pseudomonadaceae	Pseudomonas	anguilliseptica	unclassified	DSM12111	0	0	0	0	0	0	0	0	0	0	0	0	0	76	0	0	0	0	0	0	0	0	0	0	2	0	0	0	0	0	0	0	0	0	0	0	0	0	0	0
ASV_1305	Bacteria	Proteobacteria	Gammaproteobacteria	unclassified	unclassified	unclassified	unclassified	unclassified	unclassified	0	0	0	0	0	0	0	0	0	0	0	0	0	0	0	0	0	0	78	0	0	0	0	0	0	0	0	0	0	0	0	0	0	0	0	0	0	0	0	0
ASV_1306	Bacteria	Proteobacteria	Betaproteobacteria	Nitrosomonadales	Nitrosomonadaceae	Nitrosomonas	oligotropha	unclassified	Nm76	0	0	0	0	0	0	0	0	0	0	0	0	0	0	0	0	0	0	0	0	0	0	0	7	0	2	0	0	0	0	21	0	0	0	5	0	0	43	0	0
ASV_1307	Bacteria	Proteobacteria	Gammaproteobacteria	unclassified	unclassified	unclassified	unclassified	unclassified	unclassified	76	0	0	1	0	0	0	0	0	0	0	0	0	0	0	0	0	0	0	0	0	0	0	0	0	0	0	0	0	0	0	0	0	0	0	0	0	0	0	0
ASV_1308	Bacteria	Proteobacteria	Gammaproteobacteria	Pseudomonadales	Pseudomonadaceae	Pseudomonas	sp.	unclassified	PGPPP3	0	0	0	0	18	0	0	0	0	0	0	0	0	0	0	0	0	0	0	0	0	0	0	0	0	2	7	3	0	0	8	0	0	0	0	0	0	0	0	13
ASV_1309	Bacteria	unclassified	unclassified	unclassified	unclassified	unclassified	unclassified	unclassified	unclassified	0	0	0	0	0	0	74	0	0	0	0	0	0	0	0	0	0	3	0	0	0	0	0	0	0	0	0	0	0	0	0	0	0	0	0	0	0	0	0	0
ASV_1310	Bacteria	Proteobacteria	Alphaproteobacteria	Rhizobiales	Hyphomicrobiaceae	unclassified	unclassified	unclassified	unclassified	0	0	0	0	0	0	0	0	0	0	0	0	1	11	0	6	0	9	4	5	0	0	0	0	1	1	12	0	0	0	0	0	1	0	0	19	0	1	0	0
ASV_1311	Bacteria	unclassified	unclassified	unclassified	unclassified	unclassified	unclassified	unclassified	unclassified	0	0	0	0	0	0	0	0	0	0	0	0	1	0	6	23	0	42	1	0	0	4	0	0	0	0	0	0	0	0	0	0	0	0	0	0	0	0	0	0
ASV_1312	Bacteria	Proteobacteria	Alphaproteobacteria	Rhizobiales	Hyphomicrobiaceae	Hyphomicrobium-like	sp.	unclassified	django-15	0	0	0	0	0	0	0	0	0	0	0	0	0	1	0	0	0	1	0	1	0	0	2	3	1	4	3	3	1	3	2	8	2	3	3	9	1	7	0	5
ASV_1313	Bacteria	Proteobacteria	Gammaproteobacteria	Pseudomonadales	Pseudomonadaceae	Pseudomonas	unclassified	unclassified	unclassified	0	0	0	0	0	0	0	0	0	0	0	0	0	0	0	77	0	0	0	0	0	0	0	0	0	0	0	0	0	0	0	0	0	0	0	0	0	0	0	0
ASV_1314	Bacteria	Proteobacteria	Gammaproteobacteria	Pseudomonadales	Pseudomonadaceae	Pseudomonas	unclassified	unclassified	unclassified	0	0	0	0	0	0	0	0	0	0	0	0	0	0	0	0	0	0	0	0	0	60	0	0	1	0	0	0	0	0	0	0	0	0	0	0	13	0	0	0
ASV_1315	Bacteria	Proteobacteria	Gammaproteobacteria	Pseudomonadales	Pseudomonadaceae	Pseudomonas	unclassified	unclassified	unclassified	0	0	0	0	0	0	0	0	0	0	0	0	0	0	0	0	0	0	0	0	0	0	0	0	0	0	0	0	0	0	0	0	55	15	0	0	0	0	0	5
ASV_1316	Bacteria	Proteobacteria	Gammaproteobacteria	Pseudomonadales	Pseudomonadaceae	Pseudomonas	sp.	unclassified	FEMGT703P	0	0	0	0	0	0	0	0	0	0	0	0	0	0	0	0	0	0	0	0	0	0	0	0	0	0	0	0	0	0	0	0	0	0	0	0	0	0	0	77
ASV_1317	Bacteria	Proteobacteria	unclassified	unclassified	unclassified	unclassified	unclassified	unclassified	unclassified	76	0	0	0	0	0	0	0	0	0	0	0	0	0	0	0	0	0	0	0	0	0	0	0	0	0	0	0	0	0	0	0	0	0	0	0	0	0	0	0
ASV_1318	Bacteria	unclassified	unclassified	unclassified	unclassified	unclassified	unclassified	unclassified	unclassified	2	15	0	0	58	0	0	1	0	0	0	0	0	0	0	0	0	0	0	0	0	0	0	0	0	0	0	0	0	0	0	0	0	0	0	0	0	0	0	0
ASV_1319	Bacteria	Proteobacteria	Gammaproteobacteria	Pseudomonadales	Pseudomonadaceae	Pseudomonas	sp.	unclassified	PGPPP3	0	0	0	0	8	0	0	0	0	0	0	0	0	0	14	0	1	0	1	0	6	0	4	0	5	4	0	2	0	0	0	0	0	7	1	0	4	0	0	18
ASV_1320	Bacteria	Proteobacteria	Alphaproteobacteria	Rhizobiales	Hyphomicrobiaceae	Hyphomicrobium-like	sp.	unclassified	django-15	0	0	0	0	0	0	0	0	0	0	0	0	0	16	0	0	0	0	0	58	0	0	0	0	0	0	1	1	0	0	0	0	0	0	0	0	0	0	0	0
ASV_1321	Bacteria	Proteobacteria	Alphaproteobacteria	Rhizobiales	Hyphomicrobiaceae	Hyphomicrobium-like	sp.	unclassified	django-15	0	0	0	0	0	0	0	0	0	0	0	0	0	1	0	0	0	0	0	0	0	1	3	1	3	4	0	1	4	16	2	9	2	0	0	6	5	4	2	3
ASV_1322	Bacteria	Proteobacteria	Gammaproteobacteria	Pseudomonadales	Pseudomonadaceae	Pseudomonas	unclassified	unclassified	unclassified	0	0	0	0	0	0	0	0	0	0	0	0	0	0	32	0	17	0	0	0	0	0	0	0	0	0	25	0	0	0	0	0	0	0	0	0	0	0	0	0
ASV_1323	Bacteria	Proteobacteria	Gammaproteobacteria	Pseudomonadales	Pseudomonadaceae	Pseudomonas	unclassified	unclassified	unclassified	0	0	0	0	0	0	0	0	0	0	0	0	0	0	13	0	0	0	0	0	0	0	0	0	0	0	0	0	37	0	0	0	0	26	0	0	0	0	0	0
ASV_1324	Bacteria	unclassified	unclassified	unclassified	unclassified	unclassified	unclassified	unclassified	unclassified	0	0	0	0	0	0	0	0	0	0	0	0	0	0	0	0	0	7	0	0	20	46	0	0	0	0	0	0	0	0	0	0	0	0	0	0	0	0	0	3
ASV_1325	Bacteria	Proteobacteria	Gammaproteobacteria	Aeromonadales	Aeromonadaceae	Aeromonas	sp.	unclassified	bpoe1152	0	0	0	0	0	0	0	0	0	0	0	0	0	0	0	0	0	0	0	0	0	0	1	0	0	0	1	1	0	0	0	0	0	11	0	0	0	0	38	6
ASV_1326	Bacteria	Proteobacteria	unclassified	unclassified	unclassified	unclassified	unclassified	unclassified	unclassified	0	0	0	0	0	0	0	0	0	0	0	0	0	0	0	0	0	0	0	0	0	0	0	17	0	13	0	0	0	2	0	0	0	0	0	23	0	7	0	0
ASV_1327	Bacteria	Proteobacteria	Gammaproteobacteria	Aeromonadales	Aeromonadaceae	Aeromonas	sobria	unclassified	8005	0	0	0	0	0	0	0	0	0	0	0	0	0	0	0	0	0	0	0	0	0	0	0	0	0	0	0	0	65	0	0	0	0	1	0	0	0	0	0	0
ASV_1328	Bacteria	Proteobacteria	Gammaproteobacteria	unclassified	unclassified	unclassified	unclassified	unclassified	unclassified	0	75	0	0	0	0	0	0	0	0	0	0	0	0	0	0	0	0	0	0	0	0	0	0	0	0	0	0	0	0	0	0	0	0	0	0	0	0	0	0
ASV_1329	Bacteria	Proteobacteria	Gammaproteobacteria	Pseudomonadales	Pseudomonadaceae	Pseudomonas	sp.	unclassified	PGPPP3	0	0	0	0	0	1	0	0	0	0	18	0	0	0	0	0	0	0	0	0	1	0	0	0	4	0	0	0	0	0	1	4	0	0	0	0	0	6	2	8
ASV_1330	Bacteria	Proteobacteria	Alphaproteobacteria	Rhizobiales	Hyphomicrobiaceae	Hyphomicrobium-like	sp.	unclassified	django-15	0	0	0	0	0	0	0	0	0	0	0	0	0	6	0	0	0	0	37	0	0	0	0	0	0	2	10	6	0	0	0	0	2	0	0	0	0	0	2	7
ASV_1331	Bacteria	Proteobacteria	Gammaproteobacteria	Aeromonadales	Aeromonadaceae	Aeromonas	unclassified	unclassified	unclassified	0	0	0	0	0	0	0	0	0	0	0	0	0	5	0	0	0	0	0	0	0	0	0	0	0	0	2	13	22	0	0	0	0	8	0	0	0	0	0	0
ASV_1332	Bacteria	Proteobacteria	Gammaproteobacteria	Aeromonadales	Aeromonadaceae	Aeromonas	bestiab-RUm	unclassified	LMG13444	0	0	0	0	0	0	0	0	0	0	0	0	0	0	6	0	1	0	0	0	0	0	0	0	0	0	1	20	2	2	0	0	7	12	0	0	0	0	0	8
ASV_1333	Bacteria	Proteobacteria	unclassified	unclassified	unclassified	unclassified	unclassified	unclassified	unclassified	0	0	0	0	0	0	0	0	0	0	0	0	0	0	0	0	0	0	0	0	0	0	0	1	13	0	0	0	0	0	6	0	0	0	17	0	1	36	0	0
ASV_1334	Bacteria	Proteobacteria	Gammaproteobacteria	Pseudomonadales	Pseudomonadaceae	Pseudomonas	unclassified	unclassified	unclassified	0	0	0	0	0	0	0	0	0	0	0	0	0	0	0	0	0	0	0	0	0	0	0	0	0	0	0	0	0	0	0	0	0	0	0	0	0	0	0	66
ASV_1335	Bacteria	Proteobacteria	Gammaproteobacteria	Pseudomonadales	Pseudomonadaceae	Pseudomonas	sp.	unclassified	PGPPP3	1	0	0	1	5	6	0	2	0	0	3	0	0	0	4	4	1	1	4	0	3	3	2	0	1	0	2	1	0	0	3	0	0	4	1	0	2	3	3	4
ASV_1336	Bacteria	Proteobacteria	Gammaproteobacteria	Pseudomonadales	Pseudomonadaceae	Pseudomonas	unclassified	unclassified	unclassified	0	13	2	0	0	48	0	0	0	0	0	0	0	0	0	0	0	0	0	0	0	0	0	0	0	0	6	0	0	0	0	0	0	0	5	0	0	0	0	0
ASV_1337	Bacteria	Proteobacteria	unclassified	unclassified	unclassified	unclassified	unclassified	unclassified	unclassified	0	0	0	0	0	0	34	26	3	3	3	4	0	0	0	0	0	0	0	0	0	0	0	0	0	0	0	0	0	0	0	1	0	0	0	0	0	0	0	0
ASV_1338	Bacteria	unclassified	unclassified	unclassified	unclassified	unclassified	unclassified	unclassified	unclassified	0	0	0	0	0	0	0	0	74	0	0	0	0	0	0	0	0	0	0	0	0	0	0	0	0	0	0	0	0	0	0	0	0	0	0	0	0	0	0	0
ASV_1339	Bacteria	Proteobacteria	unclassified	unclassified	unclassified	unclassified	unclassified	unclassified	unclassified	0	0	0	0	0	0	0	0	0	0	0	0	74	0	0	0	0	0	0	0	0	0	0	0	0	0	0	0	0	0	0	0	0	0	0	0	0	0	0	0
ASV_1340	Bacteria	Proteobacteria	Alphaproteobacteria	Rhizobiales	Hyphomicrobiaceae	Hyphomicrobium-like	sp.	unclassified	django-15	0	0	0	0	0	0	0	0	0	0	0	0	69	2	0	0	0	0	0	0	0	0	0	0	0	0	0	0	0	0	0	0	2	0	0	0	0	0	0	0
ASV_1341	Bacteria	Proteobacteria	Gammaproteobacteria	unclassified	unclassified	unclassified	unclassified	unclassified	unclassified	0	0	0	0	0	0	0	0	0	0	0	0	10	0	0	8	5	0	0	0	5	46	0	0	0	0	0	0	0	0	0	0	0	0	0	0	0	0	0	0
ASV_1342	Bacteria	Proteobacteria	Alphaproteobacteria	Rhizobiales	Hyphomicrobiaceae	Hyphomicrobium-like	sp.	unclassified	django-15	0	0	0	0	0	0	0	0	0	0	0	0	1	1	0	0	0	1	0	0	0	1	1	0	2	3	2	1	2	4	0	9	2	5	0	5	1	4	0	10
ASV_1343	Bacteria	Proteobacteria	Alphaproteobacteria	Rhizobiales	Hyphomicrobiaceae	Hyphomicrobium-like	sp.	unclassified	django-15	0	0	0	0	0	0	0	0	0	0	0	0	0	1	0	0	0	0	0	0	0	0	5	7	3	7	0	0	1	19	0	12	0	0	0	8	1	6	0	1
ASV_1344	Bacteria	Proteobacteria	Gammaproteobacteria	Pseudomonadales	Pseudomonadaceae	Pseudomonas	anguilliseptica	unclassified	DSM12111	0	0	0	0	0	0	0	0	0	0	0	0	0	0	35	0	0	0	0	0	0	0	0	0	0	0	6	0	2	0	0	0	1	8	14	0	0	0	0	4
ASV_1345	Bacteria	Proteobacteria	unclassified	unclassified	unclassified	unclassified	unclassified	unclassified	unclassified	0	0	0	0	0	0	0	0	0	0	0	0	0	0	1	0	0	0	0	7	0	0	1	0	0	0	0	0	19	0	0	0	0	0	0	0	0	0	0	45
ASV_1346	Bacteria	Proteobacteria	Gammaproteobacteria	Aeromonadales	Aeromonadaceae	Aeromonas	media	unclassified	unclassified	0	0	0	0	0	0	0	0	0	0	0	0	0	0	0	0	14	0	0	0	0	0	0	0	0	0	0	0	0	11	0	0	40	0	0	0	0	0	0	0
ASV_1347	Bacteria	Proteobacteria	Gammaproteobacteria	Pseudomonadales	Pseudomonadaceae	Pseudomonas	unclassified	unclassified	unclassified	0	0	0	0	0	0	0	0	0	0	0	0	0	0	0	0	0	0	0	1	0	0	0	3	5	0	0	4	24	4	5	0	0	1	0	0	1	0	0	16
ASV_1348	Bacteria	Proteobacteria	Betaproteobacteria	Nitrosomonadales	Nitrosomonadaceae	Nitrosomonas	ureae	unclassified	Nm10	0	73	0	0	0	0	0	0	0	0	0	0	0	0	0	0	0	0	0	0	0	0	0	0	0	0	0	0	0	0	0	0	0	0	0	0	0	0	0	0
ASV_1349	Bacteria	Proteobacteria	Gammaproteobacteria	unclassified	unclassified	unclassified	unclassified	unclassified	unclassified	0	0	0	0	0	5	0	0	0	0	0	0	0	0	0	0	0	0	0	0	0	0	0	0	0	0	0	24	0	0	0	0	0	2	0	0	0	0	0	41
ASV_1350	Bacteria	unclassified	unclassified	unclassified	unclassified	unclassified	unclassified	unclassified	unclassified	0	0	0	0	0	0	0	73	0	0	0	0	0	0	0	0	0	0	0	0	0	0	0	0	0	0	0	0	0	0	0	0	0	0	0	0	0	0	0	0
ASV_1351	Bacteria	unclassified	unclassified	unclassified	unclassified	unclassified	unclassified	unclassified	unclassified	0	0	0	0	0	0	0	0	0	0	0	0	0	2	0	0	0	0	15	3	0	5	0	0	9	0	3	0	0	7	2	0	0	0	0	12	0	0	1	0
ASV_1352	Bacteria	Proteobacteria	Gammaproteobacteria	Pseudomonadales	Pseudomonadaceae	Pseudomonas	grimontii	unclassified	BS2976	0	0	0	0	0	0	0	0	0	0	0	0	0	0	4	0	0	0	0	0	0	0	5	1	0	0	0	0	4	2	11	0	2	5	0	0	0	0	0	0
ASV_1353	Bacteria	Proteobacteria	Gp_DC1	unclassified	unclassified	unclassified	unclassified	unclassified	BR_Chassieu_2110_8289_19420	0	0	0	0	0	0	0	0	0	0	0	0	0	0	0	0	0	33	0	39	0	0	0	0	0	0	0	0	0	0	0	0	0	0	0	0	0	1	0	0
ASV_1354	Bacteria	Proteobacteria	Gammaproteobacteria	Pseudomonadales	Pseudomonadaceae	Pseudomonas	sp.	unclassified	PGPPP3	0	0	0	0	0	0	0	0	0	0	0	0	0	0	0	0	0	0	0	0	0	0	0	0	21	0	0	0	0	0	0	0	0	6	0	0	0	0	0	46
ASV_1355	Bacteria	Proteobacteria	unclassified	unclassified	unclassified	unclassified	unclassified	unclassified	unclassified	0	0	0	0	0	0	0	0	0	0	0	0	0	0	0	0	0	0	0	0	0	0	0	0	0	0	0	0	0	0	0	0	0	0	0	0	73	0	0	0
ASV_1356	Bacteria	Proteobacteria	Gammaproteobacteria	Aeromonadales	Aeromonadaceae	Aeromonas	veronii	unclassified	pamvotica	2	0	0	0	0	0	4	0	0	0	8	0	0	0	0	0	0	0	0	0	0	0	1	0	0	0	0	12	0	0	0	0	0	5	0	0	0	0	0	7
ASV_1357	Bacteria	Proteobacteria	Gammaproteobacteria	unclassified	unclassified	unclassified	unclassified	unclassified	unclassified	0	0	15	34	0	23	0	0	0	0	0	0	0	0	0	0	0	0	0	0	0	0	0	0	0	0	0	0	0	0	0	0	0	0	0	0	0	0	0	0
ASV_1358	Bacteria	Proteobacteria	Gammaproteobacteria	unclassified	unclassified	unclassified	unclassified	unclassified	unclassified	0	0	11	51	0	8	0	0	0	0	0	0	0	2	0	0	0	0	0	0	0	0	0	0	0	0	0	0	0	0	0	0	0	0	0	0	0	0	0	0
ASV_1359	Bacteria	Proteobacteria	Gammaproteobacteria	unclassified	unclassified	unclassified	unclassified	unclassified	unclassified	0	0	0	0	0	0	1	0	0	0	0	0	0	0	0	0	0	0	0	0	0	0	0	0	0	0	0	0	0	0	0	0	1	0	0	0	0	0	58	0
ASV_1360	Bacteria	Proteobacteria	Betaproteobacteria	Nitrosomonadales	Nitrosomonadaceae	Nitrosomonas	sp.	unclassified	Is79A3	0	0	0	0	0	0	0	0	0	0	0	0	44	0	0	0	0	0	2	0	0	0	0	1	0	0	0	0	0	2	0	10	0	0	3	0	1	0	0	0
ASV_1361	Bacteria	Proteobacteria	Betaproteobacteria	Nitrosomonadales	Nitrosomonadaceae	Nitrosomonas	sp.	unclassified	Is79A3	0	0	0	0	0	0	0	0	0	0	0	0	2	0	0	0	0	28	0	0	0	0	0	0	0	1	0	0	0	0	0	0	0	0	35	0	0	0	0	0
ASV_1362	Bacteria	Proteobacteria	Gammaproteobacteria	Pseudomonadales	Pseudomonadaceae	Pseudomonas	sp.	unclassified	S09G	0	0	0	0	0	0	0	0	0	0	0	0	0	0	72	0	0	0	0	0	0	0	0	0	0	0	0	0	0	0	0	0	0	0	0	0	0	0	0	0
ASV_1363	Bacteria	Proteobacteria	Gammaproteobacteria	Pseudomonadales	Pseudomonadaceae	Pseudomonas	sp.	unclassified	S09G	0	0	0	0	0	0	0	0	0	0	0	0	0	0	5	0	0	0	0	0	0	0	0	0	0	0	0	0	66	0	1	0	0	0	0	0	0	0	0	0
ASV_1364	Bacteria	Proteobacteria	Gammaproteobacteria	Pseudomonadales	Pseudomonadaceae	Pseudomonas	unclassified	unclassified	unclassified	0	0	0	0	0	0	0	0	0	0	0	0	0	0	1	0	0	0	0	0	0	0	32	0	0	0	0	0	0	0	37	0	0	0	0	0	0	0	0	0
ASV_1365	Bacteria	Proteobacteria	unclassified	unclassified	unclassified	unclassified	unclassified	unclassified	unclassified	0	0	0	0	0	0	0	0	0	0	0	0	0	0	1	0	0	0	0	0	0	0	0	0	19	0	0	0	0	0	0	0	0	0	0	0	0	0	0	0
ASV_1366	Bacteria	Proteobacteria	Alphaproteobacteria	Rhizobiales	Hyphomicrobiaceae	Hyphomicrobium-like	sp.	unclassified	django-15	0	0	0	0	0	0	0	0	0	0	0	0	0	0	0	1	0	0	0	0	0	0	0	14	4	2	0	1	0	11	0	10	0	0	0	7	0	11	0	1
ASV_1367	Bacteria	Proteobacteria	Alphaproteobacteria	Rhizobiales	Hyphomicrobiaceae	Hyphomicrobium-like	sp.	unclassified	django-15	0	0	0	0	0	0	0	0	0	0	0	0	0	0	0	0	0	0	0	0	0	0	0	15	3	17	0	0	1	7	1	5	0	0	0	13	2	8	0	0
ASV_1368	Bacteria	Proteobacteria	Gammaproteobacteria	Pseudomonadales	Pseudomonadaceae	Pseudomonas	unclassified	unclassified	unclassified	0	0	0	0	0	0	0	0	0	0	0	0	0	0	0	0	0	0	0	0	0	0	0	0	0	0	0	72	0	0	0	0	0	0	0	0	0	0	0	0
ASV_1369	Bacteria	Proteobacteria	Gammaproteobacteria	Aeromonadales	Aeromonadaceae	Aeromonas	sp.	unclassified	unclassified	0	0	0	0	0	0	0	0	0	0	0	0	0	0	0	0	0	0	0	0	0	0	0	0	0	0	0	57	0	0	0	0	0	0	0	0	0	0	0	2
ASV_1370	Bacteria	Proteobacteria	Gammaproteobacteria	Pseudomonadales	Pseudomonadaceae	Pseudomonas	anguilliseptica	unclassified	DSM12111	0	0	0	0	0	0	0	0	0	0	0	0	0	0	0	0	0	0	0	0	0	0	0	0	0	0	0	0	0	0	0	0	0	0	72	0	0	0	0	0
ASV_1371	Bacteria	Proteobacteria	Gammaproteobacteria	Pseudomonadales	Pseudomonadaceae	Pseudomonas	anguilliseptica	unclassified	DSM12111	0	0	0	0	0	0	0	0	0	0	0	0	0	0	0	0	0	0	0	0	0	0	0	0	0	0	0	0	0	0	0	0	0	0	0	0	0	0	0	0
ASV_1372	Bacteria	Proteobacteria	unclassified	unclassified	unclassified	unclassified	unclassified	unclassified	unclassified	0	29	0	0	26	16	0	0	0	0	0	0	0	0	0	0	0	0	0	0	0	0	0	0	0	0	0	0	0	0	0	0	0	0	0	0	0	0	0	0
ASV_1373	Bacteria	Proteobacteria	Gammaproteobacteria	Pseudomonadales	Pseudomonadaceae	Pseudomonas	aeb-RUginosa	unclassified	unclassified	0	0	71	0	0	0	0	0	0	0	0	0	0	0	0	0	0	0	0	0	0	0	0	0	0	0	0	0	0	0	0	0	0	0	0	0	0	0	0	0
ASV_1374	Bacteria	Proteobacteria	Gammaproteobacteria	Pseudomonadales	Pseudomonadaceae	Pseudomonas	sp.	unclassified	PGPPP3	0	0	0	0	0	36	0	0	0	0	1	0	0	0	0	0	0	0	0	0	5	1	3	0	0	14	0	0	0	0	0	0	0	0	0	0	0	3	0	1
ASV_1375	Bacteria	unclassified	unclassified	unclassified	unclassified	unclassified	unclassified	unclassified	django-9	0	0	0	0	0	0	0	0	0	0	0	0	0	0	0	29	0	0	32	0	0	0	0	0	0	0	0	0	0	0	0	0	0	0	0	0	0	0	0	0
ASV_1376	Bacteria	Proteobacteria	Gammaproteobacteria	unclassified	unclassified	unclassified	unclassified	unclassified	unclassified	0	0	0	0	0	0	0	0	0	0	0	0	0	0	0	2	0	42	0	0	1	1	0	0	1	0	0	0	0	0	6	0	0	0	0	7	0	7	0	0
ASV_1377	Bacteria	Proteobacteria	Alphaproteobacteria	Rhizobiales	Hyphomicrobiaceae	Hyphomicrobium-like	sp.	unclassified	django-15	0	0	0	0	0	0	0	0	0	0	0	0	0	0	0	1	0	0	0	0	0	0	0	12	2	7	0	0	0	10	4	4	0	1	0	4	0	11	0	0
ASV_1378	Bacteria	Proteobacteria	Gammaproteobacteria	Aeromonadales	Aeromonadaceae	Aeromonas	sobria	unclassified	8005	0	0	0	0	0	0	0	0	0	0	0	0	0	0	0	0	0	0	0	0	0	0	62	0	0	0	0	0	0	0	0	0	0	3	0	0	0	0	0	0
ASV_1379	Bacteria	Proteobacteria	Gammaproteobacteria	Aeromonadales	Aeromonadaceae	Aeromonas	sobria	unclassified	8005	0	0	0	0	0	0	0	0	0	0	0	0	0	0	0	0	0	0	0	0	0	0	59	0	0	0	0	7	0	0	5	0	0	0	0	0	0	0	0	0
ASV_1380	Bacteria	Proteobacteria	Gammaproteobacteria	Pseudomonadales	Pseudomonadaceae	Pseudomonas	unclassified	unclassified	unclassified	0	0	0	0	0	0	0	0	0	0	0	0	0	0	0	0	0	0	0	0	0	0	0	0	0	0	0	4	0	0	0	0	0	0	52	0	0	0	0	8
ASV_1381	Bacteria	Proteobacteria	Gammaproteobacteria	unclassified	unclassified	unclassified	unclassified	unclassified	unclassified	0	0	0	0	0	0	0	0	0	0	0	0	0	0	0	0	0	0	0	0	0	0	0	0	0	0	0	2	0	0	0	0	0	2	0	30	10	2	0	22
ASV_1382	Bacteria	Proteobacteria	Gammaproteobacteria	Pseudomonadales	Pseudomonadaceae	Pseudomonas	putida	unclassified	CBB5	0	0	0	0	0	0	0	0	0	0	0	0	0	0	0	0	0	0	0	0	0	0	0	0	0	0	0	0	45	2	0	0	0	0	4	0	0	0	0	0
ASV_1383	Bacteria	Proteobacteria	Gammaproteobacteria	unclassified	unclassified	unclassified	unclassified	unclassified	unclassified	0	70	0	0	0	0	0	0	0	0	0	0	0	0	0	0	0	0	0	0	0	0	0	0	0	0	0	0	0	0	0	0	0	0	0	0	0	0	0	0
ASV_1384	Bacteria	Proteobacteria	Gammaproteobacteria	Pseudomonadales	Pseudomonadaceae	Pseudomonas	sp.	unclassified	PGPPP3	0	0	0	0	31	7	0	0	0	0	0	0	0	1	0	0	2	0	0	0	19	0	1	0	0	0	0	0	0	0	0	0	2	0	6	0	0	0	0	0
ASV_1385	Bacteria	Proteobacteria	Gammaproteobacteria	unclassified	unclassified	unclassified	unclassified	unclassified	unclassified	0	0	0	0	0	0	0	0	0	0	0	70	0	0	0	0	0	0	0	0	0	0	0	0	0	0	0	0	0	0	0	0	0	0	0	0	0	0	0	0
ASV_1386	Bacteria	Proteobacteria	Gammaproteobacteria	Xanthomonadales	Xanthomonadaceae	Luteimonas	tolerans	unclassified	UM1	0	0	0	0	0	0	0	0	0	0	0	0	70	0	0	0	0	0	0	0	0	0	0	0	0	0	0	0	0	0	0	0	0	0	0	0	0	0	0	0
ASV_1387	Bacteria	Proteobacteria	Gammaproteobacteria	Pseudomonadales	Pseudomonadaceae	unclassified	unclassified	unclassified	unclassified	0	0	0	0	0	0	0	0	0	0	0	0	0	35	10	0	0	0	0	0	0	0	0	0	0	0	14	0	0	0	0	0	0	9	0	0	0	0	0	0
ASV_1388	Bacteria	Proteobacteria	Alphaproteobacteria	Rhizobiales	Hyphomicrobiaceae	unclassified	unclassified	unclassified	unclassified	0	0	0	0	0	0	0	0	0	0	0	0	0	0	69	0	0	0	0	0	0	0	0	0	0	0	0	0	0	0	0	0	0	0	0	0	1	0	0	0
ASV_1389	Bacteria	Proteobacteria	unclassified	unclassified	unclassified	unclassified	unclassified	unclassified	unclassified	0	0	0	0	0	0	0	0	0	0	0	0	0	0	0	0	0	0	0	70	0	0	0	0	0	0	0	0	0	0	0	0	0	0	0	0	0	0	0	0
ASV_1390	Bacteria	Proteobacteria	unclassified	unclassified	unclassified	unclassified	unclassified	unclassified	unclassified	0	0	0	0	0	0	0	0	0	0	0	0	0	0	0	0	0	0	0	2	0	0	0	12	2	16	0	0	0	0	0	14	3	0	10	1	0	1	0	8
ASV_1391	Bacteria	Proteobacteria	unclassified	unclassified	unclassified	unclassified	unclassified	unclassified	unclassified	0	0	0	0	0	0	0	0	0	0	0	0	0	0	0	0	0	0	0	0	70	0	0	0	0	0	0	0	0	0	0	0	0	0	0	0	0	0	0	0
ASV_1392	Bacteria	unclassified	unclassified	unclassified	unclassified	unclassified	unclassified	unclassified	django-7	0	0	0	0	0	0	0	0	0	0	0	0	0	0	0	0	0	0	0	0	0	70	0	0	0	0	0	0	0	0	0	0	0	0	0	0	0	0	0	0
ASV_1393	Bacteria	Proteobacteria	Gammaproteobacteria	Aeromonadales	Aeromonadaceae	Aeromonas	sobria	unclassified	8005	0	0	0	0	0	0	0	0	0	0	0	0	0	0	0	0	0	0	0	0	0	0	70	0	0	0	0	0	0	0	0	0	0	0	0	0	0	0	0	0
ASV_1394	Bacteria	Proteobacteria	Gammaproteobacteria	Aeromonadales	Aeromonadaceae	Aeromonas	unclassified	unclassified	unclassified	0	0	0	0	0	0	0	0	0	0	0	0	0	0	0	0	0	0	0	0	0	0	70	0	0	0	0	0	0	0	0	0	0	0	0	0	0	0	0	0
ASV_1395	Bacteria	Proteobacteria	Gammaproteobacteria	Aeromonadales	Aeromonadaceae	Aeromonas	hydrophila	hydrophila	LMG2844	0	0	0	0	0	0	0	0	0	0	0	0	0	0	0	0	0	0	0	0	0	0	0	0	0	0	57	2	0	0	0	0	0	0	0	0	0	0	0	0
ASV_1396	Bacteria	Proteobacteria	Gammaproteobacteria	Pseudomonadales	Pseudomonadaceae	Pseudomonas	fluorescens	unclassified	C3	0	0	0	0	0	0	0	0	0	0	0	0	0	0	0	0	0	0	0	0	0	0	0	0	0	0	0	0	0	0	69	0	0	0	0	0	0	0	0	0
ASV_1397	Bacteria	Proteobacteria	Gammaproteobacteria	unclassified	unclassified	unclassified	unclassified	unclassified	unclassified	0	3	0	0	1	0	25	6	16	8	2	8	0	0	0	0	0	0	0	0	0	0	0	0	0	0	0	0	0	0	0	0	0	0	0	0	0	0	0	0
ASV_1398	Bacteria	Proteobacteria	Gammaproteobacteria	Xanthomonadales	Xanthomonadaceae	Stenotrophomonas	unclassified	unclassified	unclassified	0	0	0	0	0	3	0	0	0	0	0	0	0	0	29	0	2	0	0	0	0	10	0	0	1	0	18	0	0	0	0	0	0	0	0	0	0	0	0	0
ASV_1399	Bacteria	Proteobacteria	unclassified	unclassified	unclassified	unclassified	unclassified	unclassified	unclassified	0	0	0	0	0	0	4	3	5	2	10	45	0	0	0	0	0	0	0	0	0	0	0	0	0	0	0	0	0	0	0	0	0	0	0	0	0	0	0	0
ASV_1400	Bacteria	Proteobacteria	Gammaproteobacteria	Pseudomonadales	Pseudomonadaceae	Pseudomonas	anguilliseptica	unclassified	DSM12111	0	0	0	0	0	0	0	0	0	0	0	0	0	64	2	0	0	0	0	0	0	0	0	0	1	0	0	2	0	0	0	0	0	0	0	0	0	0	0	0
ASV_1401	Bacteria	Proteobacteria	unclassified	unclassified	unclassified	unclassified	unclassified	unclassified	unclassified	0	0	0	0	0	0	0	0	0	0	0	0	0	12	0	0	16	0	0	32	5	0	0	0	0	0	0	0	0	0	0	0	0	0	4	0	0	0	0	0
ASV_1402	Bacteria	Proteobacteria	Gammaproteobacteria	Pseudomonadales	Pseudomonadaceae	Pseudomonas	unclassified	unclassified	unclassified	0	0	0	0	0	0	0	0	0	0	0	0	0	0	0	2	0	0	0	0	0	0	67	0	0	0	0	0	0	0	0	0	0	0	0	0	0	0	0	0
ASV_1403	Bacteria	Proteobacteria	Gammaproteobacteria	Aeromonadales	Aeromonadaceae	Aeromonas	unclassified	unclassified	unclassified	0	0	0	0	0	0	0	0	0	0	0	0	0	0	0	0	22	0	0	0	0	0	0	0	0	0	11	2	0	13	0	0	0	21	0	0	0	0	0	0
ASV_1404	Bacteria	Proteobacteria	Gammaproteobacteria	Pseudomonadales	Pseudomonadaceae	Pseudomonas	anguilliseptica	unclassified	DSM12111	0	0	0	0	0	0	0	0	0	0	0	0	0	0	0	0	0	0	0	0	0	0	0	0	0	0	0	0	13	0	0	0	0	0	0	0	56	0	0	0
ASV_1405	Bacteria	Proteobacteria	Gammaproteobacteria	Pseudomonadales	Pseudomonadaceae	Pseudomonas	unclassified	unclassified	unclassified	0	0	0	0	0	0	0	0	0	0	0	0	0	0	0	0	0	0	0	0	0	0	0	0	0	0	0	0	8	0	10	0	0	0	50	0	0	0	0	1
ASV_1406	Bacteria	Proteobacteria	Gammaproteobacteria	Pseudomonadales	Pseudomonadaceae	Pseudomonas	unclassified	unclassified	unclassified	0	0	0	0	0	0	0	0	0	0	0	0	0	0	0	0	0	0	0	0	0	0	0	0	0	0	0	0	0	0	0	0	46	0	0	0	0	0	0	0
ASV_1407	Bacteria	Proteobacteria	Gammaproteobacteria	Pseudomonadales	Pseudomonadaceae	Pseudomonas	unclassified	unclassified	unclassified	0	0	0	0	0	0	0	0	0	0	0	0	0	0	0	0	0	0	0	0	0	0	0	0	0	0	0	0	0	0	0	0	0	0	69	0	0	0	0	0
ASV_1408	Bacteria	Proteobacteria	Gammaproteobacteria	Aeromonadales	Aeromonadaceae	Aeromonas	sp.	unclassified	unclassified	0	0	0	0	0	0	0	0	0	0	0	0	0	8	0	0	0	0	0	0	0	0	0	0	0	0	8	9	9	0	0	0	3	0	0	0	0	0	0	22
ASV_1409	Bacteria	Proteobacteria	unclassified	unclassified	unclassified	unclassified	unclassified	unclassified	unclassified	0	0	0	0	0	0	0	0	0	0	0	0	0	6	0	0	0	0	0	1	0	0	6	0	0	1	0	10	1	0	2	1	10	1	0	3	7	0	1	0
ASV_1410	Bacteria	Proteobacteria	Gammaproteobacteria	Pseudomonadales	Pseudomonadaceae	Pseudomonas	unclassified	unclassified	unclassified	0	0	0	0	0	0	0	0	0	0	0	0	0	0	10	0	0	0	0	0	0	0	0	0	0	0	0	0	0	0	0	0	0	0	58	0	0	0	0	0
ASV_1411	Bacteria	Proteobacteria	unclassified	unclassified	unclassified	unclassified	unclassified	unclassified	unclassified	0	0	0	0	0	0	0	0	0	0	0	0	0	0	0	0	0	68	0	0	0	0	0	0	0	0	0	0	0	0	0	0	0	0	0	0	0	0	0	0
ASV_1412	Bacteria	unclassified	unclassified	unclassified	unclassified	unclassified	unclassified	unclassified	unclassified	0	0	0	0	0	0	0	0	0	0	0	0	0	0	0	0	0	0	66	0	0	0	0	2	0	0	0	0	0	0	0	0	0	0	0	0	0	0	0	0
ASV_1413	Bacteria	Proteobacteria	Gammaproteobacteria	Aeromonadales	Aeromonadaceae	Aeromonas	Gp_CI1	unclassified	BR_Chassieu_1114_22170_18303	0	0	0	0	0	0	0	0	0	0	0	0	0	0	0	0	0	0	0	0	0	0	16	0	0	0	28	1	0	6	0	0	0	0	0	0	0	0	0	0
ASV_1414	Bacteria	Proteobacteria	Gammaproteobacteria	Aeromonadales	Aeromonadaceae	Aeromonas	sp.	unclassified	unclassified	0	0	0	0	0	0	0	0	0	0	0	0	0	0	0	0	0	0	0	0	0	0	0	0	0	2	7	0	5	0	4	0	0	0	0	0	0	0	0	26
ASV_1415	Bacteria	Proteobacteria	Gammaproteobacteria	unclassified	unclassified	unclassified	unclassified	unclassified	unclassified	0	0	0	0	0	0	0	0	0	0	0	0	0	0	0	0	0	0	0	0	0	0	0	0	0	1	0	0	0	2	10	0	0	0	0	0	0	0	0	0
ASV_1416	Bacteria	Proteobacteria	Gammaproteobacteria	Aeromonadales	Aeromonadaceae	Aeromonas	sp.	unclassified	unclassified	0	0	0	0	0	0	0	0	0	0	0	0	0	0	0	0	0	0	0	0	0	0	0	0	0	0	0	3	0	0	0	0	0	0	0	0	0	0	0	2
ASV_1417	Bacteria	Proteobacteria	unclassified	unclassified	unclassified	unclassified	unclassified	unclassified	unclassified	0	0	1	0	0	0	0	0	0	0	0	0	0	0	0	0	4	49	0	0	0	0	0	0	0	0	12	0	0	0	0	0	0	0	0	0	0	0	0	0
ASV_1418	Bacteria	Proteobacteria	Gammaproteobacteria	Aeromonadales	Aeromonadaceae	Aeromonas	sobria	unclassified	8005	0	0	0	10	0	0	0	0	0	0	0	0	0	32	0	0	2	0	0	0	5	0	0	0	0	0	0	5	3	0	4	0	0	5	0	0	0	0	0	0
ASV_1419	Bacteria	Proteobacteria	Alphaproteobacteria	Rhizobiales	Hyphomicrobiaceae	Hyphomicrobium-like	sp.	unclassified	django-15	0	0	0	0	0	0	0	0	0	0	0	0	0	14	1	0	0	0	0	0	0	0	3	5	4	7	0	2	0	5	1	4	0	0	0	15	1	2	2	0
ASV_1420	Bacteria	Proteobacteria	Gammaproteobacteria	Pseudomonadales	Pseudomonadaceae	Pseudomonas	sp.	unclassified	S09G	0	0	0	0	0	0	0	0	0	0	0	0	0	0	25	0	0	0	0	0	0	0	0	0	0	0	0	0	0	0	42	0	0	0	0	0	0	0	0	0
ASV_1421	Bacteria	Proteobacteria	Gammaproteobacteria	Pseudomonadales	Pseudomonadaceae	Pseudomonas	unclassified	unclassified	unclassified	0	0	0	0	0	0	0	0	0	0	0	0	0	0	24	0	0	0	0	0	0	0	0	0	0	0	0	43	0	0	0	0	0	0	0	0	0	0	0	0
ASV_1422	Bacteria	Proteobacteria	Gammaproteobacteria	Pseudomonadales	Pseudomonadaceae	Pseudomonas	unclassified	unclassified	unclassified	0	0	0	0	0	0	0	0	0	0	0	0	0	0	1	0	9	0	0	0	0	0	0	0	0	0	0	0	17	0	0	0	31	0	2	0	0	0	0	0
ASV_1423	Bacteria	Proteobacteria	Gammaproteobacteria	Pseudomonadales	Pseudomonadaceae	Pseudomonas	unclassified	unclassified	unclassified	0	0	0	0	0	0	0	0	0	0	0	0	0	0	0	0	1	0	0	0	0	0	0	0	0	0	0	0	0	0	0	0	0	0	0	0	0	0	0	0
ASV_1424	Bacteria	unclassified	unclassified	unclassified	unclassified	unclassified	unclassified	unclassified	unclassified	0	0	0	0	0	0	0	0	0	0	0	0	0	0	0	0	0	67	0	0	0	0	0	0	0	0	0	0	0	0	0	0	0	0	0	0	0	0	0	0
ASV_1425	Bacteria	Proteobacteria	unclassified	unclassified	unclassified	unclassified	unclassified	unclassified	unclassified	0	0	0	0	0	0	0	0	0	0	0	0	0	0	0	0	0	0	6	0	0	0	0	0	0	0	0	0	3	0	0	0	0	0	58	0	0	0	0	0
ASV_1426	Bacteria	Proteobacteria	Gammaproteobacteria	unclassified	unclassified	unclassified	unclassified	unclassified	unclassified	0	0	0	0	0	0	0	0	0	0	0	0	0	0	0	0	0	0	0	0	0	0	0	4	9	1	0	0	0	6	0	6	0	0	0	0	0	13	0	0
ASV_1427	Bacteria	Proteobacteria	unclassified	unclassified	unclassified	unclassified	unclassified	unclassified	unclassified	6	41	1	0	10	0	0	8	0	0	0	0	0	0	0	0	0	0	0	0	0	0	0	0	0	0	0	0	0	0	0	0	0	0	0	0	0	0	0	0
ASV_1428	Bacteria	Proteobacteria	Gammaproteobacteria	Pseudomonadales	Pseudomonadaceae	Pseudomonas	gessab-RDii	unclassified	BS2982	0	23	0	0	0	0	0	0	0	0	0	0	0	0	0	0	0	0	0	0	0	0	0	0	0	0	0	2	40	0	0	0	0	0	0	0	0	0	0	1
ASV_1429	Bacteria	Proteobacteria	Gammaproteobacteria	Pseudomonadales	Pseudomonadaceae	Pseudomonas	unclassified	unclassified	unclassified	0	0	0	0	0	0	0	64	0	0	2	0	0	0	0	0	0	0	0	0	0	0	0	0	0	0	0	0	0	0	0	0	0	0	0	0	0	0	0	0
ASV_1430	Bacteria	Proteobacteria	Gammaproteobacteria	Pseudomonadales	Pseudomonadaceae	Pseudomonas	anguilliseptica-like	unclassified	Hsa28	0	0	0	0	0	0	0	0	0	2	64	0	0	0	0	0	0	0	0	0	0	0	0	0	0	0	0	0	0	0	0	0	0	0	0	0	0	0	0	0
ASV_1431	Bacteria	Proteobacteria	Gammaproteobacteria	Pseudomonadales	Pseudomonadaceae	Pseudomonas	unclassified	unclassified	unclassified	0	0	0	0	0	0	0	0	0	0	0	0	0	0	19	0	0	0	0	0	0	0	0	0	0	0	0	0	45	0	0	0	0	0	0	0	0	0	0	2
ASV_1432	Bacteria	Proteobacteria	Gammaproteobacteria	Pseudomonadales	Pseudomonadaceae	Pseudomonas	unclassified	unclassified	unclassified	0	0	0	0	0	0	0	0	0	0	0	0	0	0	15	0	0	0	0	0	0	0	0	0	40	0	0	0	11	0	0	0	0	0	0	0	0	0	0	0
ASV_1433	Bacteria	Proteobacteria	Gp_CH	unclassified	unclassified	unclassified	unclassified	unclassified	BR_Chassieu_2114_13932_19549	0	0	0	0	0	0	0	0	0	0	0	0	0	0	0	0	0	50	0	16	0	0	0	0	0	0	0	0	0	0	0	0	0	0	0	0	0	0	0	0
ASV_1434	Bacteria	unclassified	unclassified	unclassified	unclassified	unclassified	unclassified	unclassified	django-7	0	0	0	0	0	0	0	0	0	0	0	0	0	0	0	0	0	0	0	0	66	0	0	0	0	0	0	0	0	0	0	0	0	0	0	0	0	0	0	0
ASV_1435	Bacteria	Proteobacteria	unclassified	unclassified	unclassified	unclassified	unclassified	unclassified	unclassified	0	0	0	0	0	0	0	0	0	0	0	0	0	0	0	0	0	0	0	0	0	0	4	0	0	0	18	0	0	0	0	2	0	0	0	0	0	0	0	0
ASV_1436	Bacteria	Proteobacteria	Gammaproteobacteria	Pseudomonadales	Pseudomonadaceae	Pseudomonas	unclassified	unclassified	unclassified	0	0	0	0	0	0	0	0	0	0	0	0	0	0	0	0	0	0	0	0	0	0	0	0	47	0	9	0	0	0	1	0	0	1	0	0	0	1	0	0
ASV_1437	Bacteria	Proteobacteria	unclassified	unclassified	unclassified	unclassified	unclassified	unclassified	unclassified	0	0	0	0	0	0	0	0	0	0	0	0	0	0	0	0	0	0	0	0	0	0	0	0	0	0	66	0	0	0	0	0	0	0	0	0	0	0	0	0
ASV_1438	Bacteria	Proteobacteria	Gammaproteobacteria	Pseudomonadales	Pseudomonadaceae	Pseudomonas	synxantha	unclassified	NBRC3913	0	0	0	0	0	0	0	0	0	0	0	0	0	0	0	0	0	0	0	0	0	0	0	0	0	0	1	0	1	49	0	0	0	15	0	0	0	0	0	0
ASV_1439	Bacteria	Proteobacteria	unclassified	unclassified	unclassified	unclassified	unclassified	unclassified	unclassified	0	0	65	0	0	0	0	0	0	0	0	0	0	0	0	0	0	0	0	0	0	0	0	0	0	0	0	0	0	0	0	0	0	0	0	0	0	0	0	0
ASV_1440	Bacteria	Proteobacteria	Gammaproteobacteria	Alteromonadales	Shewanellaceae	Shewanella	baltica	unclassified	OS155	0	0	0	0	65	0	0	0	0	0	0	0	0	0	0	0	0	0	0	0	0	0	0	0	0	0	0	0	0	0	0	0	0	0	0	0	0	0	0	0
ASV_1441	Bacteria	Proteobacteria	Gammaproteobacteria	unclassified	unclassified	unclassified	unclassified	unclassified	unclassified	0	0	0	0	51	0	0	1	0	0	0	0	0	0	0	0	0	0	0	0	7	0	0	0	0	0	0	0	0	0	0	0	0	0	0	0	1	0	0	0
ASV_1442	Bacteria	Proteobacteria	Gammaproteobacteria	unclassified	unclassified	unclassified	unclassified	unclassified	unclassified	0	0	0	0	0	0	52	0	0	0	0	0	0	0	2	0	0	0	0	11	0	0	0	0	0	0	0	0	0	0	0	0	0	0	0	0	0	0	0	0
ASV_1443	Bacteria	Proteobacteria	Gammaproteobacteria	unclassified	unclassified	unclassified	unclassified	unclassified	unclassified	0	0	0	0	0	0	0	0	0	65	0	0	0	0	0	0	0	0	0	0	0	0	0	0	0	0	0	0	0	0	0	0	0	0	0	0	0	0	0	0
ASV_1444	Bacteria	Proteobacteria	Gammaproteobacteria	Aeromonadales	Aeromonadaceae	Aeromonas	unclassified	unclassified	unclassified	0	0	0	0	0	0	0	0	0	28	12	0	0	0	0	0	0	0	0	0	0	0	0	0	0	0	0	25	0	0	0	0	0	0	0	0	0	0	0	0
ASV_1445	Bacteria	Proteobacteria	Gammaproteobacteria	Pseudomonadales	Pseudomonadaceae	Pseudomonas	anguilliseptica-like	unclassified	Hsa28	0	0	0	0	0	0	0	0	0	0	65	0	0	0	0	0	0	0	0	0	0	0	0	0	0	0	0	0	0	0	0	0	0	0	0	0	0	0	0	0
ASV_1446	Bacteria	Proteobacteria	unclassified	unclassified	unclassified	unclassified	unclassified	unclassified	unclassified	0	0	0	0	0	0	0	0	0	0	0	0	65	0	0	0	0	0	0	0	0	0	0	0	0	0	0	0	0	0	0	0	0	0	0	0	0	0	0	0
ASV_1447	Bacteria	Proteobacteria	unclassified	unclassified	unclassified	unclassified	unclassified	unclassified	unclassified	0	0	0	0	0	0	0	0	0	0	0	0	64	0	0	0	0	0	0	0	0	1	0	0	0	0	0	0	0	0	0	0	0	0	0	0	0	0	0	0
ASV_1448	Bacteria	Proteobacteria	Gammaproteobacteria	Xanthomonadales	unclassified	unclassified	unclassified	unclassified	unclassified	0	0	0	0	0	0	0	0	0	0	0	0	7	0	1	6	1	0	3	7	23	8	0	0	2	0	0	0	1	0	0	0	0	0	0	0	2	0	0	0
ASV_1449	Bacteria	Proteobacteria	Gammaproteobacteria	unclassified	unclassified	unclassified	unclassified	unclassified	unclassified	0	0	0	0	0	0	0	0	0	0	0	0	7	7	0	0	0	26	0	0	0	0	0	0	0	0	0	0	0	0	0	0	0	7	0	0	18	0	0	0
ASV_1450	unclassified	unclassified	unclassified	unclassified	unclassified	unclassified	unclassified	unclassified	unclassified	0	0	0	0	0	0	0	0	0	0	0	0	0	23	2	0	17	0	0	0	0	18	0	0	0	0	0	0	0	0	0	0	0	0	0	0	5	0	0	0
ASV_1451	Bacteria	Proteobacteria	Gammaproteobacteria	Pseudomonadales	Pseudomonadaceae	Pseudomonas	unclassified	unclassified	unclassified	0	0	0	0	0	0	0	0	0	0	0	0	0	0	20	0	0	0	0	0	0	0	0	0	0	0	0	0	34	5	6	0	0	0	0	0	0	0	0	0
ASV_1452	Bacteria	Proteobacteria	Gammaproteobacteria	Pseudomonadales	Pseudomonadaceae	Pseudomonas	anguilliseptica	unclassified	BR_Chassieu_1102_22880_17448	0	0	0	0	0	0	0	0	0	0	0	0	0	0	10	0	0	0	0	0	0	0	0	0	0	0	0	0	0	0	39	0	0	0	0	1	0	0	0	15
ASV_1453	Bacteria	Proteobacteria	Gammaproteobacteria	Pseudomonadales	Pseudomonadaceae	Pseudomonas	unclassified	unclassified	unclassified	0	0	0	0	0	0	0	0	0	0	0	0	0	0	0	0	1	0	0	0	46	0	0	0	16	0	0	0	0	0	0	0	0	1	0	0	0	0	0	1
ASV_1454	Bacteria	Proteobacteria	Gammaproteobacteria	Aeromonadales	Aeromonadaceae	Aeromonas	sp.	unclassified	bpoe1152	0	0	0	0	0	0	0	0	0	0	0	0	0	0	0	0	0	0	1	0	0	0	2	0	0	0	3	9	0	0	0	0	1	5	0	0	0	0	0	2
ASV_1455	Bacteria	Proteobacteria	Betaproteobacteria	Nitrosomonadales	Nitrosomonadaceae	Nitrosomonas	oligotropha	unclassified	unclassified	0	0	0	0	0	0	0	0	0	0	0	0	0	0	0	0	0	0	0	0	0	65	0	0	0	0	0	0	0	0	0	0	0	0	0	0	0	0	0	0
ASV_1456	Bacteria	Proteobacteria	Gammaproteobacteria	Pseudomonadales	Pseudomonadaceae	Pseudomonas	putida	unclassified	CBB5	0	0	0	0	0	0	0	0	0	0	0	0	0	0	0	0	0	0	0	0	0	0	0	0	0	0	0	0	28	0	0	0	0	0	0	0	0	0	0	0
ASV_1457	Bacteria	Proteobacteria	Gammaproteobacteria	Pseudomonadales	Pseudomonadaceae	Pseudomonas	unclassified	unclassified	unclassified	0	0	0	0	0	0	0	0	0	0	0	0	0	0	0	0	0	0	0	0	0	0	0	0	0	0	0	0	0	0	0	0	0	0	0	0	0	0	0	0
ASV_1458	Bacteria	Proteobacteria	Gammaproteobacteria	Pseudomonadales	Pseudomonadaceae	Pseudomonas	unclassified	unclassified	unclassified	50	0	0	0	0	0	0	0	0	0	0	0	0	0	0	0	0	0	14	0	0	0	0	0	0	0	0	0	0	0	0	0	0	0	0	0	0	0	0	0
ASV_1459	Bacteria	Proteobacteria	Gammaproteobacteria	Xanthomonadales	Xanthomonadaceae	Pseudoxanthomonas	unclassified	unclassified	unclassified	7	16	5	3	2	5	0	0	0	0	0	0	0	0	0	0	0	0	0	0	0	0	0	0	0	0	0	0	0	0	0	0	0	0	0	0	0	0	26	0
ASV_1460	Bacteria	Proteobacteria	Gammaproteobacteria	Xanthomonadales	Xanthomonadaceae	Stenotrophomonas	terrae	unclassified	DSM18941	0	36	0	12	0	12	0	0	0	0	0	0	1	0	1	0	2	0	0	0	0	0	0	0	0	0	0	0	0	0	0	0	0	0	0	0	0	0	0	0
ASV_1461	Bacteria	Proteobacteria	Gammaproteobacteria	unclassified	unclassified	unclassified	unclassified	unclassified	unclassified	0	0	0	0	0	0	2	0	45	9	0	8	0	0	0	0	0	0	0	0	0	0	0	0	0	0	0	0	0	0	0	0	0	0	0	0	0	0	0	0
ASV_1462	Bacteria	Proteobacteria	Alphaproteobacteria	Rhizobiales	Hyphomicrobiaceae	Hyphomicrobium-like	sp.	unclassified	django-15	0	0	0	0	0	0	0	0	0	0	0	0	0	4	0	1	0	0	0	0	0	12	0	1	0	1	0	1	0	0	0	1	0	4	0	0	0	1	0	11
ASV_1463	Bacteria	Proteobacteria	Alphaproteobacteria	Rhizobiales	Hyphomicrobiaceae	Hyphomicrobium-like	sp.	unclassified	django-15	0	0	0	0	0	0	0	0	0	0	0	0	0	0	0	2	0	0	0	0	0	0	1	13	3	7	0	0	0	7	1	10	0	1	0	9	1	8	0	1
ASV_1464	Bacteria	Proteobacteria	Betaproteobacteria	Nitrosomonadales	Nitrosomonadaceae	Nitrosomonas	oligotropha	unclassified	BR_Chassieu_1113_20868_12104_Otu00050	0	0	0	0	0	0	0	0	0	0	0	0	0	0	0	1	0	0	12	10	0	13	0	0	0	1	0	6	0	0	0	0	0	0	0	0	0	0	21	0
ASV_1465	Bacteria	unclassified	unclassified	unclassified	unclassified	unclassified	unclassified	unclassified	django-7	0	0	0	0	0	0	0	0	0	0	0	0	0	0	0	0	0	0	1	0	60	0	0	0	0	0	0	0	0	0	0	0	0	0	0	0	0	0	0	0
ASV_1466	Bacteria	Proteobacteria	Gammaproteobacteria	Pseudomonadales	Pseudomonadaceae	Pseudomonas	sp.	unclassified	FEMGT703P	0	0	0	0	0	0	0	0	0	0	0	0	0	0	0	0	0	0	0	0	0	0	0	0	0	64	0	0	0	0	0	0	0	0	0	0	0	0	0	0
ASV_1467	Bacteria	Proteobacteria	Gammaproteobacteria	Pseudomonadales	Pseudomonadaceae	Pseudomonas	pseudoalcaligenes	unclassified	CECT5344	0	0	0	0	0	0	0	0	0	0	0	0	0	0	0	0	0	0	0	0	0	0	0	0	0	0	0	0	0	0	0	0	10	0	1	1	0	0	1	49
ASV_1468	Bacteria	Proteobacteria	Gammaproteobacteria	Xanthomonadales	Xanthomonadaceae	Stenotrophomonas	terrae	unclassified	BR_Chassieu_2103_19841_3672	0	0	0	0	0	15	0	0	0	0	0	0	0	0	1	0	0	32	0	0	0	0	0	0	0	0	0	10	0	0	0	0	0	0	0	0	0	0	0	0
ASV_1469	Bacteria	Proteobacteria	Gammaproteobacteria	Pseudomonadales	Pseudomonadaceae	Pseudomonas	viridiflava	unclassified	CFBP1590	0	0	0	0	0	0	0	0	0	0	0	0	0	47	0	0	0	0	0	0	0	0	0	6	0	0	0	4	0	0	0	0	0	0	0	0	0	4	0	0
ASV_1470	Bacteria	Proteobacteria	Gammaproteobacteria	Pseudomonadales	Pseudomonadaceae	Pseudomonas	unclassified	unclassified	unclassified	0	0	0	0	0	0	0	0	0	0	0	0	0	0	0	1	12	0	3	0	1	0	0	0	0	0	0	0	0	0	3	0	0	0	0	0	41	0	0	1
ASV_1471	Bacteria	Proteobacteria	unclassified	unclassified	unclassified	unclassified	unclassified	unclassified	unclassified	0	0	0	0	0	0	0	0	0	0	0	0	0	0	0	0	0	61	2	0	0	0	0	0	0	0	0	0	0	0	0	0	0	0	0	0	0	0	0	0
ASV_1472	Bacteria	Proteobacteria	unclassified	unclassified	unclassified	unclassified	unclassified	unclassified	unclassified	0	0	0	0	0	0	0	0	0	0	0	0	0	0	0	0	0	0	0	0	0	0	0	5	9	4	0	0	0	9	6	4	0	0	0	0	0	1	2	0
ASV_1473	Bacteria	Proteobacteria	Alphaproteobacteria	Rhizobiales	Hyphomicrobiaceae	Hyphomicrobium-like	sp.	unclassified	django-15	0	0	0	0	0	0	0	0	0	0	0	0	0	0	0	0	0	0	0	0	0	0	0	2	0	5	0	0	0	5	0	15	0	1	0	2	6	19	0	2
ASV_1474	Bacteria	Proteobacteria	Alphaproteobacteria	Rhizobiales	Hyphomicrobiaceae	Hyphomicrobium-like	sp.	unclassified	django-15	0	0	0	0	0	0	0	0	0	0	0	0	0	0	0	0	0	0	0	0	0	0	0	0	30	6	27	0	0	0	0	0	0	0	0	0	0	0	0	0
ASV_1475	Bacteria	Proteobacteria	Gammaproteobacteria	Pseudomonadales	Pseudomonadaceae	Pseudomonas	sp.	unclassified	S09G	0	0	0	0	0	0	0	0	0	0	0	0	0	0	0	0	0	0	0	0	0	0	0	0	0	0	1	0	0	62	0	0	0	0	0	0	0	0	0	0
ASV_1476	Bacteria	Proteobacteria	Gammaproteobacteria	Aeromonadales	Aeromonadaceae	Aeromonas	Gp_CI2	unclassified	BR_Chassieu_2108_18224_22533	0	0	0	0	0	0	0	0	0	0	0	0	0	0	0	0	0	0	0	0	0	0	0	0	0	0	0	19	0	0	0	0	0	0	0	0	0	0	44	0
ASV_1477	Bacteria	Proteobacteria	Gammaproteobacteria	unclassified	unclassified	unclassified	unclassified	unclassified	unclassified	0	0	62	0	0	0	0	0	0	0	0	0	0	0	0	0	0	0	0	0	0	0	0	0	0	0	0	0	0	0	0	0	0	0	0	0	0	0	0	0
ASV_1478	Bacteria	Proteobacteria	Gammaproteobacteria	Pseudomonadales	Pseudomonadaceae	Pseudomonas	pohangensis	unclassified	DSM17875	0	0	0	0	62	0	0	0	0	0	0	0	0	0	0	0	0	0	0	0	0	0	0	0	0	0	0	0	0	0	0	0	0	0	0	0	0	0	0	0
ASV_1479	Bacteria	unclassified	unclassified	unclassified	unclassified	unclassified	unclassified	unclassified	unclassified	0	0	0	0	62	0	0	0	0	0	0	0	0	0	0	0	0	0	0	0	0	0	0	0	0	0	0	0	0	0	0	0	0	0	0	0	0	0	0	0
ASV_1480	Bacteria	unclassified	unclassified	unclassified	unclassified	unclassified	unclassified	unclassified	unclassified	0	0	0	0	0	0	0	0	54	8	0	0	0	0	0	0	0	0	0	0	0	0	0	0	0	0	0	0	0	0	0	0	0	0	0	0	0	0	0	0
ASV_1481	Bacteria	Proteobacteria	Gammaproteobacteria	unclassified	unclassified	unclassified	unclassified	unclassified	unclassified	0	0	0	0	0	0	0	0	0	0	0	0	0	0	0	0	0	0	62	0	0	0	0	0	0	0	0	0	0	0	0	0	0	0	0	0	0	0	0	0
ASV_1482	Bacteria	Proteobacteria	Gammaproteobacteria	Pseudomonadales	Pseudomonadaceae	Pseudomonas	pseudoalcaligenes	unclassified	CECT5344	0	0	0	0	0	0	0	0	0	0	0	0	0	0	0	0	0	0	0	0	0	47	0	0	0	0	15	0	0	0	0	0	0	0	0	0	0	0	0	0
ASV_1483	Bacteria	Proteobacteria	Gammaproteobacteria	Pseudomonadales	Pseudomonadaceae	Pseudomonas	anguilliseptica	unclassified	BR_Chassieu_1102_22880_17448	0	0	0	0	0	0	0	0	0	0	0	0	0	0	0	0	0	0	0	0	0	0	42	0	0	0	0	0	20	0	0	0	0	0	0	0	0	0	0	0
ASV_1484	Bacteria	Proteobacteria	Gammaproteobacteria	Aeromonadales	Aeromonadaceae	Aeromonas	sp.	unclassified	unclassified	0	0	0	0	0	0	0	0	0	0	0	0	0	0	0	0	0	0	0	0	0	0	33	0	0	0	5	0	8	0	0	0	0	0	0	0	0	0	0	0
ASV_1485	Bacteria	Proteobacteria	Gammaproteobacteria	Pseudomonadales	Pseudomonadaceae	Pseudomonas	lini	unclassified	BS3782	0	0	0	0	0	0	0	0	0	0	0	0	0	0	0	0	0	0	0	0	0	0	2	0	0	0	0	0	17	0	0	0	0	0	0	0	0	0	0	7
ASV_1486	Bacteria	Proteobacteria	Gammaproteobacteria	Pseudomonadales	Pseudomonadaceae	Pseudomonas	anguilliseptica	unclassified	DSM12111	0	0	0	0	0	0	0	0	0	0	0	0	0	0	0	0	0	0	0	0	0	0	0	0	1	0	0	0	0	0	0	0	0	0	0	0	0	0	0	61
ASV_1487	Bacteria	Proteobacteria	Gammaproteobacteria	unclassified	unclassified	unclassified	unclassified	unclassified	unclassified	0	0	0	0	0	0	0	0	0	0	0	0	0	0	0	0	0	0	0	0	0	0	0	0	0	0	0	0	62	0	0	0	0	0	0	0	0	0	0	0
ASV_1488	Bacteria	Proteobacteria	unclassified	unclassified	unclassified	unclassified	unclassified	unclassified	unclassified	61	0	0	0	0	0	0	0	0	0	0	0	0	0	0	0	0	0	0	0	0	0	0	0	0	0	0	0	0	0	0	0	0	0	0	0	0	0	0	0
ASV_1489	Bacteria	Proteobacteria	Gammaproteobacteria	Aeromonadales	Aeromonadaceae	Aeromonas	salmonicida	unclassified	unclassified	10	0	0	0	0	2	0	3	0	0	0	3	0	0	0	0	3	0	0	0	0	0	0	0	0	0	0	0	0	0	4	0	0	0	3	0	0	0	1	0
ASV_1490	Bacteria	Proteobacteria	unclassified	unclassified	unclassified	unclassified	unclassified	unclassified	unclassified	0	7	0	47	2	0	0	0	0	0	0	0	0	0	0	0	0	0	0	0	5	0	0	0	0	0	0	0	0	0	0	0	0	0	0	0	0	0	0	0
ASV_1491	Bacteria	Proteobacteria	unclassified	unclassified	unclassified	unclassified	unclassified	unclassified	unclassified	0	3	0	0	0	0	24	19	1	1	10	3	0	0	0	0	0	0	0	0	0	0	0	0	0	0	0	0	0	0	0	0	0	0	0	0	0	0	0	0
ASV_1492	Bacteria	Proteobacteria	unclassified	unclassified	unclassified	unclassified	unclassified	unclassified	unclassified	0	0	0	0	61	0	0	0	0	0	0	0	0	0	0	0	0	0	0	0	0	0	0	0	0	0	0	0	0	0	0	0	0	0	0	0	0	0	0	0
ASV_1493	Bacteria	Proteobacteria	unclassified	unclassified	unclassified	unclassified	unclassified	unclassified	unclassified	0	0	0	0	0	0	0	0	0	0	0	0	0	35	0	0	0	0	0	26	0	0	0	0	0	0	0	0	0	0	0	0	0	0	0	0	0	0	0	0
ASV_1494	Bacteria	Proteobacteria	Gammaproteobacteria	unclassified	unclassified	unclassified	unclassified	unclassified	unclassified	0	0	0	0	0	0	0	0	0	0	0	0	0	17	0	0	1	0	0	0	0	0	0	0	2	0	0	0	0	0	2	1	0	1	0	13	0	15	0	0
ASV_1495	Bacteria	Proteobacteria	Gammaproteobacteria	Pseudomonadales	Pseudomonadaceae	Pseudomonas	anguilliseptica	unclassified	DSM12111	0	0	0	0	0	0	0	0	0	0	0	0	0	0	0	61	0	0	0	0	0	0	0	0	0	0	0	0	0	0	0	0	0	0	0	0	0	0	0	0
ASV_1496	Bacteria	Proteobacteria	Gp_DC1	unclassified	unclassified	unclassified	unclassified	unclassified	BR_Chassieu_2110_8289_19420	0	0	0	0	0	0	0	0	0	0	0	0	0	0	0	0	0	60	0	0	0	0	0	0	0	0	0	0	0	0	0	0	0	0	0	0	0	0	1	0
ASV_1497	Bacteria	unclassified	unclassified	unclassified	unclassified	unclassified	unclassified	unclassified	django-7	0	0	0	0	0	0	0	0	0	0	0	0	0	0	0	0	0	0	0	60	0	1	0	0	0	0	0	0	0	0	0	0	0	0	0	0	0	0	0	0
ASV_1498	Bacteria	Proteobacteria	unclassified	unclassified	unclassified	unclassified	unclassified	unclassified	unclassified	0	0	0	0	0	0	0	0	0	0	0	0	0	0	0	0	0	0	0	0	0	61	0	0	0	0	0	0	0	0	0	0	0	0	0	0	0	0	0	0
ASV_1499	Bacteria	Proteobacteria	Gammaproteobacteria	Pseudomonadales	Pseudomonadaceae	Pseudomonas	sp.	unclassified	S09G	0	0	0	0	0	0	0	0	0	0	0	0	0	0	0	0	0	0	0	0	0	0	0	0	0	0	0	9	38	0	0	0	0	13	0	0	0	0	0	0
ASV_1500	Bacteria	Proteobacteria	Gammaproteobacteria	Pseudomonadales	Pseudomonadaceae	Pseudomonas	grimontii	unclassified	BS2976	0	0	0	0	0	0	0	0	0	0	0	0	0	0	0	0	0	0	0	0	0	0	0	0	0	0	0	0	61	0	0	0	0	0	0	0	0	0	0	0
ASV_1501	Bacteria	Proteobacteria	Gammaproteobacteria	Pseudomonadales	Pseudomonadaceae	Pseudomonas	anguilliseptica-like	Gp_I	H_C32	0	0	0	0	0	0	0	0	0	0	0	0	0	0	0	0	0	0	0	0	0	0	0	0	0	0	0	0	0	0	0	0	0	0	0	0	0	0	0	61
ASV_1502	Bacteria	Proteobacteria	Gammaproteobacteria	Pseudomonadales	Pseudomonadaceae	Pseudomonas	sp.	unclassified	PGPPP3	0	0	0	0	18	0	0	0	0	0	0	0	0	0	0	0	0	0	0	0	16	0	0	0	1	0	0	0	0	7	0	0	1	0	0	0	1	0	7	0
ASV_1503	Bacteria	unclassified	unclassified	unclassified	unclassified	unclassified	unclassified	unclassified	unclassified	0	0	0	0	0	0	0	0	0	0	0	0	23	0	0	0	0	11	4	0	0	0	0	0	0	12	0	0	0	0	0	0	0	0	1	0	0	9	0	0
ASV_1504	Bacteria	Proteobacteria	Gammaproteobacteria	unclassified	unclassified	unclassified	unclassified	unclassified	unclassified	0	0	0	0	0	0	0	0	0	0	0	0	0	7	0	0	0	0	1	0	0	0	0	0	0	0	0	5	0	0	0	15	0	1	1	13	2	0	0	0
ASV_1505	Bacteria	Proteobacteria	Gammaproteobacteria	unclassified	unclassified	unclassified	unclassified	unclassified	unclassified	0	0	0	0	0	0	0	0	0	0	0	0	0	0	0	2	32	0	26	0	0	0	0	0	0	0	0	0	0	0	0	0	0	0	0	0	0	0	0	0
ASV_1506	Bacteria	Proteobacteria	unclassified	unclassified	unclassified	unclassified	unclassified	unclassified	unclassified	0	0	0	0	0	0	0	0	0	0	0	0	0	0	0	0	0	0	1	0	0	0	0	8	0	2	0	0	0	5	0	0	0	0	0	36	0	8	0	0
ASV_1507	Bacteria	unclassified	unclassified	unclassified	unclassified	unclassified	unclassified	unclassified	django-7	0	0	0	0	0	0	0	0	0	0	0	0	0	0	0	0	0	0	0	0	0	20	0	0	0	0	0	0	0	0	0	0	0	0	0	0	0	40	0	0
ASV_1508	Bacteria	Proteobacteria	Gammaproteobacteria	Pseudomonadales	Pseudomonadaceae	Pseudomonas	lurida	unclassified	LMG21995	0	0	0	0	0	0	0	0	0	0	0	0	0	0	0	0	0	0	0	0	0	0	0	0	0	0	0	0	0	0	60	0	0	0	0	0	0	0	0	0
ASV_1509	Bacteria	Proteobacteria	Gammaproteobacteria	Pseudomonadales	Pseudomonadaceae	Pseudomonas	unclassified	unclassified	unclassified	0	0	0	0	0	0	0	0	0	0	0	0	0	0	0	0	0	0	0	0	0	0	0	0	0	0	0	0	0	0	0	0	0	0	60	0	0	0	0	0
ASV_1510	Bacteria	Proteobacteria	Gammaproteobacteria	Pseudomonadales	Pseudomonadaceae	Pseudomonas	unclassified	unclassified	unclassified	0	0	0	0	0	0	0	0	0	0	0	0	0	0	0	0	0	0	0	0	0	0	0	0	0	0	0	0	0	0	0	0	0	0	0	0	0	0	0	1
ASV_1511	Bacteria	Proteobacteria	Gammaproteobacteria	Aeromonadales	Aeromonadaceae	Aeromonas	sp.	unclassified	unclassified	0	0	0	0	0	10	0	0	0	0	0	0	0	0	0	0	0	0	0	0	0	0	2	0	2	0	6	0	0	0	0	0	0	29	6	0	0	0	0	0
ASV_1512	Bacteria	Proteobacteria	Gammaproteobacteria	unclassified	unclassified	unclassified	unclassified	unclassified	unclassified	0	0	0	0	0	0	0	0	0	0	0	0	11	0	0	11	0	37	0	0	0	0	0	0	0	0	0	0	0	0	0	0	0	0	0	0	0	0	0	0
ASV_1513	Bacteria	Proteobacteria	unclassified	unclassified	unclassified	unclassified	unclassified	unclassified	unclassified	0	0	0	0	0	0	0	0	0	0	0	0	0	0	0	59	0	0	0	0	0	0	0	0	0	0	0	0	0	0	0	0	0	0	0	0	0	0	0	0
ASV_1514	Bacteria	Proteobacteria	unclassified	unclassified	unclassified	unclassified	unclassified	unclassified	unclassified	0	0	0	0	0	0	0	0	0	0	0	0	0	0	0	10	10	24	0	0	1	14	0	0	0	0	0	0	0	0	0	0	0	0	0	0	0	0	0	0
ASV_1515	Bacteria	Proteobacteria	Gammaproteobacteria	Aeromonadales	Aeromonadaceae	Aeromonas	unclassified	unclassified	unclassified	0	0	0	0	0	0	0	0	0	0	0	0	0	0	0	0	0	0	0	0	0	0	0	0	7	0	0	0	0	2	9	0	0	5	0	0	0	0	0	0
ASV_1516	Bacteria	Proteobacteria	Gammaproteobacteria	Pseudomonadales	Pseudomonadaceae	Pseudomonas	sp.	unclassified	S09G	0	0	0	0	0	0	0	0	0	0	0	0	0	0	0	0	0	0	0	0	0	0	0	0	0	0	0	15	0	0	12	0	0	0	4	0	0	0	0	0
ASV_1517	Bacteria	Proteobacteria	Gammaproteobacteria	Pseudomonadales	Pseudomonadaceae	Pseudomonas	sp.	unclassified	PGPPP3	1	0	0	0	0	0	36	13	0	0	8	0	0	0	0	0	0	0	0	0	0	0	0	0	0	0	0	0	0	0	0	0	0	0	0	0	0	0	0	0
ASV_1518	Bacteria	Proteobacteria	Gammaproteobacteria	Pseudomonadales	Pseudomonadaceae	Pseudomonas	sp.	unclassified	FEMGT703P	0	0	0	1	0	0	0	0	0	0	0	0	0	0	0	0	0	0	0	0	0	56	0	0	0	0	0	1	0	0	0	0	0	0	0	0	0	0	0	0
ASV_1519	Bacteria	Proteobacteria	Gammaproteobacteria	Pseudomonadales	Pseudomonadaceae	Pseudomonas	sp.	unclassified	PGPPP3	0	0	0	0	4	1	0	39	0	0	14	0	0	0	0	0	0	0	0	0	0	0	0	0	0	0	0	0	0	0	0	0	0	0	0	0	0	0	0	0
ASV_1520	Bacteria	Proteobacteria	Gammaproteobacteria	Pseudomonadales	Pseudomonadaceae	Pseudomonas	sp.	unclassified	PGPPP3	0	0	0	0	0	11	0	0	0	0	0	0	0	0	3	0	0	0	7	0	0	0	0	0	10	1	0	0	0	0	0	0	0	1	0	0	5	8	0	6
ASV_1521	Bacteria	Proteobacteria	unclassified	unclassified	unclassified	unclassified	unclassified	unclassified	unclassified	0	0	0	0	0	0	3	0	14	9	0	31	0	1	0	0	0	0	0	0	0	0	0	0	0	0	0	0	0	0	0	0	0	0	0	0	0	0	0	0
ASV_1522	Bacteria	Proteobacteria	Gammaproteobacteria	Pseudomonadales	Pseudomonadaceae	Pseudomonas	sp.	unclassified	FEMGT703P	0	0	0	0	0	0	0	2	0	2	0	53	0	0	0	0	0	0	0	0	0	0	0	0	0	0	0	0	1	0	0	0	0	0	0	0	0	0	0	0
ASV_1523	Bacteria	Proteobacteria	Gammaproteobacteria	Pseudomonadales	Pseudomonadaceae	Pseudomonas	proteolytica	unclassified	WS5126	0	0	0	0	0	0	0	0	0	0	58	0	0	0	0	0	0	0	0	0	0	0	0	0	0	0	0	0	0	0	0	0	0	0	0	0	0	0	0	0
ASV_1524	Bacteria	Proteobacteria	unclassified	unclassified	unclassified	unclassified	unclassified	unclassified	unclassified	0	0	0	0	0	0	0	0	0	0	0	0	1	0	0	0	0	0	0	0	0	57	0	0	0	0	0	0	0	0	0	0	0	0	0	0	0	0	0	0
ASV_1525	Bacteria	Proteobacteria	Alphaproteobacteria	Rhizobiales	Hyphomicrobiaceae	Hyphomicrobium-like	sp.	unclassified	django-15	0	0	0	0	0	0	0	0	0	0	0	0	0	1	0	0	0	6	0	21	0	2	3	4	1	1	0	0	0	3	0	4	0	1	1	1	0	2	0	4
ASV_1526	Bacteria	Proteobacteria	Alphaproteobacteria	Rhizobiales	Hyphomicrobiaceae	Hyphomicrobium-like	sp.	unclassified	django-15	0	0	0	0	0	0	0	0	0	0	0	0	0	1	0	0	0	2	1	1	0	0	11	3	1	2	1	0	1	0	0	6	0	0	2	4	1	5	2	0
ASV_1527	Bacteria	Proteobacteria	Gammaproteobacteria	Pseudomonadales	Pseudomonadaceae	Pseudomonas	unclassified	unclassified	unclassified	0	0	0	0	0	0	0	0	0	0	0	0	0	0	3	0	0	0	0	0	0	0	0	0	0	0	0	2	0	0	0	0	0	0	0	0	19	0	0	0
ASV_1528	Bacteria	Proteobacteria	Gammaproteobacteria	unclassified	unclassified	unclassified	unclassified	unclassified	unclassified	0	0	0	0	0	0	0	0	0	0	0	0	0	0	0	0	0	0	19	0	0	0	0	0	0	0	0	14	0	0	0	0	0	4	0	0	5	0	0	8
ASV_1529	Bacteria	Proteobacteria	Betaproteobacteria	Nitrosomonadales	Nitrosomonadaceae	Nitrosomonas	oligotropha	unclassified	unclassified	0	0	0	0	0	0	0	0	0	0	0	0	0	0	0	0	0	0	0	0	53	0	0	0	0	0	0	0	0	0	0	5	0	0	0	0	0	0	0	0
ASV_1530	Bacteria	Proteobacteria	Gammaproteobacteria	unclassified	unclassified	unclassified	unclassified	unclassified	unclassified	0	0	0	0	0	0	0	0	0	0	0	0	0	0	0	0	0	0	0	0	0	0	0	3	0	0	0	0	0	0	0	0	0	55	0	0	0	0	0	0
ASV_1531	Bacteria	Proteobacteria	Gammaproteobacteria	Aeromonadales	Aeromonadaceae	Aeromonas	Gp_CI1	unclassified	BR_Chassieu_1114_22170_18303	0	0	0	0	0	0	0	0	0	0	0	0	0	0	0	0	0	0	0	0	0	0	0	0	0	0	4	5	5	0	0	0	0	0	0	0	0	0	17	0
ASV_1532	Bacteria	Proteobacteria	Gammaproteobacteria	Aeromonadales	Aeromonadaceae	Aeromonas	caviae	unclassified	unclassified	0	0	0	0	0	0	0	0	0	0	0	0	0	0	0	0	0	0	0	0	0	0	0	0	0	0	1	1	0	0	0	0	0	0	0	0	0	0	10	0
ASV_1533	Bacteria	Proteobacteria	Gammaproteobacteria	Pseudomonadales	Pseudomonadaceae	Pseudomonas	brenneri	unclassified	RGCB108	0	0	0	0	0	0	0	0	0	0	0	0	0	0	0	0	0	0	0	0	0	0	0	0	0	0	0	4	0	0	0	0	0	12	0	0	0	0	0	0
ASV_1534	Bacteria	Proteobacteria	Gammaproteobacteria	Pseudomonadales	Pseudomonadaceae	Pseudomonas	unclassified	unclassified	unclassified	0	0	0	0	0	0	0	0	0	0	0	0	0	0	0	0	0	0	0	0	0	0	0	0	0	0	0	0	57	0	0	1	0	0	0	0	0	0	0	0
ASV_1535	Bacteria	Proteobacteria	Gammaproteobacteria	Pseudomonadales	Pseudomonadaceae	Pseudomonas	unclassified	unclassified	unclassified	0	0	0	0	0	0	0	0	0	0	0	0	0	0	0	0	0	0	0	0	0	0	0	0	0	0	0	0	0	0	0	0	0	0	0	0	0	0	0	0
ASV_1536	Bacteria	Proteobacteria	unclassified	unclassified	unclassified	unclassified	unclassified	unclassified	unclassified	9	5	0	0	24	0	0	0	0	0	0	0	0	0	0	19	0	0	0	0	0	0	0	0	0	0	0	0	0	0	0	0	0	0	0	0	0	0	0	0
ASV_1537	Bacteria	unclassified	unclassified	unclassified	unclassified	unclassified	unclassified	unclassified	unclassified	2	0	32	2	0	21	0	0	0	0	0	0	0	0	0	0	0	0	0	0	0	0	0	0	0	0	0	0	0	0	0	0	0	0	0	0	0	0	0	0
ASV_1538	Bacteria	Proteobacteria	unclassified	unclassified	unclassified	unclassified	unclassified	unclassified	unclassified	0	0	0	0	57	0	0	0	0	0	0	0	0	0	0	0	0	0	0	0	0	0	0	0	0	0	0	0	0	0	0	0	0	0	0	0	0	0	0	0
ASV_1539	Bacteria	Proteobacteria	Gammaproteobacteria	unclassified	unclassified	unclassified	unclassified	unclassified	unclassified	0	0	0	0	0	0	35	17	0	1	3	1	0	0	0	0	0	0	0	0	0	0	0	0	0	0	0	0	0	0	0	0	0	0	0	0	0	0	0	0
ASV_1540	Bacteria	Proteobacteria	Gammaproteobacteria	unclassified	unclassified	unclassified	unclassified	unclassified	unclassified	0	0	0	0	0	0	0	0	6	0	0	51	0	0	0	0	0	0	0	0	0	0	0	0	0	0	0	0	0	0	0	0	0	0	0	0	0	0	0	0
ASV_1541	Bacteria	Proteobacteria	Gammaproteobacteria	Aeromonadales	Aeromonadaceae	Aeromonas	Gp_CI1	unclassified	BR_Chassieu_1114_22170_18303	0	0	0	0	0	0	0	0	6	0	0	0	0	0	0	0	0	0	0	0	0	0	0	0	0	0	13	0	0	0	0	0	0	8	0	0	0	0	28	2
ASV_1542	Bacteria	Proteobacteria	Gammaproteobacteria	Aeromonadales	Aeromonadaceae	Aeromonas	salmonicida	salmonicida-achromogenes-masoucida-smithia	A449	0	0	0	0	0	0	0	0	0	0	7	0	0	0	0	0	0	0	0	0	1	0	0	0	0	0	0	0	1	10	0	0	0	0	0	0	0	0	0	0
ASV_1543	Bacteria	unclassified	unclassified	unclassified	unclassified	unclassified	unclassified	unclassified	unclassified	0	0	0	0	0	0	0	0	0	0	0	0	56	0	0	0	0	0	0	0	0	0	0	0	0	0	0	1	0	0	0	0	0	0	0	0	0	0	0	0
ASV_1544	Bacteria	Proteobacteria	Gammaproteobacteria	unclassified	unclassified	unclassified	unclassified	unclassified	unclassified	0	0	0	0	0	0	0	0	0	0	0	0	4	0	0	5	0	10	0	0	0	0	0	3	3	0	30	0	0	0	0	0	0	0	0	0	0	0	0	0
ASV_1545	Bacteria	Proteobacteria	Gammaproteobacteria	Aeromonadales	Aeromonadaceae	Aeromonas	Gp_CI1	unclassified	BR_Chassieu_1114_22170_18303	0	0	0	0	0	0	0	0	0	0	0	0	0	0	11	0	0	0	0	0	0	0	0	0	1	0	0	0	4	0	0	0	2	28	0	0	0	0	0	0
ASV_1546	Bacteria	Proteobacteria	Gammaproteobacteria	unclassified	unclassified	unclassified	unclassified	unclassified	unclassified	0	0	0	0	0	0	0	0	0	0	0	0	0	0	0	0	0	49	0	8	0	0	0	0	0	0	0	0	0	0	0	0	0	0	0	0	0	0	0	0
ASV_1547	Bacteria	Proteobacteria	unclassified	unclassified	unclassified	unclassified	unclassified	unclassified	unclassified	0	0	0	0	0	0	0	0	0	0	0	0	0	0	0	0	0	0	5	0	0	0	0	0	0	0	0	0	0	0	0	0	24	0	0	0	0	25	0	0
ASV_1548	Bacteria	Proteobacteria	unclassified	unclassified	unclassified	unclassified	unclassified	unclassified	unclassified	0	0	0	0	0	0	0	0	0	0	0	0	0	0	0	0	0	0	0	0	57	0	0	0	0	0	0	0	0	0	0	0	0	0	0	0	0	0	0	0
ASV_1549	Bacteria	Proteobacteria	Gammaproteobacteria	Aeromonadales	Aeromonadaceae	Aeromonas	sp.	unclassified	unclassified	0	0	0	0	0	0	0	0	0	0	0	0	0	0	0	0	0	0	0	0	0	0	0	0	0	0	31	1	0	0	0	0	0	0	0	0	0	0	0	22
ASV_1550	Bacteria	Proteobacteria	Gammaproteobacteria	Pseudomonadales	Pseudomonadaceae	Pseudomonas	unclassified	unclassified	unclassified	0	0	0	0	0	0	0	0	0	0	0	0	0	0	0	0	0	0	0	0	0	0	0	0	0	0	0	0	10	0	0	0	0	0	0	11	0	0	0	0
ASV_1551	Bacteria	Proteobacteria	unclassified	unclassified	unclassified	unclassified	unclassified	unclassified	unclassified	1	0	0	0	0	0	0	0	0	0	0	0	0	0	0	0	3	0	0	0	0	5	0	0	0	0	14	0	0	0	0	11	0	0	0	4	0	0	12	0
ASV_1552	Bacteria	Proteobacteria	Gammaproteobacteria	Aeromonadales	Aeromonadaceae	Aeromonas	bestiab-RUm	unclassified	LMG13444	0	0	0	0	1	0	0	0	0	0	0	0	0	0	0	0	2	0	0	0	0	0	0	0	0	0	1	7	2	0	0	0	0	2	0	0	0	0	28	0
ASV_1553	Bacteria	Proteobacteria	Gammaproteobacteria	unclassified	unclassified	unclassified	unclassified	unclassified	unclassified	0	0	0	0	0	0	0	56	0	0	0	0	0	0	0	0	0	0	0	0	0	0	0	0	0	0	0	0	0	0	0	0	0	0	0	0	0	0	0	0
ASV_1554	Bacteria	Proteobacteria	Gammaproteobacteria	Xanthomonadales	Xanthomonadaceae	Stenotrophomonas	acidaminiphila	unclassified	ZAC14D2_unclassifiedIMI4_2	0	0	0	0	0	0	0	0	55	0	0	0	0	0	0	0	0	0	0	0	0	0	0	0	0	0	0	0	0	0	0	0	0	0	0	1	0	0	0	0
ASV_1555	Bacteria	Proteobacteria	Gammaproteobacteria	Pseudomonadales	Pseudomonadaceae	Pseudomonas	unclassified	unclassified	unclassified	0	0	0	0	0	0	0	0	0	0	0	0	0	55	0	0	0	0	0	0	0	0	1	0	0	0	0	0	0	0	0	0	0	0	0	0	0	0	0	0
ASV_1556	Bacteria	Proteobacteria	Alphaproteobacteria	Rhizobiales	Hyphomicrobiaceae	Hyphomicrobium-like	sp.	unclassified	django-15	0	0	0	0	0	0	0	0	0	0	0	0	0	8	0	0	0	0	0	11	0	0	6	0	0	0	4	0	0	0	0	0	0	0	0	7	11	1	2	1
ASV_1557	Bacteria	Proteobacteria	Gammaproteobacteria	Pseudomonadales	Pseudomonadaceae	Pseudomonas	azotoformans	unclassified	GpF	0	0	0	0	0	0	0	0	0	0	0	0	0	0	10	0	0	0	0	0	0	0	0	0	0	0	0	0	0	0	0	0	0	0	10	0	6	0	0	0
ASV_1558	Bacteria	unclassified	unclassified	unclassified	unclassified	unclassified	unclassified	unclassified	unclassified	0	0	0	0	0	0	0	0	0	0	0	0	0	0	0	50	0	0	0	0	0	0	0	0	0	0	0	0	0	0	0	6	0	0	0	0	0	0	0	0
ASV_1559	Bacteria	Proteobacteria	Gammaproteobacteria	Pseudomonadales	Pseudomonadaceae	Pseudomonas	grimontii	unclassified	BS2976	0	0	0	0	0	0	0	0	0	0	0	0	0	0	0	0	56	0	0	0	0	0	0	0	0	0	0	0	0	0	0	0	0	0	0	0	0	0	0	0
ASV_1560	Bacteria	Proteobacteria	unclassified	unclassified	unclassified	unclassified	unclassified	unclassified	unclassified	0	0	0	0	0	0	0	0	0	0	0	0	0	0	0	0	0	0	0	1	0	0	0	0	0	0	0	0	0	0	0	0	0	0	0	2	0	53	0	0
ASV_1561	Bacteria	Proteobacteria	Gammaproteobacteria	unclassified	unclassified	unclassified	unclassified	unclassified	unclassified	0	0	0	0	0	0	0	0	0	0	0	0	0	0	0	0	0	0	0	0	0	0	0	0	0	14	0	0	0	10	0	15	0	0	0	4	0	12	0	0
ASV_1562	Bacteria	Proteobacteria	Gammaproteobacteria	Aeromonadales	Aeromonadaceae	Aeromonas	media	unclassified	LMG9073	0	0	0	0	0	0	0	0	0	0	0	0	0	0	0	0	0	0	0	0	0	0	0	0	0	0	17	1	0	0	0	0	7	4	0	0	0	0	0	0
ASV_1563	Bacteria	Proteobacteria	Betaproteobacteria	Neisseriales	Neisseriaceae	Aquaspirillum	sp.	unclassified	LM1	0	55	0	0	0	0	0	0	0	0	0	0	0	0	0	0	0	0	0	0	0	0	0	0	0	0	0	0	0	0	0	0	0	0	0	0	0	0	0	0
ASV_1564	Bacteria	Proteobacteria	Gammaproteobacteria	Pseudomonadales	Pseudomonadaceae	Pseudomonas	sp.	unclassified	PGPPP3	0	0	0	0	0	0	0	2	0	21	32	0	0	0	0	0	0	0	0	0	0	0	0	0	0	0	0	0	0	0	0	0	0	0	0	0	0	0	0	0
ASV_1565	Bacteria	Proteobacteria	Gammaproteobacteria	unclassified	unclassified	unclassified	unclassified	unclassified	unclassified	0	0	0	0	0	0	0	0	0	0	0	0	0	2	0	0	0	0	0	2	0	0	0	0	0	0	4	1	0	0	1	6	0	0	1	0	1	20	17	0
ASV_1566	Bacteria	Proteobacteria	Gammaproteobacteria	Pseudomonadales	Pseudomonadaceae	Pseudomonas	pseudoalcaligenes	unclassified	CECT5344	0	0	0	0	0	0	0	0	0	0	0	0	0	0	41	0	0	0	0	0	0	0	0	0	0	0	11	0	0	0	0	0	0	0	0	0	0	0	0	0
ASV_1567	Bacteria	Proteobacteria	Gammaproteobacteria	Pseudomonadales	Pseudomonadaceae	Pseudomonas	unclassified	unclassified	unclassified	0	0	0	0	0	0	0	0	0	0	0	0	0	0	18	0	5	0	0	0	0	0	0	0	0	0	0	10	1	0	21	0	0	0	0	0	0	0	0	0
ASV_1568	Bacteria	Proteobacteria	unclassified	unclassified	unclassified	unclassified	unclassified	unclassified	unclassified	0	0	0	0	0	0	0	0	0	0	0	0	0	0	6	0	0	0	0	0	0	0	0	0	0	0	0	0	1	0	8	0	1	0	0	0	0	0	0	0
ASV_1569	Bacteria	Proteobacteria	Gammaproteobacteria	unclassified	unclassified	unclassified	unclassified	unclassified	unclassified	0	0	0	0	0	0	0	0	0	0	0	0	0	0	0	0	0	55	0	0	0	0	0	0	0	0	0	0	0	0	0	0	0	0	0	0	0	0	0	0
ASV_1570	Bacteria	Proteobacteria	unclassified	unclassified	unclassified	unclassified	unclassified	unclassified	unclassified	0	0	0	0	0	0	0	0	0	0	0	0	0	0	0	0	0	1	14	39	0	0	0	0	0	0	0	0	0	0	0	0	0	0	0	0	1	0	0	0
ASV_1571	Bacteria	unclassified	unclassified	unclassified	unclassified	unclassified	unclassified	unclassified	unclassified	0	0	0	0	0	0	0	0	0	0	0	0	0	0	0	0	0	0	49	0	0	0	0	0	6	0	0	0	0	0	0	0	0	0	0	0	0	0	0	0
ASV_1572	Bacteria	Proteobacteria	unclassified	unclassified	unclassified	unclassified	unclassified	unclassified	unclassified	0	0	0	0	0	0	0	0	0	0	0	0	0	0	0	0	0	0	24	0	5	3	0	0	0	0	0	0	0	0	0	0	0	0	0	0	0	16	1	6
ASV_1573	Bacteria	Proteobacteria	unclassified	unclassified	unclassified	unclassified	unclassified	unclassified	unclassified	0	0	0	0	0	0	0	0	0	0	0	0	0	0	0	0	0	0	0	40	0	4	0	0	0	0	0	0	0	0	0	0	0	0	11	0	0	0	0	0
ASV_1574	Bacteria	unclassified	unclassified	unclassified	unclassified	unclassified	unclassified	unclassified	unclassified	0	0	0	0	0	0	0	0	0	0	0	0	0	0	0	0	0	0	0	0	0	0	40	0	0	0	0	2	0	8	0	0	0	3	0	0	1	0	0	0
ASV_1575	Bacteria	Proteobacteria	Gammaproteobacteria	Pseudomonadales	Pseudomonadaceae	Pseudomonas	unclassified	unclassified	unclassified	0	0	0	0	0	0	0	0	0	0	0	0	0	0	0	0	0	0	0	0	0	0	0	0	0	0	0	0	28	0	0	0	0	0	1	0	0	0	0	0
ASV_1576	Bacteria	Proteobacteria	Gammaproteobacteria	Pseudomonadales	Pseudomonadaceae	Pseudomonas	sp.	unclassified	S09G	0	0	0	0	0	0	0	0	0	0	0	0	0	0	0	0	0	0	0	0	0	0	0	0	0	0	0	0	0	0	55	0	0	0	0	0	0	0	0	0
ASV_1577	Bacteria	Proteobacteria	unclassified	unclassified	unclassified	unclassified	unclassified	unclassified	unclassified	0	0	0	0	0	0	0	0	0	0	0	0	0	0	0	0	0	0	0	0	0	0	0	0	0	0	0	0	0	0	0	0	0	0	0	0	0	18	28	0
ASV_1578	Bacteria	Proteobacteria	Gammaproteobacteria	unclassified	unclassified	unclassified	unclassified	unclassified	unclassified	6	0	45	3	0	0	0	0	0	0	0	0	0	0	0	0	0	0	0	0	0	0	0	0	0	0	0	0	0	0	0	0	0	0	0	0	0	0	0	0
ASV_1579	Bacteria	Proteobacteria	Gammaproteobacteria	unclassified	unclassified	unclassified	unclassified	unclassified	unclassified	0	2	0	0	0	3	0	1	0	1	25	0	0	0	2	0	0	0	0	0	0	0	1	1	0	0	0	0	1	0	1	0	0	2	0	0	0	0	0	0
ASV_1580	Bacteria	Proteobacteria	Gammaproteobacteria	unclassified	unclassified	unclassified	unclassified	unclassified	unclassified	0	0	0	0	0	0	8	45	0	0	1	0	0	0	0	0	0	0	0	0	0	0	0	0	0	0	0	0	0	0	0	0	0	0	0	0	0	0	0	0
ASV_1581	Bacteria	Proteobacteria	Gammaproteobacteria	unclassified	unclassified	unclassified	unclassified	unclassified	unclassified	0	0	0	0	0	0	0	0	0	0	0	0	54	0	0	0	0	0	0	0	0	0	0	0	0	0	0	0	0	0	0	0	0	0	0	0	0	0	0	0
ASV_1582	Bacteria	Proteobacteria	Gammaproteobacteria	Pseudomonadales	Pseudomonadaceae	Pseudomonas	fragi	unclassified	DBC	0	0	0	0	0	0	0	0	0	0	0	0	0	0	7	0	9	0	0	0	0	0	0	0	3	0	0	0	4	4	0	0	0	1	0	0	0	0	0	0
ASV_1583	Bacteria	Proteobacteria	unclassified	unclassified	unclassified	unclassified	unclassified	unclassified	unclassified	0	0	0	0	0	0	0	0	0	0	0	0	0	0	0	0	0	9	1	37	0	7	0	0	0	0	0	0	0	0	0	0	0	0	0	0	0	0	0	0
ASV_1584	Bacteria	Proteobacteria	Gammaproteobacteria	Pseudomonadales	Pseudomonadaceae	Pseudomonas	sp.	unclassified	PGPPP3	0	0	0	0	0	0	0	0	0	0	0	0	0	0	0	0	0	0	13	0	0	0	0	1	0	0	0	0	1	0	0	0	0	0	0	0	4	0	0	6
ASV_1585	Bacteria	Proteobacteria	Betaproteobacteria	Nitrosomonadales	Nitrosomonadaceae	Nitrosomonas	oligotropha	unclassified	unclassified	0	0	0	0	0	0	0	0	0	0	0	0	0	0	0	0	0	0	0	0	54	0	0	0	0	0	0	0	0	0	0	0	0	0	0	0	0	0	0	0
ASV_1586	Bacteria	Proteobacteria	Gammaproteobacteria	Aeromonadales	Aeromonadaceae	Aeromonas	Gp_CI2	unclassified	BR_Chassieu_2108_18224_22533	0	0	0	0	0	0	0	0	0	0	0	0	0	0	0	0	0	0	0	0	0	0	23	0	1	0	0	4	0	0	0	0	0	14	0	0	0	0	7	0
ASV_1587	Bacteria	Proteobacteria	Gammaproteobacteria	Pseudomonadales	Pseudomonadaceae	Pseudomonas	saponiphila	unclassified	DSM9751	0	0	0	0	0	0	0	0	0	0	0	0	0	0	0	0	0	0	0	0	0	0	0	0	0	0	13	0	3	0	0	0	28	0	0	0	0	0	0	0
ASV_1588	Bacteria	Proteobacteria	unclassified	unclassified	unclassified	unclassified	unclassified	unclassified	unclassified	0	0	0	0	0	0	0	0	0	0	0	0	0	0	0	0	0	0	0	0	0	0	0	0	0	0	0	0	42	0	0	0	0	0	0	0	0	3	0	0
ASV_1589	Bacteria	Proteobacteria	Alphaproteobacteria	Rhizobiales	Hyphomicrobiaceae	Hyphomicrobium-like	sp.	unclassified	django-15	0	0	0	0	0	0	0	0	0	0	0	0	0	0	0	0	0	0	0	0	0	0	0	0	0	0	0	0	0	54	0	0	0	0	0	0	0	0	0	0
ASV_1590	Bacteria	Proteobacteria	Gammaproteobacteria	Pseudomonadales	Pseudomonadaceae	Pseudomonas	anguilliseptica	unclassified	DSM12111	0	0	0	0	0	0	0	0	0	0	0	0	0	0	0	0	0	0	0	0	0	0	0	0	0	0	0	0	0	0	54	0	0	0	0	0	0	0	0	0
ASV_1591	Bacteria	Proteobacteria	unclassified	unclassified	unclassified	unclassified	unclassified	unclassified	unclassified	0	53	0	0	0	0	0	0	0	0	0	0	0	0	0	0	0	0	0	0	0	0	0	0	0	0	0	0	0	0	0	0	0	0	0	0	0	0	0	0
ASV_1592	Bacteria	Gp_CQ	unclassified	unclassified	unclassified	unclassified	unclassified	unclassified	BR_Chassieu_1102_19537_22571	0	0	52	0	0	0	0	0	0	0	0	0	0	0	0	0	0	0	0	0	0	0	0	0	0	0	0	0	0	0	0	0	0	1	0	0	0	0	0	0
ASV_1593	Bacteria	Proteobacteria	Gammaproteobacteria	unclassified	unclassified	unclassified	unclassified	unclassified	unclassified	0	0	2	36	0	0	0	4	0	0	1	8	0	0	1	0	0	0	0	0	0	0	0	0	0	0	0	0	0	0	0	0	0	0	0	0	0	0	0	0
ASV_1594	Bacteria	Proteobacteria	unclassified	unclassified	unclassified	unclassified	unclassified	unclassified	unclassified	0	0	0	0	0	0	0	0	0	0	17	36	0	0	0	0	0	0	0	0	0	0	0	0	0	0	0	0	0	0	0	0	0	0	0	0	0	0	0	0
ASV_1595	Bacteria	Proteobacteria	Gammaproteobacteria	Pseudomonadales	Pseudomonadaceae	Pseudomonas	koreensis	unclassified	D26	0	0	0	0	0	0	0	0	0	0	0	1	0	0	0	0	0	0	0	0	0	0	0	0	0	0	0	0	0	0	0	0	0	51	0	0	0	0	0	0
ASV_1596	Bacteria	Proteobacteria	Gammaproteobacteria	Pseudomonadales	Pseudomonadaceae	Pseudomonas	fragi	unclassified	DBC	0	0	0	0	0	0	0	0	0	0	0	0	0	0	15	0	2	0	0	0	0	0	0	0	0	0	0	0	0	0	27	0	0	0	0	0	0	0	0	0
ASV_1597	Bacteria	Proteobacteria	Gammaproteobacteria	unclassified	unclassified	unclassified	unclassified	unclassified	unclassified	0	0	0	0	0	0	0	0	0	0	0	0	0	0	0	43	3	0	0	0	0	0	0	0	0	0	0	0	0	0	0	2	0	0	0	0	4	0	0	0
ASV_1598	Bacteria	Proteobacteria	Gammaproteobacteria	Pseudomonadales	Pseudomonadaceae	Pseudomonas	sp.	unclassified	PGPPP3	0	0	0	0	0	0	0	0	0	0	0	0	0	0	0	0	15	0	0	16	0	0	1	0	0	0	0	3	0	3	3	0	0	4	0	0	0	0	0	8
ASV_1599	Bacteria	Proteobacteria	Gammaproteobacteria	Pseudomonadales	Pseudomonadaceae	Pseudomonas	unclassified	unclassified	unclassified	0	0	0	0	0	0	0	0	0	0	0	0	0	0	0	0	6	0	0	0	0	0	0	0	20	7	0	6	7	0	0	0	0	0	0	0	0	0	0	0
ASV_1600	Bacteria	Proteobacteria	Gammaproteobacteria	Pseudomonadales	Pseudomonadaceae	Pseudomonas	unclassified	unclassified	unclassified	0	0	0	0	0	0	0	0	0	0	0	0	0	0	0	0	0	0	0	0	52	0	0	0	0	0	0	0	0	0	0	0	0	0	0	0	1	0	0	0
ASV_1601	Bacteria	Proteobacteria	Gammaproteobacteria	Pseudomonadales	Pseudomonadaceae	Pseudomonas	unclassified	unclassified	unclassified	0	0	0	0	0	0	0	0	0	0	0	0	0	0	0	0	0	0	0	0	0	0	0	0	2	0	0	0	0	0	0	0	0	8	0	0	0	0	0	3
ASV_1602	Bacteria	Proteobacteria	Gammaproteobacteria	Aeromonadales	Aeromonadaceae	Aeromonas	Gp_CI2	unclassified	BR_Chassieu_2108_18224_22533	0	0	0	0	0	0	0	0	0	0	0	0	0	0	0	0	0	0	0	0	0	0	0	0	0	0	7	10	0	0	0	0	0	12	0	0	0	0	0	12
ASV_1603	Bacteria	Proteobacteria	Gammaproteobacteria	Pseudomonadales	Pseudomonadaceae	Pseudomonas	unclassified	unclassified	unclassified	0	0	0	0	0	0	0	0	0	0	0	0	0	0	0	0	0	0	0	0	0	0	0	0	0	0	3	2	0	0	0	0	0	25	0	0	0	0	0	0
ASV_1604	Bacteria	Proteobacteria	Gammaproteobacteria	Pseudomonadales	Pseudomonadaceae	Pseudomonas	unclassified	unclassified	unclassified	0	0	0	0	0	0	0	0	0	0	0	0	0	0	0	0	0	0	0	0	0	0	0	0	0	0	0	1	0	45	0	0	0	0	0	0	0	0	0	7
ASV_1605	Bacteria	Proteobacteria	Gammaproteobacteria	Pseudomonadales	Pseudomonadaceae	Pseudomonas	unclassified	unclassified	unclassified	0	0	0	0	0	0	0	0	0	0	0	0	0	0	0	0	0	0	0	0	0	0	0	0	0	0	0	0	0	52	0	0	0	1	0	0	0	0	0	0
ASV_1606	Bacteria	Proteobacteria	Gammaproteobacteria	Pseudomonadales	Pseudomonadaceae	Pseudomonas	anguilliseptica	unclassified	DSM12111	0	0	0	0	0	0	0	0	0	0	0	0	0	0	0	0	0	0	0	0	0	0	0	0	0	0	0	0	0	0	0	0	0	0	0	0	0	0	0	53
ASV_1607	Bacteria	Proteobacteria	Gammaproteobacteria	unclassified	unclassified	unclassified	unclassified	unclassified	unclassified	0	0	52	0	0	0	0	0	0	0	0	0	0	0	0	0	0	0	0	0	0	0	0	0	0	0	0	0	0	0	0	0	0	0	0	0	0	0	0	0
ASV_1608	Bacteria	Proteobacteria	Gammaproteobacteria	unclassified	unclassified	unclassified	unclassified	unclassified	unclassified	0	0	0	0	0	0	0	52	0	0	0	0	0	0	0	0	0	0	0	0	0	0	0	0	0	0	0	0	0	0	0	0	0	0	0	0	0	0	0	0
ASV_1609	Bacteria	Proteobacteria	Gammaproteobacteria	Pseudomonadales	Pseudomonadaceae	Pseudomonas	unclassified	unclassified	unclassified	0	0	0	0	0	0	0	0	0	2	0	0	0	3	2	0	20	0	0	0	0	0	0	0	8	0	2	0	0	0	0	0	0	2	0	0	0	0	0	2
ASV_1610	Bacteria	Proteobacteria	unclassified	unclassified	unclassified	unclassified	unclassified	unclassified	unclassified	0	0	0	0	0	0	0	0	0	0	0	0	0	1	0	0	0	0	0	0	0	0	0	0	0	0	0	0	51	0	0	0	0	0	0	0	0	0	0	0
ASV_1611	Bacteria	Proteobacteria	unclassified	unclassified	unclassified	unclassified	unclassified	unclassified	unclassified	0	0	0	0	0	0	0	0	0	0	0	0	0	0	11	0	0	0	12	0	0	0	0	2	0	0	0	0	1	0	0	0	19	1	0	0	0	0	0	0
ASV_1612	Bacteria	Proteobacteria	Gammaproteobacteria	Pseudomonadales	Pseudomonadaceae	Pseudomonas	sp.	unclassified	FEMGT703P	0	0	0	0	0	0	0	0	0	0	0	0	0	0	2	0	1	0	0	0	0	0	0	0	0	0	0	1	0	0	0	0	0	0	0	0	0	0	0	25
ASV_1613	Bacteria	Proteobacteria	Gammaproteobacteria	Pseudomonadales	Pseudomonadaceae	Pseudomonas	unclassified	unclassified	unclassified	0	0	0	0	0	0	0	0	0	0	0	0	0	0	0	52	0	0	0	0	0	0	0	0	0	0	0	0	0	0	0	0	0	0	0	0	0	0	0	0
ASV_1614	Bacteria	Proteobacteria	Gammaproteobacteria	Aeromonadales	Aeromonadaceae	Aeromonas	salmonicida	salmonicida-achromogenes-masoucida-smithia	A449	0	0	0	0	0	0	0	0	0	0	0	0	0	0	0	2	0	0	0	0	0	0	0	0	0	0	48	2	0	0	0	0	0	0	0	0	0	0	0	0
ASV_1615	Bacteria	Proteobacteria	Gammaproteobacteria	Pseudomonadales	Pseudomonadaceae	Pseudomonas	pohangensis-like	Gp_CU	BR_Chassieu_1104_8806_18996	0	0	0	0	0	0	0	0	0	0	0	0	0	0	0	0	0	0	29	0	1	15	0	0	0	0	3	0	0	0	0	0	3	0	0	0	0	0	0	1
ASV_1616	Bacteria	unclassified	unclassified	unclassified	unclassified	unclassified	unclassified	unclassified	django-7	0	0	0	0	0	0	0	0	0	0	0	0	0	0	0	0	0	0	0	0	0	51	0	0	0	0	1	0	0	0	0	0	0	0	0	0	0	0	0	0
ASV_1617	Bacteria	Proteobacteria	Gammaproteobacteria	unclassified	unclassified	unclassified	unclassified	unclassified	unclassified	0	0	0	0	0	0	0	0	0	0	0	0	0	0	0	0	0	0	0	0	0	0	0	0	5	0	0	0	12	0	17	0	0	0	0	0	18	0	0	0
ASV_1618	Bacteria	Proteobacteria	Gammaproteobacteria	unclassified	unclassified	unclassified	unclassified	unclassified	unclassified	0	0	0	0	0	0	0	0	0	0	0	0	0	0	0	0	0	0	0	0	0	0	0	0	2	0	0	2	27	0	5	0	0	0	0	0	0	0	0	0
ASV_1619	Bacteria	Proteobacteria	Gammaproteobacteria	Pseudomonadales	Pseudomonadaceae	Pseudomonas	unclassified	unclassified	unclassified	0	0	0	0	0	0	0	0	0	0	0	0	0	0	0	0	0	0	0	0	0	0	0	0	0	0	0	8	37	0	0	0	0	0	0	0	0	0	0	0
ASV_1620	Bacteria	Proteobacteria	Gammaproteobacteria	Pseudomonadales	Pseudomonadaceae	Pseudomonas	unclassified	unclassified	unclassified	0	0	0	0	0	0	0	0	0	0	0	0	0	0	0	0	0	0	0	0	0	0	0	0	0	0	0	0	1	0	0	0	0	0	3	0	0	0	0	5
ASV_1621	Bacteria	Proteobacteria	Alphaproteobacteria	Rhizobiales	Hyphomicrobiaceae	Hyphomicrobium-like	sp.	unclassified	django-15	0	0	0	0	0	0	0	0	0	0	0	0	0	0	0	0	0	0	0	0	0	0	0	0	0	0	0	0	0	0	0	0	0	0	1	51	0	0	0	0
ASV_1622	Bacteria	Proteobacteria	unclassified	unclassified	unclassified	unclassified	unclassified	unclassified	unclassified	7	42	2	0	0	0	0	0	0	0	0	0	0	0	0	0	0	0	0	0	0	0	0	0	0	0	0	0	0	0	0	0	0	0	0	0	0	0	0	0
ASV_1623	Bacteria	unclassified	unclassified	unclassified	unclassified	unclassified	unclassified	unclassified	unclassified	3	0	0	0	0	0	0	42	0	0	1	5	0	0	0	0	0	0	0	0	0	0	0	0	0	0	0	0	0	0	0	0	0	0	0	0	0	0	0	0
ASV_1624	Bacteria	Proteobacteria	unclassified	unclassified	unclassified	unclassified	unclassified	unclassified	unclassified	0	0	51	0	0	0	0	0	0	0	0	0	0	0	0	0	0	0	0	0	0	0	0	0	0	0	0	0	0	0	0	0	0	0	0	0	0	0	0	0
ASV_1625	Bacteria	Proteobacteria	Gammaproteobacteria	Pseudomonadales	Pseudomonadaceae	Pseudomonas	sp.	unclassified	PGPPP3	0	0	0	0	12	0	0	0	0	0	0	0	0	0	0	0	6	0	0	0	0	0	2	0	0	0	7	0	0	0	3	0	0	15	2	0	1	0	0	3
ASV_1626	Bacteria	unclassified	unclassified	unclassified	unclassified	unclassified	unclassified	unclassified	unclassified	0	0	0	0	6	42	0	1	0	0	0	0	0	0	0	0	2	0	0	0	0	0	0	0	0	0	0	0	0	0	0	0	0	0	0	0	0	0	0	0
ASV_1627	Bacteria	Proteobacteria	Gammaproteobacteria	Pseudomonadales	Pseudomonadaceae	Pseudomonas	sp.	unclassified	PGPPP3	0	0	0	0	0	1	0	0	0	0	0	0	0	0	0	0	0	0	0	0	0	0	0	0	0	0	0	34	0	3	0	0	6	0	0	0	0	0	7	0
ASV_1628	Bacteria	Proteobacteria	unclassified	unclassified	unclassified	unclassified	unclassified	unclassified	unclassified	0	0	0	0	0	0	0	0	7	15	29	0	0	0	0	0	0	0	0	0	0	0	0	0	0	0	0	0	0	0	0	0	0	0	0	0	0	0	0	0
ASV_1629	Bacteria	Proteobacteria	Gammaproteobacteria	unclassified	unclassified	unclassified	unclassified	unclassified	unclassified	0	0	0	0	0	0	0	0	0	0	0	0	9	0	3	3	4	10	2	1	2	16	0	0	0	0	0	0	0	0	0	1	0	0	0	0	0	0	0	0
ASV_1630	Bacteria	Proteobacteria	Gammaproteobacteria	Pseudomonadales	Pseudomonadaceae	Pseudomonas	unclassified	unclassified	unclassified	0	0	0	0	0	0	0	0	0	0	0	0	0	0	25	0	0	0	0	0	0	0	0	0	0	0	0	0	0	0	0	0	0	0	0	0	0	0	26	0
ASV_1631	Bacteria	Proteobacteria	unclassified	unclassified	unclassified	unclassified	unclassified	unclassified	unclassified	0	0	0	0	0	0	0	0	0	0	0	0	0	0	0	0	0	0	0	0	42	9	0	0	0	0	0	0	0	0	0	0	0	0	0	0	0	0	0	0
ASV_1632	Bacteria	Proteobacteria	Gammaproteobacteria	unclassified	unclassified	unclassified	unclassified	unclassified	unclassified	0	0	0	0	0	0	0	0	0	0	0	0	0	0	0	0	0	0	0	0	0	0	1	1	0	0	0	0	0	12	1	10	1	3	0	0	0	0	0	0
ASV_1633	Bacteria	Proteobacteria	unclassified	unclassified	unclassified	unclassified	unclassified	unclassified	unclassified	0	0	0	0	0	0	0	0	0	0	0	0	0	0	0	0	0	0	0	0	0	0	0	14	0	0	0	0	0	0	10	0	0	0	6	1	20	0	0	0
ASV_1634	Bacteria	Proteobacteria	Gammaproteobacteria	Aeromonadales	Aeromonadaceae	Aeromonas	sobria	unclassified	8005	0	0	0	0	0	0	0	0	0	0	0	0	0	0	0	0	0	0	0	0	0	0	0	0	0	0	0	25	0	0	0	7	0	12	0	0	0	0	0	0
ASV_1635	Bacteria	Proteobacteria	Gammaproteobacteria	Pseudomonadales	Pseudomonadaceae	Pseudomonas	anguilliseptica-like	unclassified	unclassified	0	0	0	0	0	0	0	0	0	0	0	0	0	0	0	0	0	0	0	0	0	0	0	0	0	0	0	14	37	0	0	0	0	0	0	0	0	0	0	0
ASV_1636	Bacteria	Proteobacteria	Gammaproteobacteria	Pseudomonadales	Pseudomonadaceae	Pseudomonas	palleroniana	unclassified	BS3265	0	0	0	0	0	0	0	0	0	0	0	0	0	0	0	0	0	0	0	0	0	0	0	0	0	0	0	0	51	0	0	0	0	0	0	0	0	0	0	0
ASV_1637	Bacteria	Proteobacteria	unclassified	unclassified	unclassified	unclassified	unclassified	unclassified	unclassified	42	8	0	0	0	0	0	0	0	0	0	0	0	0	0	0	0	0	0	0	0	0	0	0	0	0	0	0	0	0	0	0	0	0	0	0	0	0	0	0
ASV_1638	Bacteria	Proteobacteria	Gammaproteobacteria	unclassified	unclassified	unclassified	unclassified	unclassified	unclassified	9	12	28	0	0	0	0	0	0	0	0	0	0	0	0	0	0	0	0	0	0	0	0	0	0	0	0	0	0	0	0	0	0	0	0	0	0	0	0	0
ASV_1639	Bacteria	Proteobacteria	Gammaproteobacteria	Pseudomonadales	Pseudomonadaceae	Pseudomonas	anguilliseptica-like	Gp_I	H_C32	0	0	0	4	1	0	37	1	0	2	1	2	0	0	1	0	0	0	0	0	0	0	0	0	0	0	0	0	0	0	0	0	0	1	0	0	0	0	0	0
ASV_1640	Bacteria	Proteobacteria	Gammaproteobacteria	unclassified	unclassified	unclassified	unclassified	unclassified	unclassified	0	0	0	0	0	0	0	50	0	0	0	0	0	0	0	0	0	0	0	0	0	0	0	0	0	0	0	0	0	0	0	0	0	0	0	0	0	0	0	0
ASV_1641	Bacteria	Proteobacteria	unclassified	unclassified	unclassified	unclassified	unclassified	unclassified	unclassified	0	0	0	0	0	0	0	19	12	19	0	0	0	0	0	0	0	0	0	0	0	0	0	0	0	0	0	0	0	0	0	0	0	0	0	0	0	0	0	0
ASV_1642	Bacteria	Proteobacteria	unclassified	unclassified	unclassified	unclassified	unclassified	unclassified	unclassified	0	0	0	0	0	0	0	0	0	0	0	0	0	0	6	0	0	0	0	0	0	0	0	8	0	8	0	0	0	5	0	6	0	4	0	1	4	3	0	0
ASV_1643	Bacteria	Proteobacteria	Gammaproteobacteria	unclassified	unclassified	unclassified	unclassified	unclassified	unclassified	0	0	0	0	0	0	0	0	0	0	0	0	0	0	2	0	0	0	0	0	0	0	0	0	0	13	0	1	0	0	0	0	10	0	0	0	0	0	0	0
ASV_1644	Bacteria	Proteobacteria	Alphaproteobacteria	Rhizobiales	Hyphomicrobiaceae	Hyphomicrobium-like	sp.	unclassified	django-15	0	0	0	0	0	0	0	0	0	0	0	0	0	0	0	0	0	0	5	0	0	0	0	0	4	0	0	0	0	0	0	0	0	0	0	0	0	25	0	8
ASV_1645	Bacteria	Proteobacteria	Alphaproteobacteria	Rhizobiales	Hyphomicrobiaceae	Hyphomicrobium-like	sp.	unclassified	django-15	0	0	0	0	0	0	0	0	0	0	0	0	0	0	0	0	0	0	0	31	0	0	0	0	0	0	4	0	0	0	6	0	1	0	0	1	0	6	0	0
ASV_1646	Bacteria	Proteobacteria	unclassified	unclassified	unclassified	unclassified	unclassified	unclassified	unclassified	0	0	0	0	0	0	0	0	0	0	0	0	0	0	0	0	0	0	0	0	26	0	0	1	0	0	0	0	0	0	0	0	0	0	0	0	5	0	18	0
ASV_1647	Bacteria	Proteobacteria	unclassified	unclassified	unclassified	unclassified	unclassified	unclassified	unclassified	0	0	0	0	0	0	0	0	0	0	0	0	0	0	0	0	0	0	0	0	0	50	0	0	0	0	0	0	0	0	0	0	0	0	0	0	0	0	0	0
ASV_1648	Bacteria	Proteobacteria	Gammaproteobacteria	Aeromonadales	Aeromonadaceae	Aeromonas	eucrenophila	unclassified	CECT4224	0	0	0	0	0	0	0	0	0	0	0	0	0	0	0	0	0	0	0	0	0	13	0	0	0	0	0	0	0	0	0	0	0	1	0	0	0	0	0	36
ASV_1649	Bacteria	Proteobacteria	Gammaproteobacteria	Pseudomonadales	Pseudomonadaceae	Pseudomonas	unclassified	unclassified	unclassified	0	0	0	0	0	0	0	0	0	0	0	0	0	0	0	0	0	0	0	0	0	0	29	0	0	0	0	0	0	0	0	0	0	0	0	0	0	0	0	0
ASV_1650	Bacteria	Proteobacteria	unclassified	unclassified	unclassified	unclassified	unclassified	unclassified	unclassified	0	0	0	0	0	0	0	0	0	0	0	0	0	0	0	0	0	0	0	0	0	0	0	13	0	19	0	0	1	5	0	1	0	0	0	0	0	0	0	0
ASV_1651	Bacteria	Proteobacteria	Gammaproteobacteria	Pseudomonadales	Pseudomonadaceae	Pseudomonas	unclassified	unclassified	unclassified	0	0	0	0	0	0	0	0	0	0	0	0	0	0	0	0	0	0	0	0	0	0	0	0	0	0	28	19	0	0	0	0	0	0	3	0	0	0	0	0
ASV_1652	Bacteria	Proteobacteria	Gammaproteobacteria	Aeromonadales	Aeromonadaceae	Aeromonas	eucrenophila	unclassified	CECT4224	0	0	0	0	0	0	0	0	0	0	0	0	0	0	0	0	0	0	0	0	0	0	0	0	0	0	12	11	0	0	0	0	0	25	0	0	0	0	0	0
ASV_1653	Bacteria	Proteobacteria	Gammaproteobacteria	Pseudomonadales	Pseudomonadaceae	Pseudomonas	fluorescens	unclassified	C3	0	0	0	0	0	0	0	0	0	0	0	0	0	0	0	0	0	0	0	0	0	0	0	0	0	0	1	0	24	0	0	0	0	3	22	0	0	0	0	0
ASV_1654	Bacteria	Proteobacteria	Gammaproteobacteria	Pseudomonadales	Pseudomonadaceae	Pseudomonas	unclassified	unclassified	unclassified	0	0	0	0	0	0	0	0	0	0	0	0	0	0	0	0	0	0	0	0	0	0	0	0	0	0	0	0	50	0	0	0	0	0	0	0	0	0	0	0
ASV_1655	Bacteria	Proteobacteria	Gammaproteobacteria	Pseudomonadales	Pseudomonadaceae	Pseudomonas	unclassified	unclassified	unclassified	0	0	0	0	0	0	0	0	0	0	0	0	0	0	0	0	0	0	0	0	0	0	0	0	0	0	0	0	15	0	0	0	0	4	31	0	0	0	0	0
ASV_1656	Bacteria	Proteobacteria	Gammaproteobacteria	Pseudomonadales	Pseudomonadaceae	Pseudomonas	anguilliseptica	unclassified	DSM12111	0	0	0	0	0	0	0	0	0	0	0	0	0	0	0	0	0	0	0	0	0	0	0	0	0	0	0	0	0	0	0	0	0	0	0	0	0	0	0	0
ASV_1657	Bacteria	Proteobacteria	Gp_CS	unclassified	unclassified	unclassified	unclassified	unclassified	BR_Chassieu_1104_10540_16955	33	12	0	0	0	2	0	0	2	0	0	0	0	0	0	0	0	0	0	0	0	0	0	0	0	0	0	0	0	0	0	0	0	0	0	0	0	0	0	0
ASV_1658	Bacteria	unclassified	unclassified	unclassified	unclassified	unclassified	unclassified	unclassified	unclassified	32	17	0	0	0	0	0	0	0	0	0	0	0	0	0	0	0	0	0	0	0	0	0	0	0	0	0	0	0	0	0	0	0	0	0	0	0	0	0	0
ASV_1659	Bacteria	Proteobacteria	Gammaproteobacteria	unclassified	unclassified	unclassified	unclassified	unclassified	unclassified	0	0	49	0	0	0	0	0	0	0	0	0	0	0	0	0	0	0	0	0	0	0	0	0	0	0	0	0	0	0	0	0	0	0	0	0	0	0	0	0
ASV_1660	Bacteria	Proteobacteria	Gammaproteobacteria	unclassified	unclassified	unclassified	unclassified	unclassified	unclassified	0	0	0	3	5	2	0	29	0	1	1	0	0	0	0	0	0	0	0	1	0	0	0	0	1	0	0	0	0	1	0	0	0	0	0	0	0	3	0	1
ASV_1661	Bacteria	Proteobacteria	Gammaproteobacteria	unclassified	unclassified	unclassified	unclassified	unclassified	unclassified	0	0	0	0	0	0	6	0	20	18	2	3	0	0	0	0	0	0	0	0	0	0	0	0	0	0	0	0	0	0	0	0	0	0	0	0	0	0	0	0
ASV_1662	Bacteria	Proteobacteria	Gammaproteobacteria	unclassified	unclassified	unclassified	unclassified	unclassified	unclassified	0	0	0	0	0	0	0	0	49	0	0	0	0	0	0	0	0	0	0	0	0	0	0	0	0	0	0	0	0	0	0	0	0	0	0	0	0	0	0	0
ASV_1663	Bacteria	Proteobacteria	Gp_BC	unclassified	unclassified	unclassified	unclassified	unclassified	BR_Chassieu_2114_21465_6078	0	0	0	0	0	0	0	0	0	0	0	0	34	0	0	0	0	2	8	0	0	1	0	0	0	0	0	0	0	0	0	0	0	0	0	0	3	0	1	0
ASV_1664	Bacteria	Proteobacteria	Gammaproteobacteria	Pseudomonadales	Pseudomonadaceae	Pseudomonas	aeb-RUginosa	unclassified	unclassified	0	0	0	0	0	0	0	0	0	0	0	0	0	49	0	0	0	0	0	0	0	0	0	0	0	0	0	0	0	0	0	0	0	0	0	0	0	0	0	0
ASV_1665	Bacteria	Proteobacteria	Gammaproteobacteria	unclassified	unclassified	unclassified	unclassified	unclassified	unclassified	0	0	0	0	0	0	0	0	0	0	0	0	0	10	2	0	0	0	0	0	0	0	0	0	0	0	0	0	0	0	0	0	0	0	0	0	0	0	37	0
ASV_1666	Bacteria	Proteobacteria	Gammaproteobacteria	Pseudomonadales	Pseudomonadaceae	Pseudomonas	unclassified	unclassified	unclassified	0	0	0	0	0	0	0	0	0	0	0	0	0	1	0	0	0	0	0	0	0	0	0	0	0	0	0	0	1	0	1	0	0	0	0	0	3	0	2	40
ASV_1667	Bacteria	unclassified	unclassified	unclassified	unclassified	unclassified	unclassified	unclassified	unclassified	0	0	0	0	0	0	0	0	0	0	0	0	0	0	45	0	0	0	0	0	0	0	0	0	0	0	0	0	0	0	0	0	0	0	0	0	0	0	0	0
ASV_1668	Bacteria	Proteobacteria	Gammaproteobacteria	Pseudomonadales	Pseudomonadaceae	Pseudomonas	gessab-RDii	unclassified	BS2982	0	0	0	0	0	0	0	0	0	0	0	0	0	0	2	0	0	0	0	0	0	0	0	0	0	0	0	0	3	0	5	0	0	1	12	0	0	0	0	11
ASV_1669	Bacteria	Proteobacteria	Gammaproteobacteria	Pseudomonadales	Pseudomonadaceae	Pseudomonas	anguilliseptica-like	Gp_I	H_C32	0	0	0	0	0	0	0	0	0	0	0	0	0	0	0	0	49	0	0	0	0	0	0	0	0	0	0	0	0	0	0	0	0	0	0	0	0	0	0	0
ASV_1670	Bacteria	Proteobacteria	Betaproteobacteria	Nitrosomonadales	Nitrosomonadaceae	Nitrosomonas	sp.	unclassified	Is79A3	0	0	0	0	0	0	0	0	0	0	0	0	0	0	0	0	0	49	0	0	0	0	0	0	0	0	0	0	0	0	0	0	0	0	0	0	0	0	0	0
ASV_1671	Bacteria	Proteobacteria	Candidatus_Muproteobacteria	unclassified	unclassified	unclassified	unclassified	unclassified	RBG_16_64_11	0	0	0	0	0	0	0	0	0	0	0	0	0	0	0	0	0	49	0	0	0	0	0	0	0	0	0	0	0	0	0	0	0	0	0	0	0	0	0	0
ASV_1672	Bacteria	Proteobacteria	Betaproteobacteria	Nitrosomonadales	Methylophilaceae	Methylotenera	versatilis	unclassified	301	0	0	0	0	0	0	0	0	0	0	0	0	0	0	0	0	0	44	0	5	0	0	0	0	0	0	0	0	0	0	0	0	0	0	0	0	0	0	0	0
ASV_1673	Bacteria	Proteobacteria	Gammaproteobacteria	Pseudomonadales	Pseudomonadaceae	Pseudomonas	unclassified	unclassified	unclassified	0	0	0	0	0	0	0	0	0	0	0	0	0	0	0	0	0	0	0	3	0	0	0	0	0	0	0	0	0	0	0	0	0	0	0	0	0	0	0	46
ASV_1674	Bacteria	Proteobacteria	Gammaproteobacteria	Pseudomonadales	Pseudomonadaceae	Pseudomonas	unclassified	unclassified	unclassified	0	0	0	0	0	0	0	0	0	0	0	0	0	0	0	0	0	0	0	0	0	0	0	0	0	0	0	26	0	0	22	0	0	0	0	0	0	0	0	0
ASV_1675	Bacteria	Proteobacteria	Gammaproteobacteria	unclassified	unclassified	unclassified	unclassified	unclassified	unclassified	0	0	0	0	0	0	0	0	0	0	0	0	0	0	0	0	0	0	0	0	0	0	0	0	0	0	0	1	0	0	0	0	0	0	0	0	1	7	0	8
ASV_1676	Bacteria	Proteobacteria	Gammaproteobacteria	unclassified	unclassified	unclassified	unclassified	unclassified	unclassified	0	0	0	0	0	0	0	0	0	0	0	0	0	0	0	0	0	0	0	0	0	0	0	0	0	0	0	0	2	0	2	0	19	5	0	0	0	0	0	1
ASV_1677	Bacteria	Proteobacteria	unclassified	unclassified	unclassified	unclassified	unclassified	unclassified	unclassified	0	0	0	0	0	0	0	0	0	0	0	0	0	0	0	0	0	0	0	0	0	0	0	0	0	0	0	0	0	0	0	0	49	0	0	0	0	0	0	0
ASV_1678	Bacteria	Proteobacteria	Gammaproteobacteria	Pseudomonadales	Pseudomonadaceae	Pseudomonas	fluorescens	unclassified	C3	0	0	0	0	0	0	0	0	0	0	0	0	0	0	0	0	0	0	0	0	0	0	0	0	0	0	0	0	0	0	0	0	0	29	1	0	0	0	0	0
ASV_1679	Bacteria	Proteobacteria	Gammaproteobacteria	unclassified	unclassified	unclassified	unclassified	unclassified	unclassified	0	0	0	0	0	0	2	0	0	41	0	0	0	0	0	0	0	0	0	3	0	0	0	0	0	0	0	0	0	0	0	0	0	0	0	0	0	0	0	0
ASV_1680	Bacteria	Proteobacteria	Gammaproteobacteria	unclassified	unclassified	unclassified	unclassified	unclassified	unclassified	0	0	0	0	0	0	0	48	0	0	0	0	0	0	0	0	0	0	0	0	0	0	0	0	0	0	0	0	0	0	0	0	0	0	0	0	0	0	0	0
ASV_1681	Bacteria	unclassified	unclassified	unclassified	unclassified	unclassified	unclassified	unclassified	unclassified	0	0	0	0	0	0	0	0	0	0	0	0	3	19	0	0	0	0	6	0	0	0	0	0	0	0	0	6	0	0	0	0	5	0	0	0	3	1	0	0
ASV_1682	Bacteria	Proteobacteria	Gammaproteobacteria	Pseudomonadales	Pseudomonadaceae	Pseudomonas	aeb-RUginosa	unclassified	unclassified	0	0	0	0	0	0	0	0	0	0	0	0	0	45	0	0	0	0	0	0	0	0	0	0	0	0	0	0	0	0	0	0	0	0	0	0	0	3	0	0
ASV_1683	Bacteria	Proteobacteria	Alphaproteobacteria	Rhizobiales	Hyphomicrobiaceae	Hyphomicrobium-like	sp.	unclassified	django-15	0	0	0	0	0	0	0	0	0	0	0	0	0	0	0	1	0	0	0	0	0	0	0	0	0	0	0	0	0	45	1	0	0	0	0	0	0	1	0	0
ASV_1684	Bacteria	Proteobacteria	Gammaproteobacteria	Aeromonadales	Aeromonadaceae	Aeromonas	sp.	unclassified	bpoe1164	0	0	0	0	0	0	0	0	0	0	0	0	0	0	0	0	13	0	0	0	0	0	0	0	0	0	1	0	21	0	0	0	0	0	0	0	5	0	0	7
ASV_1685	Bacteria	Proteobacteria	Gammaproteobacteria	Aeromonadales	Aeromonadaceae	Aeromonas	sobria	unclassified	8005	0	0	0	0	0	0	0	0	0	0	0	0	0	0	0	0	2	0	0	0	2	0	6	0	0	0	0	6	1	0	3	0	7	2	0	0	0	0	0	0
ASV_1686	Bacteria	Proteobacteria	Gammaproteobacteria	Pseudomonadales	Pseudomonadaceae	Pseudomonas	anguilliseptica	unclassified	DSM12111	0	0	0	0	0	0	0	0	0	0	0	0	0	0	0	0	0	0	1	0	0	0	0	0	0	0	0	0	0	0	0	0	0	0	0	0	0	0	0	0
ASV_1687	Bacteria	Proteobacteria	Gammaproteobacteria	Pseudomonadales	Pseudomonadaceae	Pseudomonas	anguilliseptica	unclassified	DSM12111	0	0	0	0	0	0	0	0	0	0	0	0	0	0	0	0	0	0	0	0	0	35	0	0	0	0	0	0	0	0	0	0	0	0	0	0	0	0	0	13
ASV_1688	Bacteria	Proteobacteria	unclassified	unclassified	unclassified	unclassified	unclassified	unclassified	unclassified	0	0	0	0	0	0	0	0	0	0	0	0	0	0	0	0	0	0	0	0	0	0	0	6	0	8	0	0	0	3	0	0	0	0	0	6	0	22	2	0
ASV_1689	Bacteria	Proteobacteria	unclassified	unclassified	unclassified	unclassified	unclassified	unclassified	unclassified	0	0	0	0	0	0	0	0	0	0	0	0	0	0	0	0	0	0	0	0	0	0	0	2	8	17	0	0	0	1	0	0	0	0	0	0	0	0	0	0
ASV_1690	Bacteria	Proteobacteria	Gammaproteobacteria	Pseudomonadales	Pseudomonadaceae	Pseudomonas	lini	unclassified	BS3782	0	0	0	0	0	0	0	0	0	0	0	0	0	0	0	0	0	0	0	0	0	0	0	1	0	0	0	0	36	0	3	0	8	0	0	0	0	0	0	0
ASV_1691	Bacteria	Proteobacteria	Alphaproteobacteria	Rhizobiales	Hyphomicrobiaceae	Hyphomicrobium-like	sp.	unclassified	django-15	0	0	0	0	0	0	0	0	0	0	0	0	0	0	0	0	0	0	0	0	0	0	0	0	6	27	1	2	0	0	1	10	0	0	0	0	0	0	0	0
ASV_1692	Bacteria	Proteobacteria	Gammaproteobacteria	Aeromonadales	Aeromonadaceae	Aeromonas	sp.	unclassified	bpoe1164	0	0	0	0	0	0	0	0	0	0	0	0	0	0	0	0	0	0	0	0	0	0	0	0	1	0	0	7	1	0	0	0	0	0	0	0	0	0	2	9
ASV_1693	Bacteria	Proteobacteria	Gammaproteobacteria	Pseudomonadales	Pseudomonadaceae	Pseudomonas	unclassified	unclassified	unclassified	0	0	0	0	0	0	0	0	0	0	0	0	0	0	0	0	0	0	0	0	0	0	0	0	0	0	0	3	0	0	0	0	0	40	0	0	0	0	0	0
ASV_1694	Bacteria	Proteobacteria	Alphaproteobacteria	Rhizobiales	Hyphomicrobiaceae	Hyphomicrobium-like	sp.	unclassified	django-15	0	0	0	0	0	0	0	0	0	0	0	0	0	0	0	0	0	0	0	0	0	0	0	0	0	0	0	0	0	0	48	0	0	0	0	0	0	0	0	0
ASV_1695	Bacteria	Proteobacteria	Gammaproteobacteria	Pseudomonadales	Pseudomonadaceae	Pseudomonas	unclassified	unclassified	unclassified	0	0	0	0	0	0	0	0	0	0	0	0	0	0	0	0	0	0	0	0	0	0	0	0	0	0	0	0	0	0	0	0	0	0	0	0	0	0	0	0
ASV_1696	Bacteria	Proteobacteria	Gammaproteobacteria	unclassified	unclassified	unclassified	unclassified	unclassified	unclassified	0	0	5	34	0	8	0	0	0	0	0	0	0	0	0	0	0	0	0	0	0	0	0	0	0	0	0	0	0	0	0	0	0	0	0	0	0	0	0	0
ASV_1697	Bacteria	Proteobacteria	Betaproteobacteria	Neisseriales	Neisseriaceae	Aquaspirillum	sp.	unclassified	LM1	0	0	0	1	44	0	0	0	0	0	2	0	0	0	0	0	0	0	0	0	0	0	0	0	0	0	0	0	0	0	0	0	0	0	0	0	0	0	0	0
ASV_1698	Bacteria	Proteobacteria	Gammaproteobacteria	unclassified	unclassified	unclassified	unclassified	unclassified	unclassified	0	0	0	0	0	47	0	0	0	0	0	0	0	0	0	0	0	0	0	0	0	0	0	0	0	0	0	0	0	0	0	0	0	0	0	0	0	0	0	0
ASV_1699	Bacteria	Proteobacteria	Gammaproteobacteria	unclassified	unclassified	unclassified	unclassified	unclassified	unclassified	0	0	0	0	0	0	0	0	0	0	0	0	0	34	0	0	0	0	0	0	0	0	0	0	0	5	0	0	0	0	0	0	0	0	0	1	0	7	0	0
ASV_1700	Bacteria	Proteobacteria	Gammaproteobacteria	unclassified	unclassified	unclassified	unclassified	unclassified	unclassified	0	0	0	0	0	0	0	0	0	0	0	0	0	0	14	0	0	0	28	5	0	0	0	0	0	0	0	0	0	0	0	0	0	0	0	0	0	0	0	0
ASV_1701	Bacteria	Proteobacteria	Gammaproteobacteria	Pseudomonadales	Pseudomonadaceae	Pseudomonas	unclassified	unclassified	unclassified	0	0	0	0	0	0	0	0	0	0	0	0	0	0	3	0	0	0	0	0	0	0	0	0	0	0	0	0	0	0	0	0	0	0	0	0	0	0	0	18
ASV_1702	Bacteria	Proteobacteria	Gammaproteobacteria	Pseudomonadales	Pseudomonadaceae	Pseudomonas	sp.	unclassified	PGPPP3	0	0	0	0	0	0	0	0	0	0	0	0	0	0	2	0	0	0	35	0	0	0	0	0	0	0	7	1	0	0	0	0	0	2	0	0	0	0	0	0
ASV_1703	Bacteria	Proteobacteria	Gammaproteobacteria	unclassified	unclassified	unclassified	unclassified	unclassified	unclassified	0	0	0	0	0	0	0	0	0	0	0	0	0	0	0	0	0	7	4	26	0	9	0	0	0	0	0	0	0	0	0	0	0	0	0	0	0	1	0	0
ASV_1704	Bacteria	Proteobacteria	Gammaproteobacteria	Pseudomonadales	Pseudomonadaceae	Pseudomonas	unclassified	unclassified	unclassified	0	0	0	0	0	0	0	0	0	0	0	0	0	0	0	0	0	0	2	0	0	0	0	0	0	0	0	0	0	0	0	0	0	0	0	0	0	0	0	0
ASV_1705	Bacteria	Proteobacteria	Gammaproteobacteria	unclassified	unclassified	unclassified	unclassified	unclassified	unclassified	0	0	0	0	0	0	0	0	0	0	0	0	0	0	0	0	0	0	0	47	0	0	0	0	0	0	0	0	0	0	0	0	0	0	0	0	0	0	0	0
ASV_1706	Bacteria	Proteobacteria	unclassified	unclassified	unclassified	unclassified	unclassified	unclassified	unclassified	0	0	0	0	0	0	0	0	0	0	0	0	0	0	0	0	0	0	0	0	43	0	0	0	0	0	0	0	3	0	0	0	0	0	0	0	0	0	1	0
ASV_1707	Bacteria	Proteobacteria	Gammaproteobacteria	Pseudomonadales	Pseudomonadaceae	Pseudomonas	sp.	unclassified	PGPPP3	0	0	0	0	0	0	0	0	0	0	0	0	0	0	0	0	0	0	0	0	0	19	0	0	1	0	0	1	0	26	0	0	0	0	0	0	0	0	0	0
ASV_1708	Bacteria	Proteobacteria	unclassified	unclassified	unclassified	unclassified	unclassified	unclassified	unclassified	0	0	0	0	0	0	0	0	0	0	0	0	0	0	0	0	0	0	0	0	0	0	0	47	0	0	0	0	0	0	0	0	0	0	0	0	0	0	0	0
ASV_1709	Bacteria	Proteobacteria	Gammaproteobacteria	Pseudomonadales	Pseudomonadaceae	Pseudomonas	anguilliseptica	unclassified	DSM12111	0	0	0	0	0	0	0	0	0	0	0	0	0	0	0	0	0	0	0	0	0	0	0	0	0	0	44	3	0	0	0	0	0	0	0	0	0	0	0	0
ASV_1710	Bacteria	Proteobacteria	Gammaproteobacteria	Pseudomonadales	Pseudomonadaceae	Pseudomonas	fluorescens	unclassified	F113	0	0	0	0	0	0	0	0	0	0	0	0	0	0	0	0	0	0	0	0	0	0	0	0	0	0	25	0	2	0	12	0	0	0	0	0	0	0	0	0
ASV_1711	Bacteria	Proteobacteria	Gammaproteobacteria	Pseudomonadales	Pseudomonadaceae	Pseudomonas	anguilliseptica	unclassified	DSM12111	0	0	0	0	0	0	0	0	0	0	0	0	0	0	0	0	0	0	0	0	0	0	0	0	0	0	0	47	0	0	0	0	0	0	0	0	0	0	0	0
ASV_1712	Bacteria	Proteobacteria	Gammaproteobacteria	Pseudomonadales	Pseudomonadaceae	Pseudomonas	anguilliseptica	unclassified	DSM12111	0	0	0	0	0	0	0	0	0	0	0	0	0	0	0	0	0	0	0	0	0	0	0	0	0	0	0	30	0	0	0	0	0	16	0	0	0	0	0	1
ASV_1713	Bacteria	Proteobacteria	Gammaproteobacteria	Pseudomonadales	Pseudomonadaceae	Pseudomonas	unclassified	unclassified	unclassified	0	0	0	0	0	0	0	0	0	0	0	0	0	0	0	0	0	0	0	0	0	0	0	0	0	0	0	5	0	0	0	0	0	12	0	0	0	0	0	0
ASV_1714	Bacteria	Proteobacteria	Gammaproteobacteria	Pseudomonadales	Pseudomonadaceae	Pseudomonas	fluorescens	unclassified	C3	0	0	0	0	0	0	0	0	0	0	0	0	0	0	0	0	0	0	0	0	0	0	0	0	0	0	0	0	17	0	0	0	0	0	30	0	0	0	0	0
ASV_1715	Bacteria	Proteobacteria	Gammaproteobacteria	Pseudomonadales	Pseudomonadaceae	Pseudomonas	koreensis	unclassified	D26	0	0	0	0	0	0	0	0	0	0	0	0	0	0	0	0	0	0	0	0	0	0	0	0	0	0	0	0	12	34	0	0	0	0	0	0	0	0	0	0
ASV_1716	Bacteria	Proteobacteria	Gammaproteobacteria	unclassified	unclassified	unclassified	unclassified	unclassified	unclassified	0	37	1	0	8	0	0	0	0	0	0	0	0	0	0	0	0	0	0	0	0	0	0	0	0	0	0	0	0	0	0	0	0	0	0	0	0	0	0	0
ASV_1717	Bacteria	Proteobacteria	Gammaproteobacteria	unclassified	unclassified	unclassified	unclassified	unclassified	unclassified	0	0	1	21	1	23	0	0	0	0	0	0	0	0	0	0	0	0	0	0	0	0	0	0	0	0	0	0	0	0	0	0	0	0	0	0	0	0	0	0
ASV_1718	Bacteria	Proteobacteria	Gammaproteobacteria	unclassified	unclassified	unclassified	unclassified	unclassified	unclassified	0	0	0	0	46	0	0	0	0	0	0	0	0	0	0	0	0	0	0	0	0	0	0	0	0	0	0	0	0	0	0	0	0	0	0	0	0	0	0	0
ASV_1719	Bacteria	Proteobacteria	unclassified	unclassified	unclassified	unclassified	unclassified	unclassified	unclassified	0	0	0	0	0	0	2	38	0	0	2	0	0	0	0	0	0	0	0	0	4	0	0	0	0	0	0	0	0	0	0	0	0	0	0	0	0	0	0	0
ASV_1720	Bacteria	Proteobacteria	Alphaproteobacteria	Rhizobiales	Hyphomicrobiaceae	Hyphomicrobium-like	sp.	unclassified	django-15	0	0	0	0	0	0	0	0	31	15	0	0	0	0	0	0	0	0	0	0	0	0	0	0	0	0	0	0	0	0	0	0	0	0	0	0	0	0	0	0
ASV_1721	Bacteria	Proteobacteria	Gammaproteobacteria	unclassified	unclassified	unclassified	unclassified	unclassified	unclassified	0	0	0	0	0	0	0	0	0	0	0	0	3	0	18	0	0	0	0	0	0	25	0	0	0	0	0	0	0	0	0	0	0	0	0	0	0	0	0	0
ASV_1722	Bacteria	Proteobacteria	Gammaproteobacteria	Pseudomonadales	Pseudomonadaceae	Pseudomonas	unclassified	unclassified	unclassified	0	0	0	0	0	0	0	0	0	0	0	0	0	0	3	0	0	0	0	0	0	0	0	0	0	0	0	0	0	0	0	0	2	1	0	0	0	3	35	0
ASV_1723	Bacteria	unclassified	unclassified	unclassified	unclassified	unclassified	unclassified	unclassified	unclassified	0	0	0	0	0	0	0	0	0	0	0	0	0	0	1	0	8	15	7	7	0	8	0	0	0	0	0	0	0	0	0	0	0	0	0	0	0	0	0	0
ASV_1724	Bacteria	Proteobacteria	Alphaproteobacteria	Rhizobiales	Hyphomicrobiaceae	Hyphomicrobium-like	sp.	unclassified	django-15	0	0	0	0	0	0	0	0	0	0	0	0	0	0	0	25	0	0	0	0	0	0	0	0	5	11	0	0	0	0	0	0	0	5	0	0	0	0	0	0
ASV_1725	Bacteria	Proteobacteria	unclassified	unclassified	unclassified	unclassified	unclassified	unclassified	unclassified	0	0	0	0	0	0	0	0	0	0	0	0	0	0	0	11	0	0	0	0	0	35	0	0	0	0	0	0	0	0	0	0	0	0	0	0	0	0	0	0
ASV_1726	Bacteria	Proteobacteria	Gammaproteobacteria	unclassified	unclassified	unclassified	unclassified	unclassified	unclassified	0	0	0	0	0	0	0	0	0	0	0	0	0	0	0	0	0	0	0	0	0	0	0	1	0	8	0	0	0	9	0	12	0	0	0	13	0	0	0	3
ASV_1727	Bacteria	Proteobacteria	Gammaproteobacteria	Pseudomonadales	Pseudomonadaceae	Pseudomonas	unclassified	unclassified	unclassified	0	0	0	0	0	0	0	0	0	0	0	0	0	0	0	0	0	0	0	0	0	0	0	0	4	0	0	31	0	0	0	0	0	0	0	0	0	0	0	0
ASV_1728	Bacteria	unclassified	unclassified	unclassified	unclassified	unclassified	unclassified	unclassified	unclassified	0	0	0	0	0	0	0	0	0	0	0	0	0	0	0	0	0	0	0	0	0	0	0	0	0	0	0	0	0	0	13	0	0	0	0	0	6	0	0	9
ASV_1729	Bacteria	Proteobacteria	Gammaproteobacteria	unclassified	unclassified	unclassified	unclassified	unclassified	unclassified	0	0	0	0	0	0	0	0	0	0	0	0	0	0	0	0	0	0	0	0	0	0	0	0	0	0	0	0	0	0	0	0	0	0	0	0	0	0	46	0
ASV_1730	Bacteria	Proteobacteria	Gammaproteobacteria	Pseudomonadales	Pseudomonadaceae	Pseudomonas	anguilliseptica	unclassified	unclassified	0	0	0	0	0	0	0	0	0	0	0	0	0	0	0	0	0	0	0	0	0	0	0	0	0	0	0	0	0	0	0	0	0	0	0	0	0	0	0	46
ASV_1731	Bacteria	Proteobacteria	Gammaproteobacteria	Pseudomonadales	Pseudomonadaceae	Pseudomonas	fluorescens	unclassified	C3	0	0	0	0	0	0	0	0	0	0	0	0	0	0	0	0	0	0	0	0	0	0	0	0	0	0	0	0	0	0	0	0	0	0	0	0	0	0	0	0
ASV_1732	Bacteria	unclassified	unclassified	unclassified	unclassified	unclassified	unclassified	unclassified	unclassified	0	42	0	0	0	3	0	0	0	0	0	0	0	0	0	0	0	0	0	0	0	0	0	0	0	0	0	0	0	0	0	0	0	0	0	0	0	0	0	0
ASV_1733	Bacteria	Proteobacteria	Gammaproteobacteria	unclassified	unclassified	unclassified	unclassified	unclassified	unclassified	0	0	45	0	0	0	0	0	0	0	0	0	0	0	0	0	0	0	0	0	0	0	0	0	0	0	0	0	0	0	0	0	0	0	0	0	0	0	0	0
ASV_1734	Bacteria	Proteobacteria	Gammaproteobacteria	unclassified	unclassified	unclassified	unclassified	unclassified	unclassified	0	0	41	4	0	0	0	0	0	0	0	0	0	0	0	0	0	0	0	0	0	0	0	0	0	0	0	0	0	0	0	0	0	0	0	0	0	0	0	0
ASV_1735	Bacteria	Proteobacteria	unclassified	unclassified	unclassified	unclassified	unclassified	unclassified	unclassified	0	0	27	6	0	12	0	0	0	0	0	0	0	0	0	0	0	0	0	0	0	0	0	0	0	0	0	0	0	0	0	0	0	0	0	0	0	0	0	0
ASV_1736	Bacteria	Proteobacteria	Gammaproteobacteria	Aeromonadales	Aeromonadaceae	Aeromonas	unclassified	unclassified	unclassified	0	0	0	3	0	0	0	0	0	0	0	0	0	0	0	0	0	0	0	0	0	0	0	0	0	0	0	1	0	0	0	0	0	6	0	0	0	0	0	0
ASV_1737	Bacteria	Proteobacteria	Gammaproteobacteria	unclassified	unclassified	unclassified	unclassified	unclassified	unclassified	0	0	0	0	0	0	1	1	0	1	0	42	0	0	0	0	0	0	0	0	0	0	0	0	0	0	0	0	0	0	0	0	0	0	0	0	0	0	0	0
ASV_1738	Bacteria	Proteobacteria	Gammaproteobacteria	unclassified	unclassified	unclassified	unclassified	unclassified	unclassified	0	0	0	0	0	0	0	1	0	0	0	44	0	0	0	0	0	0	0	0	0	0	0	0	0	0	0	0	0	0	0	0	0	0	0	0	0	0	0	0
ASV_1739	Bacteria	Proteobacteria	unclassified	unclassified	unclassified	unclassified	unclassified	unclassified	unclassified	0	0	0	0	0	0	0	0	0	0	0	0	44	0	0	0	0	0	0	0	0	0	0	0	0	0	0	0	0	0	0	0	0	0	0	0	0	0	0	1
ASV_1740	Bacteria	Proteobacteria	unclassified	unclassified	unclassified	unclassified	unclassified	unclassified	unclassified	0	0	0	0	0	0	0	0	0	0	0	0	0	2	0	0	0	0	0	0	0	0	0	0	0	0	0	0	0	0	0	24	2	0	0	0	0	12	0	0
ASV_1741	Bacteria	Proteobacteria	Gammaproteobacteria	Pseudomonadales	Pseudomonadaceae	Pseudomonas	sp.	unclassified	PGPPP3	0	0	0	0	0	0	0	0	0	0	0	0	0	0	4	0	0	0	6	0	5	0	0	0	6	0	0	8	0	0	0	0	0	2	0	0	0	0	0	0
ASV_1742	Bacteria	unclassified	unclassified	unclassified	unclassified	unclassified	unclassified	unclassified	django-7	0	0	0	0	0	0	0	0	0	0	0	0	0	0	0	1	0	2	0	0	26	8	0	0	0	0	0	0	8	0	0	0	0	0	0	0	0	0	0	0
ASV_1743	Bacteria	Proteobacteria	Gammaproteobacteria	Methylococcales	Methylococcaceae	unclassified	unclassified	unclassified	unclassified	0	0	0	0	0	0	0	0	0	0	0	0	0	0	0	1	3	7	0	0	6	0	0	0	3	0	0	0	0	16	2	0	0	0	0	0	2	0	0	2
ASV_1744	Bacteria	unclassified	unclassified	unclassified	unclassified	unclassified	unclassified	unclassified	django-7	0	0	0	0	0	0	0	0	0	0	0	0	0	0	0	0	45	0	0	0	0	0	0	0	0	0	0	0	0	0	0	0	0	0	0	0	0	0	0	0
ASV_1745	Bacteria	unclassified	unclassified	unclassified	unclassified	unclassified	unclassified	unclassified	django-9	0	0	0	0	0	0	0	0	0	0	0	0	0	0	0	0	0	0	0	0	40	0	0	0	0	0	0	0	0	0	0	0	0	0	0	0	0	0	0	0
ASV_1746	Bacteria	Proteobacteria	Gammaproteobacteria	Aeromonadales	Aeromonadaceae	Aeromonas	Gp_CI1	unclassified	BR_Chassieu_1114_22170_18303	0	0	0	0	0	0	0	0	0	0	0	0	0	0	0	0	0	0	0	0	0	0	34	0	0	0	0	3	0	0	0	0	0	1	0	0	0	0	0	0
ASV_1747	Bacteria	Proteobacteria	Gammaproteobacteria	Aeromonadales	Aeromonadaceae	Aeromonas	sobria	unclassified	8005	0	0	0	0	0	0	0	0	0	0	0	0	0	0	0	0	0	0	0	0	0	0	2	0	0	0	0	13	2	0	0	0	23	5	0	0	0	0	0	0
ASV_1748	Bacteria	Proteobacteria	Gammaproteobacteria	Pseudomonadales	Pseudomonadaceae	Pseudomonas	unclassified	unclassified	unclassified	0	0	0	0	0	0	0	0	0	0	0	0	0	0	0	0	0	0	0	0	0	0	0	0	0	10	0	0	2	0	0	0	0	0	4	0	0	0	27	1
ASV_1749	Bacteria	Proteobacteria	Gammaproteobacteria	Aeromonadales	Aeromonadaceae	Aeromonas	rivuli/fluvialis	unclassified	DSM22539	0	0	0	0	0	0	0	0	0	0	0	0	0	0	0	0	0	0	0	0	0	0	0	0	0	0	0	0	10	0	0	0	0	2	0	0	0	0	0	21
ASV_1750	Bacteria	Proteobacteria	unclassified	unclassified	unclassified	unclassified	unclassified	unclassified	unclassified	0	0	0	0	0	0	0	0	0	0	0	0	0	0	0	0	0	0	0	0	0	0	0	0	0	0	0	0	0	0	0	0	0	0	29	0	0	0	0	0
ASV_1751	Bacteria	Proteobacteria	Gammaproteobacteria	Xanthomonadales	Xanthomonadaceae	Stenotrophomonas	terrae	unclassified	unclassified	0	0	0	0	0	37	0	0	0	0	0	0	0	0	2	0	4	0	0	0	0	0	0	0	0	0	0	0	0	0	0	0	0	0	0	0	0	0	0	0
ASV_1752	Bacteria	Proteobacteria	Betaproteobacteria	Burkholderiales	Alcaligenaceae	Achromobacter	b-RUhlandii	unclassified	7863	0	0	0	0	0	0	0	4	0	0	0	0	31	0	0	0	0	0	0	0	9	0	0	0	0	0	0	0	0	0	0	0	0	0	0	0	0	0	0	0
ASV_1753	Bacteria	Proteobacteria	Gammaproteobacteria	Pseudomonadales	Pseudomonadaceae	Pseudomonas	anguilliseptica	unclassified	unclassified	0	0	0	0	0	0	0	0	3	32	0	9	0	0	0	0	0	0	0	0	0	0	0	0	0	0	0	0	0	0	0	0	0	0	0	0	0	0	0	0
ASV_1754	Bacteria	Proteobacteria	Gammaproteobacteria	Pseudomonadales	Pseudomonadaceae	Pseudomonas	anguilliseptica	unclassified	unclassified	0	0	0	0	0	0	0	0	0	0	1	0	0	0	10	16	0	0	0	0	0	0	0	0	0	0	7	0	0	0	0	0	0	0	0	0	0	0	0	0
ASV_1755	Bacteria	Proteobacteria	unclassified	unclassified	unclassified	unclassified	unclassified	unclassified	unclassified	0	0	0	0	0	0	0	0	0	0	0	44	0	0	0	0	0	0	0	0	0	0	0	0	0	0	0	0	0	0	0	0	0	0	0	0	0	0	0	0
ASV_1756	Bacteria	Proteobacteria	Gammaproteobacteria	Pseudomonadales	Pseudomonadaceae	Pseudomonas	unclassified	unclassified	unclassified	0	0	0	0	0	0	0	0	0	0	0	0	0	0	0	0	1	0	0	0	0	0	0	0	0	0	0	20	0	0	0	0	0	0	0	0	0	0	0	23
ASV_1757	Bacteria	Proteobacteria	Gammaproteobacteria	unclassified	unclassified	unclassified	unclassified	unclassified	unclassified	0	0	0	0	0	0	0	0	0	0	0	0	0	0	0	0	0	0	0	41	0	0	3	0	0	0	0	0	0	0	0	0	0	0	0	0	0	0	0	0
ASV_1758	Bacteria	Proteobacteria	unclassified	unclassified	unclassified	unclassified	unclassified	unclassified	unclassified	0	0	0	0	0	0	0	0	0	0	0	0	0	0	0	0	0	0	0	4	25	4	0	0	0	0	0	0	0	0	2	0	0	0	0	0	0	0	0	0
ASV_1759	Bacteria	Proteobacteria	unclassified	unclassified	unclassified	unclassified	unclassified	unclassified	unclassified	0	0	0	0	0	0	0	0	0	0	0	0	0	0	0	0	0	0	0	0	44	0	0	0	0	0	0	0	0	0	0	0	0	0	0	0	0	0	0	0
ASV_1760	Bacteria	Proteobacteria	unclassified	unclassified	unclassified	unclassified	unclassified	unclassified	unclassified	0	0	0	0	0	0	0	0	0	0	0	0	0	0	0	0	0	0	0	0	44	0	0	0	0	0	0	0	0	0	0	0	0	0	0	0	0	0	0	0
ASV_1761	Bacteria	Proteobacteria	Alphaproteobacteria	Rhizobiales	Hyphomicrobiaceae	Hyphomicrobium-like	sp.	unclassified	django-15	0	0	0	0	0	0	0	0	0	0	0	0	0	0	0	0	0	0	0	0	0	44	0	0	0	0	0	0	0	0	0	0	0	0	0	0	0	0	0	0
ASV_1762	Bacteria	Proteobacteria	unclassified	unclassified	unclassified	unclassified	unclassified	unclassified	unclassified	0	0	0	0	0	0	0	0	0	0	0	0	0	0	0	0	0	0	0	0	0	36	0	0	0	0	0	4	0	0	0	0	0	0	0	0	0	0	0	0
ASV_1763	Bacteria	Proteobacteria	Gammaproteobacteria	Aeromonadales	Aeromonadaceae	Aeromonas	eucrenophila	unclassified	CECT4224	0	0	0	0	0	0	0	0	0	0	0	0	0	0	0	0	0	0	0	0	0	0	0	0	0	1	0	6	0	0	0	20	8	2	0	0	0	0	0	7
ASV_1764	Bacteria	Proteobacteria	Gammaproteobacteria	Aeromonadales	Aeromonadaceae	Aeromonas	caviae	unclassified	bpoe1153	0	0	0	0	0	0	0	0	0	0	0	0	0	0	0	0	0	0	0	0	0	0	0	0	0	0	44	0	0	0	0	0	0	0	0	0	0	0	0	0
[truncated: 1,318 more rows]
[truncated: 6 more columns]

## Sheet: Table S4 tpm Bray-Curtis matrix
Table S4. Bray-curtis dissimilarity distances computed from the read numbers per tpm ASVs of Table S3.
[truncated: 47 more rows]

## Sheet: Table S5 tpm infered genera
Table S5. Relative abundance of genera inferred from the taxonomic affiliation of the tpm ASVs per biofilm sample. See Table S1 for the sampling sites.
[truncated: 26 more rows]

[truncated: 5 more sheets: Table S6 tpm infered species, Table S7 DeSeq2 on tpm species, Table S8 DeSeq2 on ASVs, Table S9 Correlations tpm-drugs, Table S10 Paer antibiograms]
